# Supplementary material for: Transcriptome analysis of alternative splicing in peanut (Arachis hypogaea L.)
Source: BMC Plant Biol. 2018 Jul 4;18:139. doi: 10.1186/s12870-018-1339-9 (PMC6032549; doi:10.1186/s12870-018-1339-9)
Supplement: Supplementary file 3 — Table S3. The number of the isoforms of the AS genes. (XLSX 1826 kb) [file 12870_2018_1339_MOESM3_ESM.xlsx]

## Sheet: isoforms
#GeneID	FH1-seed1	FH1-seed2	FH1-root	FH1-leaf
Aradu.04GXY	0	0	0	1
Aradu.3PS2R	0	0	0	1
Aradu.W8K8D	0	0	0	1
Aradu.58LHW	0	0	0	1
Aradu.J4Z1M	0	0	0	1
Araip.R34A5	0	0	0	1
Aradu.569KN	0	0	0	2
Aradu.12FC3	0	0	1	0
Araip.3H9YN	0	0	1	0
Araip.N5JHA	0	0	1	0
Aradu.HY1A1	0	0	1	0
Araip.63PMR	0	0	1	0
Araip.98I1N	0	0	1	0
Aradu.910BN	0	0	1	0
Araip.5V59L	0	0	1	0
Araip.U8DWH	0	0	0	1
Aradu.Q9H8I	0	0	0	1
Aradu.R3RH0	0	0	0	1
Araip.99UDU	0	0	1	0
Araip.NNQ15	0	0	1	0
Aradu.SL0KN	0	0	1	0
Araip.723PD	0	0	1	0
Aradu.VM05W	0	0	1	0
Araip.153L4	0	1	0	0
Aradu.WX14J	0	1	0	0
Araip.E4HI3	0	1	0	0
Aradu.D1GNJ	0	1	0	0
Araip.M5ZCV	0	1	1	0
Araip.LM4PJ	0	2	0	0
Araip.A1X9Q	0	2	0	0
Araip.GB59K	0	2	0	0
Aradu.KF5SH	0	3	0	1
Araip.7KZ26	0	3	2	3
Aradu.KGX2I	0	0	0	1
Araip.94W62	0	0	0	1
Aradu.U5M8T	0	0	0	1
Aradu.FX2II	0	0	0	1
Araip.D2YEW	0	0	0	1
Aradu.Z6NV1	0	0	0	1
Araip.98IAS	0	0	0	1
Araip.S35CQ	0	0	0	1
Aradu.CJA18	0	0	1	0
Araip.W23GC	0	0	1	0
Aradu.ME9L4	0	0	1	0
Araip.4H3RV	0	0	1	0
Araip.BA8X9	0	0	1	0
Araip.MJ9TJ	0	0	1	0
Araip.YA4GL	0	0	1	0
Araip.C4YLK	0	0	1	1
Araip.I3DZV	0	0	2	0
Aradu.D5B5P	0	0	2	0
Aradu.366M2	0	0	2	0
Araip.D28J9	0	0	2	0
Araip.YX3P0	0	0	2	0
Araip.M6XTU	0	0	0	1
Aradu.I7KT4	0	0	0	1
Araip.SV4D7	0	0	0	1
Araip.0W0BL	0	0	0	1
Araip.29PSV	0	0	0	1
Aradu.I7KNY	0	0	0	1
Aradu.U6RYQ	0	0	0	1
Araip.89FXQ	0	0	0	1
Aradu.63YQP	0	0	0	1
Araip.84W5E	0	0	0	1
Araip.KD2CQ	0	0	0	1
Aradu.GD8PU	0	0	0	1
Aradu.Z4QII	0	0	0	1
Araip.3J27X	0	0	0	1
Araip.R1DVQ	0	0	0	1
Araip.R4DPZ	0	0	0	1
Aradu.8ZT7E	0	0	0	1
Aradu.JV7UU	0	0	0	1
Aradu.MY8MV	0	0	0	1
Araip.M692U	0	0	0	1
Araip.NA1KX	0	0	0	1
Aradu.1DA34	0	0	0	1
Aradu.XRH0S	0	0	0	1
Araip.Q9V7K	0	0	0	1
Araip.U3BVR	0	0	0	1
Araip.VJ6YA	0	0	0	1
Araip.X5Q84	0	0	0	1
Aradu.D06PB	0	0	0	1
Aradu.494EG	0	0	0	1
Aradu.AI2M5	0	0	0	1
Aradu.F9MPR	0	0	0	1
Aradu.HC4I0	0	0	0	1
Aradu.M0VKX	0	0	0	1
Aradu.RB83Y	0	0	0	1
Araip.R07YY	0	0	0	1
Araip.T7RFD	0	0	0	1
Aradu.0YP72	0	0	0	1
Aradu.1011L	0	0	0	1
Aradu.K2B5B	0	0	0	1
Aradu.PLL31	0	0	0	1
Aradu.SJR7G	0	0	0	1
Aradu.V6VEV	0	0	0	1
Araip.57L8E	0	0	0	1
Araip.D3CIW	0	0	0	1
Araip.HH9QA	0	0	0	1
Araip.Q3CU1	0	0	0	1
Araip.VSQ2W	0	0	0	1
Araip.Z2A7C	0	0	0	1
Aradu.28MTX	0	0	0	1
Aradu.KI44E	0	0	0	1
Aradu.MI8WP	0	0	0	1
Araip.485LJ	0	0	0	1
Araip.7N0WQ	0	0	0	1
Araip.H4HX0	0	0	0	1
Araip.HIE89	0	0	0	1
Araip.LE9PC	0	0	0	1
Araip.PAJ8W	0	0	0	1
Araip.S9JTB	0	0	0	1
Araip.VWC3T	0	0	0	1
Araip.ZEY7E	0	0	0	1
Aradu.18RKY	0	0	0	1
Aradu.2SV9K	0	0	0	1
Aradu.633AY	0	0	0	1
Aradu.6P513	0	0	0	1
Aradu.6WC85	0	0	0	1
Aradu.BIW4R	0	0	0	1
Aradu.FF8NM	0	0	0	1
Aradu.RR8PW	0	0	0	1
Aradu.TE0XJ	0	0	0	1
Aradu.W7CVG	0	0	0	1
Araip.60F3J	0	0	0	1
Araip.F82T0	0	0	0	1
Araip.L0EG5	0	0	0	1
Araip.L9EA0	0	0	0	1
Araip.LM534	0	0	0	1
Araip.P1JLL	0	0	0	1
Araip.S52ED	0	0	0	1
Araip.ZJ59B	0	0	0	1
Aradu.23UDC	0	0	0	1
Aradu.46Z90	0	0	0	1
Aradu.49T3Z	0	0	0	1
Aradu.6M9LZ	0	0	0	1
Aradu.HNN21	0	0	0	1
Aradu.I83LC	0	0	0	1
Aradu.JGE04	0	0	0	1
Aradu.N7IH5	0	0	0	1
Aradu.N9WZ2	0	0	0	1
Aradu.Q5HZK	0	0	0	1
Aradu.R9UNN	0	0	0	1
Aradu.T3LBA	0	0	0	1
Aradu.UL5KJ	0	0	0	1
Aradu.Y1Z8I	0	0	0	1
Araip.36D69	0	0	0	1
Araip.3W2E6	0	0	0	1
Araip.88ZHN	0	0	0	1
Araip.A0AQ3	0	0	0	1
Araip.SQ4TV	0	0	0	1
Araip.VT79P	0	0	0	1
Araip.X883S	0	0	0	1
Aradu.52U3G	0	0	0	1
Aradu.A52DW	0	0	0	1
Aradu.D8H5F	0	0	0	1
Aradu.GDA41	0	0	0	1
Aradu.H7I4I	0	0	0	1
Aradu.QR8GU	0	0	0	1
Aradu.R5FQX	0	0	0	1
Aradu.SXL9U	0	0	0	1
Aradu.U7D38	0	0	0	1
Aradu.UC19M	0	0	0	1
Aradu.WLM92	0	0	0	1
Aradu.X793I	0	0	0	1
Aradu.XIY30	0	0	0	1
Aradu.XUN5S	0	0	0	1
Araip.0I82K	0	0	0	1
Araip.1Z8CN	0	0	0	1
Araip.3X33B	0	0	0	1
Araip.427NW	0	0	0	1
Araip.5HV78	0	0	0	1
Araip.64IP1	0	0	0	1
Araip.6L5T3	0	0	0	1
Araip.6NT76	0	0	0	1
Araip.7EF18	0	0	0	1
Araip.8WA63	0	0	0	1
Araip.98AKT	0	0	0	1
Araip.A0N2Y	0	0	0	1
Araip.EJ687	0	0	0	1
Araip.EQC7X	0	0	0	1
Araip.JLL5N	0	0	0	1
Araip.K797H	0	0	0	1
Araip.KR9JU	0	0	0	1
Araip.LZ969	0	0	0	1
Araip.M9U34	0	0	0	1
Araip.R2UXK	0	0	0	1
Araip.RT5CP	0	0	0	1
Araip.V1BKK	0	0	0	1
Araip.VL9RM	0	0	0	1
Aradu.65JMT	0	0	0	1
Aradu.AL16R	0	0	0	1
Aradu.C5UHL	0	0	0	1
Aradu.C6XR1	0	0	0	1
Aradu.CL9Y0	0	0	0	1
Aradu.DC5GT	0	0	0	1
Aradu.F8T28	0	0	0	1
Aradu.HAQ2P	0	0	0	1
Aradu.IL9WG	0	0	0	1
Aradu.M7NEJ	0	0	0	1
Aradu.NT5AR	0	0	0	1
Aradu.SDL7M	0	0	0	1
Aradu.TM2YZ	0	0	0	1
Aradu.U590Q	0	0	0	1
Aradu.W6TAQ	0	0	0	1
Aradu.W7NWN	0	0	0	1
Aradu.WI4BU	0	0	0	1
Aradu.WJ6G7	0	0	0	1
Aradu.X9SEL	0	0	0	1
Aradu.XR3EK	0	0	0	1
Aradu.YC3RY	0	0	0	1
Araip.42ERT	0	0	0	1
Araip.4B61L	0	0	0	1
Araip.4U5N7	0	0	0	1
Araip.645FR	0	0	0	1
Araip.6IS7T	0	0	0	1
Araip.6JS0Q	0	0	0	1
Araip.6JY95	0	0	0	1
Araip.929NY	0	0	0	1
Araip.KU06I	0	0	0	1
Araip.LSV72	0	0	0	1
Araip.N346R	0	0	0	1
Araip.ST976	0	0	0	1
Araip.V41H0	0	0	0	1
Araip.ZZU03	0	0	0	1
Aradu.0H703	0	0	0	1
Aradu.43H0L	0	0	0	1
Aradu.4IG8Y	0	0	0	1
Aradu.68AHZ	0	0	0	1
Aradu.73DHW	0	0	0	1
Aradu.79T7P	0	0	0	1
Aradu.82TF8	0	0	0	1
Aradu.85WAE	0	0	0	1
Aradu.A07D4	0	0	0	1
Aradu.A61Z4	0	0	0	1
Aradu.AQJ16	0	0	0	1
Aradu.BM9RZ	0	0	0	1
Aradu.C3RV0	0	0	0	1
Aradu.J6MLG	0	0	0	1
Aradu.JJY9M	0	0	0	1
Aradu.LX505	0	0	0	1
Aradu.MC661	0	0	0	1
Aradu.N3WAJ	0	0	0	1
Aradu.N4WED	0	0	0	1
Aradu.P5UZE	0	0	0	1
Aradu.UE1X3	0	0	0	1
Aradu.WH701	0	0	0	1
Aradu.YD5EX	0	0	0	1
Aradu.ZLX26	0	0	0	1
Aradu.ZMY0L	0	0	0	1
Araip.104TZ	0	0	0	1
Araip.10CFZ	0	0	0	1
Araip.24M2Q	0	0	0	1
Araip.2PD0R	0	0	0	1
Araip.2S2EB	0	0	0	1
Araip.3LL8X	0	0	0	1
Araip.41DIJ	0	0	0	1
Araip.645JG	0	0	0	1
Araip.868JD	0	0	0	1
Araip.A9FRU	0	0	0	1
Araip.B5WG1	0	0	0	1
Araip.CYK8B	0	0	0	1
Araip.D9UZ7	0	0	0	1
Araip.DSQ1W	0	0	0	1
Araip.F60TF	0	0	0	1
Araip.FN2B1	0	0	0	1
Araip.G0G46	0	0	0	1
Araip.G407U	0	0	0	1
Araip.GQ1YV	0	0	0	1
Araip.HKZ7Q	0	0	0	1
Araip.JH5WH	0	0	0	1
Araip.K1ILW	0	0	0	1
Araip.K82BP	0	0	0	1
Araip.KF4YH	0	0	0	1
Araip.MW4Q1	0	0	0	1
Araip.N5XUS	0	0	0	1
Araip.P4BJL	0	0	0	1
Araip.Q2RUX	0	0	0	1
Araip.RBQ5E	0	0	0	1
Araip.SWI1N	0	0	0	1
Araip.T6JQ7	0	0	0	1
Araip.TL7VJ	0	0	0	1
Araip.V9ITW	0	0	0	1
Araip.W6NII	0	0	0	1
Araip.X95V4	0	0	0	1
Araip.XKV3V	0	0	0	1
Aradu.444VJ	0	0	0	1
Aradu.47T2G	0	0	0	1
Aradu.83RRW	0	0	0	1
Aradu.89XKV	0	0	0	1
Aradu.8IK9I	0	0	0	1
Aradu.9R08Q	0	0	0	1
Aradu.9R9X3	0	0	0	1
Aradu.C5VUX	0	0	0	1
Aradu.D79RM	0	0	0	1
Aradu.E3GM7	0	0	0	1
Aradu.F4Y7W	0	0	0	1
Aradu.F99PC	0	0	0	1
Aradu.GH8LH	0	0	0	1
Aradu.I4L9J	0	0	0	1
Aradu.K59XP	0	0	0	1
Aradu.L3KX2	0	0	0	1
Aradu.M7K9G	0	0	0	1
Aradu.N0CP9	0	0	0	1
Aradu.P8N7B	0	0	0	1
Aradu.S20WA	0	0	0	1
Aradu.WLH9X	0	0	0	1
Aradu.XHG9S	0	0	0	1
Aradu.Z6GMH	0	0	0	1
Araip.1A4HT	0	0	0	1
Araip.1H6XU	0	0	0	1
Araip.1TK9C	0	0	0	1
Araip.1ZW45	0	0	0	1
Araip.52DXD	0	0	0	1
Araip.5R4LP	0	0	0	1
Araip.63F23	0	0	0	1
Araip.AY836	0	0	0	1
Araip.BXE7Z	0	0	0	1
Araip.C0GBT	0	0	0	1
Araip.DK6KG	0	0	0	1
Araip.GVQ6N	0	0	0	1
Araip.HK3K8	0	0	0	1
Araip.J5AQH	0	0	0	1
Araip.K23QX	0	0	0	1
Araip.LTB3A	0	0	0	1
Araip.MSZ71	0	0	0	1
Araip.N3G6M	0	0	0	1
Araip.PGI83	0	0	0	1
Araip.R1QQF	0	0	0	1
Araip.S0CWL	0	0	0	1
Araip.S9K2V	0	0	0	1
Araip.UF36T	0	0	0	1
Araip.V58M8	0	0	0	1
Araip.W7S85	0	0	0	1
Aradu.07134	0	0	0	1
Aradu.09PKT	0	0	0	1
Aradu.0U7X8	0	0	0	1
Aradu.1R5WG	0	0	0	1
Aradu.26X49	0	0	0	1
Aradu.274JC	0	0	0	1
Aradu.3SJ7C	0	0	0	1
Aradu.4157Y	0	0	0	1
Aradu.4CF0T	0	0	0	1
Aradu.55274	0	0	0	1
Aradu.5ID05	0	0	0	1
Aradu.63X21	0	0	0	1
Aradu.734NR	0	0	0	1
Aradu.81LXC	0	0	0	1
Aradu.9ES8Y	0	0	0	1
Aradu.A6XWX	0	0	0	1
Aradu.B0E28	0	0	0	1
Aradu.B17TN	0	0	0	1
Aradu.B6CZV	0	0	0	1
Aradu.C4I83	0	0	0	1
Aradu.D77GP	0	0	0	1
Aradu.DHU41	0	0	0	1
Aradu.DVH8N	0	0	0	1
Aradu.F7I13	0	0	0	1
Aradu.G5RK1	0	0	0	1
Aradu.GPD0G	0	0	0	1
Aradu.I3YXT	0	0	0	1
Aradu.I7Y6M	0	0	0	1
Aradu.IS5YT	0	0	0	1
Aradu.IVA52	0	0	0	1
Aradu.J0FTC	0	0	0	1
Aradu.J9ALL	0	0	0	1
Aradu.JT48R	0	0	0	1
Aradu.KF4IP	0	0	0	1
Aradu.L2A8K	0	0	0	1
Aradu.L7FJA	0	0	0	1
Aradu.LG8GZ	0	0	0	1
Aradu.M110Y	0	0	0	1
Aradu.M5W9D	0	0	0	1
Aradu.M6HNT	0	0	0	1
Aradu.N62G4	0	0	0	1
Aradu.ND3NM	0	0	0	1
Aradu.P0MQQ	0	0	0	1
Aradu.P9JVV	0	0	0	1
Aradu.SKF23	0	0	0	1
Aradu.T7MX5	0	0	0	1
Aradu.TSW1P	0	0	0	1
Aradu.U2NU5	0	0	0	1
Aradu.WMI8X	0	0	0	1
Aradu.WUW36	0	0	0	1
Aradu.X37JH	0	0	0	1
Aradu.YL6AN	0	0	0	1
Aradu.Z0T7N	0	0	0	1
Aradu.Z15L9	0	0	0	1
Aradu.ZA5F0	0	0	0	1
Araip.0BB7B	0	0	0	1
Araip.0P39S	0	0	0	1
Araip.167J0	0	0	0	1
Araip.238IA	0	0	0	1
Araip.27Q72	0	0	0	1
Araip.294I0	0	0	0	1
Araip.2M3GS	0	0	0	1
Araip.2V74Q	0	0	0	1
Araip.3D1R2	0	0	0	1
Araip.49Y2T	0	0	0	1
Araip.5XX3F	0	0	0	1
Araip.79TDF	0	0	0	1
Araip.7B9BY	0	0	0	1
Araip.7C4C2	0	0	0	1
Araip.7E4WB	0	0	0	1
Araip.AHX0C	0	0	0	1
Araip.B7BWA	0	0	0	1
Araip.BG7KI	0	0	0	1
Araip.D13ZN	0	0	0	1
Araip.DA5PA	0	0	0	1
Araip.E242X	0	0	0	1
Araip.G998M	0	0	0	1
Araip.H0447	0	0	0	1
Araip.I5C3J	0	0	0	1
Araip.I9DT0	0	0	0	1
Araip.J8U2G	0	0	0	1
Araip.JU47Y	0	0	0	1
Araip.K6B0A	0	0	0	1
Araip.LL7JP	0	0	0	1
Araip.MAC4S	0	0	0	1
Araip.MGZ7D	0	0	0	1
Araip.MU8XA	0	0	0	1
Araip.N9WJ3	0	0	0	1
Araip.NCG35	0	0	0	1
Araip.PR3QM	0	0	0	1
Araip.Q204D	0	0	0	1
Araip.QCK9X	0	0	0	1
Araip.QNZ70	0	0	0	1
Araip.QP80U	0	0	0	1
Araip.RFC0V	0	0	0	1
Araip.SIS4H	0	0	0	1
Araip.ST456	0	0	0	1
Araip.TG0VI	0	0	0	1
Araip.U50TM	0	0	0	1
Araip.U6HL7	0	0	0	1
Araip.UNK6B	0	0	0	1
Araip.VLM33	0	0	0	1
Araip.W20Z4	0	0	0	1
Araip.W57YX	0	0	0	1
Araip.WZP7E	0	0	0	1
Araip.XCI24	0	0	0	1
Araip.XJ4FW	0	0	0	1
Araip.YBJ1A	0	0	0	1
Araip.YT7B4	0	0	0	1
Araip.Z0L35	0	0	0	1
Araip.Z6UY4	0	0	0	1
Araip.ZU7PK	0	0	0	1
Aradu.0P7PW	0	0	0	1
Aradu.27C7S	0	0	0	1
Aradu.3IM1W	0	0	0	1
Aradu.3L5NK	0	0	0	1
Aradu.4V4IS	0	0	0	1
Aradu.5YH7F	0	0	0	1
Aradu.74N2Q	0	0	0	1
Aradu.7LR28	0	0	0	1
Aradu.7P38Z	0	0	0	1
Aradu.8GW0S	0	0	0	1
Aradu.8NK92	0	0	0	1
Aradu.99525	0	0	0	1
Aradu.A6ADN	0	0	0	1
Aradu.AF17Q	0	0	0	1
Aradu.AJ2K6	0	0	0	1
Aradu.BA57L	0	0	0	1
Aradu.BD7TG	0	0	0	1
Aradu.C7MSM	0	0	0	1
Aradu.CZW32	0	0	0	1
Aradu.DI5CZ	0	0	0	1
Aradu.DQ59D	0	0	0	1
Aradu.EV7KK	0	0	0	1
Aradu.G2EQN	0	0	0	1
Aradu.G6KEZ	0	0	0	1
Aradu.GE45S	0	0	0	1
Aradu.HPH3M	0	0	0	1
Aradu.HSQ50	0	0	0	1
Aradu.J1VPN	0	0	0	1
Aradu.JRG58	0	0	0	1
Aradu.K642Q	0	0	0	1
Aradu.KTD39	0	0	0	1
Aradu.LAA6N	0	0	0	1
Aradu.M30U6	0	0	0	1
Aradu.MYQ70	0	0	0	1
Aradu.QAP5D	0	0	0	1
Aradu.R743X	0	0	0	1
Aradu.T2ULP	0	0	0	1
Aradu.T2XKQ	0	0	0	1
Aradu.TKG0E	0	0	0	1
Aradu.TVX63	0	0	0	1
Aradu.U20ZR	0	0	0	1
Aradu.U6MQJ	0	0	0	1
Aradu.UH7I0	0	0	0	1
Aradu.UQN4K	0	0	0	1
Aradu.US90Q	0	0	0	1
Aradu.VJ0SY	0	0	0	1
Aradu.VPI5X	0	0	0	1
Aradu.W3FG5	0	0	0	1
Aradu.X81GL	0	0	0	1
Aradu.XUP5X	0	0	0	1
Aradu.Y97H0	0	0	0	1
Aradu.YPY6M	0	0	0	1
Aradu.YQ4PR	0	0	0	1
Araip.0C2UG	0	0	0	1
Araip.0DM6L	0	0	0	1
Araip.111QN	0	0	0	1
Araip.1A0QT	0	0	0	1
Araip.1FE4I	0	0	0	1
Araip.1JZ0D	0	0	0	1
Araip.1R458	0	0	0	1
Araip.1Z0SD	0	0	0	1
Araip.235P7	0	0	0	1
Araip.3230M	0	0	0	1
Araip.3JD9T	0	0	0	1
Araip.3QU69	0	0	0	1
Araip.452AM	0	0	0	1
Araip.4I8QR	0	0	0	1
Araip.6R7MF	0	0	0	1
Araip.6T6S8	0	0	0	1
Araip.79M9T	0	0	0	1
Araip.80UYC	0	0	0	1
Araip.8TF0W	0	0	0	1
Araip.8W8KJ	0	0	0	1
Araip.99485	0	0	0	1
Araip.99BCA	0	0	0	1
Araip.9F43K	0	0	0	1
Araip.9J75V	0	0	0	1
Araip.A2MRT	0	0	0	1
Araip.A89IR	0	0	0	1
Araip.B25L5	0	0	0	1
Araip.BIY7X	0	0	0	1
Araip.C41FX	0	0	0	1
Araip.G0KQK	0	0	0	1
Araip.H444F	0	0	0	1
Araip.H5EJ2	0	0	0	1
Araip.I6BI3	0	0	0	1
Araip.IK925	0	0	0	1
Araip.JRH45	0	0	0	1
Araip.K4C1A	0	0	0	1
Araip.K9XF4	0	0	0	1
Araip.LD519	0	0	0	1
Araip.LL2Y3	0	0	0	1
Araip.LLP3C	0	0	0	1
Araip.MC0JL	0	0	0	1
Araip.MS70S	0	0	0	1
Araip.N94NJ	0	0	0	1
Araip.PK96U	0	0	0	1
Araip.PN0QJ	0	0	0	1
Araip.PX6UV	0	0	0	1
Araip.Q779B	0	0	0	1
Araip.RL6DV	0	0	0	1
Araip.S9Z69	0	0	0	1
Araip.T4UG0	0	0	0	1
Araip.V7L8V	0	0	0	1
Araip.VMH3J	0	0	0	1
Araip.W7ABL	0	0	0	1
Araip.WC0WL	0	0	0	1
Araip.WJ7G8	0	0	0	1
Araip.X17SE	0	0	0	1
Araip.X52X0	0	0	0	1
Araip.XZ9JQ	0	0	0	1
Araip.Y7S1I	0	0	0	1
Araip.YC3W8	0	0	0	1
Araip.YCW58	0	0	0	1
Aradu.09RWH	0	0	0	1
Aradu.196ZM	0	0	0	1
Aradu.1Z587	0	0	0	1
Aradu.2J4YI	0	0	0	1
Aradu.2Z93R	0	0	0	1
Aradu.47JD2	0	0	0	1
Aradu.4CJ5C	0	0	0	1
Aradu.4DA0K	0	0	0	1
Aradu.4P2F5	0	0	0	1
Aradu.5CH00	0	0	0	1
Aradu.5I6E9	0	0	0	1
Aradu.5JK9N	0	0	0	1
Aradu.60GK5	0	0	0	1
Aradu.77CWS	0	0	0	1
Aradu.7P5YA	0	0	0	1
Aradu.7TS1N	0	0	0	1
Aradu.8224Q	0	0	0	1
Aradu.85INT	0	0	0	1
Aradu.86FYJ	0	0	0	1
Aradu.8LE5E	0	0	0	1
Aradu.957I3	0	0	0	1
Aradu.95TME	0	0	0	1
Aradu.95XXR	0	0	0	1
Aradu.9FN01	0	0	0	1
Aradu.9P11W	0	0	0	1
Aradu.A8TMM	0	0	0	1
Aradu.AEX62	0	0	0	1
Aradu.B6HXN	0	0	0	1
Aradu.BZN6F	0	0	0	1
Aradu.C114V	0	0	0	1
Aradu.C2BM8	0	0	0	1
Aradu.CH4M9	0	0	0	1
Aradu.CJ84T	0	0	0	1
Aradu.D3JYW	0	0	0	1
Aradu.DV277	0	0	0	1
Aradu.F4UZI	0	0	0	1
Aradu.GI8KH	0	0	0	1
Aradu.H9NK1	0	0	0	1
Aradu.HS8FV	0	0	0	1
Aradu.I953D	0	0	0	1
Aradu.IJ03H	0	0	0	1
Aradu.ILB9Z	0	0	0	1
Aradu.JA809	0	0	0	1
Aradu.KD4Z4	0	0	0	1
Aradu.L80FI	0	0	0	1
Aradu.LX2KK	0	0	0	1
Aradu.MT2IW	0	0	0	1
Aradu.N79JZ	0	0	0	1
Aradu.NDK56	0	0	0	1
Aradu.NQY7S	0	0	0	1
Aradu.P535S	0	0	0	1
Aradu.PCC2Z	0	0	0	1
Aradu.Q1LBD	0	0	0	1
Aradu.Q7KHC	0	0	0	1
Aradu.Q9NGN	0	0	0	1
Aradu.SAM0J	0	0	0	1
Aradu.U2R98	0	0	0	1
Aradu.U5F9L	0	0	0	1
Aradu.V22RZ	0	0	0	1
Aradu.V7BYP	0	0	0	1
Aradu.V8J60	0	0	0	1
Aradu.V8J7V	0	0	0	1
Aradu.W43LY	0	0	0	1
Aradu.XCD6I	0	0	0	1
Aradu.XN81L	0	0	0	1
Aradu.XR75R	0	0	0	1
Aradu.ZD4TK	0	0	0	1
Araip.0G8MF	0	0	0	1
Araip.11SIA	0	0	0	1
Araip.20YK2	0	0	0	1
Araip.24PM4	0	0	0	1
Araip.2C5G8	0	0	0	1
Araip.32YK0	0	0	0	1
Araip.4CW3M	0	0	0	1
Araip.4J4TM	0	0	0	1
Araip.512LN	0	0	0	1
Araip.5V5V3	0	0	0	1
Araip.5YD81	0	0	0	1
Araip.707MV	0	0	0	1
Araip.76WL5	0	0	0	1
Araip.89D8R	0	0	0	1
Araip.8VB8P	0	0	0	1
Araip.98JJY	0	0	0	1
Araip.9T36C	0	0	0	1
Araip.9Y2H9	0	0	0	1
Araip.A9H3K	0	0	0	1
Araip.AEN1W	0	0	0	1
Araip.AZ2EQ	0	0	0	1
Araip.BB34W	0	0	0	1
Araip.BP9TC	0	0	0	1
Araip.BSD34	0	0	0	1
Araip.C5EKS	0	0	0	1
Araip.C619N	0	0	0	1
Araip.CW7EF	0	0	0	1
Araip.DF4WU	0	0	0	1
Araip.DN3PC	0	0	0	1
Araip.EXM8R	0	0	0	1
Araip.F2LMB	0	0	0	1
Araip.FRU70	0	0	0	1
Araip.GQ2S0	0	0	0	1
Araip.H951X	0	0	0	1
Araip.HCQ42	0	0	0	1
Araip.HP7FW	0	0	0	1
Araip.LC449	0	0	0	1
Araip.M95W9	0	0	0	1
Araip.MA3MN	0	0	0	1
Araip.NDA20	0	0	0	1
Araip.P1KGE	0	0	0	1
Araip.PI5NS	0	0	0	1
Araip.PQE5H	0	0	0	1
Araip.Q6GZP	0	0	0	1
Araip.QBG6Y	0	0	0	1
Araip.RC4R7	0	0	0	1
Araip.RD2P3	0	0	0	1
Araip.RR209	0	0	0	1
Araip.SK1X8	0	0	0	1
Araip.TE0TX	0	0	0	1
Araip.TTH10	0	0	0	1
Araip.TVY9U	0	0	0	1
Araip.U2282	0	0	0	1
Araip.UVR0A	0	0	0	1
Araip.W4A65	0	0	0	1
Araip.WE8XB	0	0	0	1
Araip.WIE4H	0	0	0	1
Araip.X4N9F	0	0	0	1
Araip.XVQ2M	0	0	0	1
Araip.YEU0M	0	0	0	1
Araip.YL5Y5	0	0	0	1
Araip.Z1IJI	0	0	0	1
Araip.ZTV0M	0	0	0	1
Aradu.04SFI	0	0	0	1
Aradu.0GK1P	0	0	0	1
Aradu.0JL20	0	0	0	1
Aradu.0K8SM	0	0	0	1
Aradu.10KQJ	0	0	0	1
Aradu.17E6I	0	0	0	1
Aradu.1ZZ0Q	0	0	0	1
Aradu.210QD	0	0	0	1
Aradu.21M4P	0	0	0	1
Aradu.2H1GD	0	0	0	1
Aradu.2RF5C	0	0	0	1
Aradu.30IDQ	0	0	0	1
Aradu.35UKN	0	0	0	1
Aradu.3WM6G	0	0	0	1
Aradu.456GX	0	0	0	1
Aradu.498XE	0	0	0	1
Aradu.59T83	0	0	0	1
Aradu.5Q1VY	0	0	0	1
Aradu.63N31	0	0	0	1
Aradu.6E94N	0	0	0	1
Aradu.6FB0H	0	0	0	1
Aradu.7A2KY	0	0	0	1
Aradu.83FUY	0	0	0	1
Aradu.83MPA	0	0	0	1
Aradu.86DUH	0	0	0	1
Aradu.87YLX	0	0	0	1
Aradu.8EB7C	0	0	0	1
Aradu.8I3T0	0	0	0	1
Aradu.94UHF	0	0	0	1
Aradu.97ZLB	0	0	0	1
Aradu.98BQH	0	0	0	1
Aradu.9Q15V	0	0	0	1
Aradu.9TF3C	0	0	0	1
Aradu.AP99D	0	0	0	1
Aradu.CCC04	0	0	0	1
Aradu.D4A83	0	0	0	1
Aradu.D7B0D	0	0	0	1
Aradu.DE61N	0	0	0	1
Aradu.DGK5L	0	0	0	1
Aradu.E2CQ9	0	0	0	1
Aradu.E3RJE	0	0	0	1
Aradu.FW3IU	0	0	0	1
Aradu.H4AN4	0	0	0	1
Aradu.H77WY	0	0	0	1
Aradu.I294M	0	0	0	1
Aradu.I8LM1	0	0	0	1
Aradu.IG77G	0	0	0	1
Aradu.IGQ84	0	0	0	1
Aradu.J1M1P	0	0	0	1
Aradu.JQ4B3	0	0	0	1
Aradu.JU778	0	0	0	1
Aradu.KXM8K	0	0	0	1
Aradu.LC10X	0	0	0	1
Aradu.LNW6E	0	0	0	1
Aradu.LT7X3	0	0	0	1
Aradu.M0E3H	0	0	0	1
Aradu.M4JP1	0	0	0	1
Aradu.M6MWE	0	0	0	1
Aradu.MFG61	0	0	0	1
Aradu.N7B4P	0	0	0	1
Aradu.NM7X5	0	0	0	1
Aradu.NP275	0	0	0	1
Aradu.P05N1	0	0	0	1
Aradu.PC2E4	0	0	0	1
Aradu.PX1SQ	0	0	0	1
Aradu.RT6XD	0	0	0	1
Aradu.S073D	0	0	0	1
Aradu.STM8E	0	0	0	1
Aradu.T25PB	0	0	0	1
Aradu.T9X3T	0	0	0	1
Aradu.TD4ZE	0	0	0	1
Aradu.U31PV	0	0	0	1
Aradu.V62QB	0	0	0	1
Aradu.VM8XK	0	0	0	1
Aradu.VR9TY	0	0	0	1
Aradu.X4V5H	0	0	0	1
Aradu.Y92M0	0	0	0	1
Aradu.Z5577	0	0	0	1
Aradu.ZSH0C	0	0	0	1
Aradu.ZV9U0	0	0	0	1
Araip.0U053	0	0	0	1
Araip.1CJ82	0	0	0	1
Araip.2E297	0	0	0	1
Araip.2FN54	0	0	0	1
Araip.32BU0	0	0	0	1
Araip.32W9F	0	0	0	1
Araip.36PI6	0	0	0	1
Araip.3RY55	0	0	0	1
Araip.40BP3	0	0	0	1
Araip.5FS2U	0	0	0	1
Araip.5I8R3	0	0	0	1
Araip.5JB56	0	0	0	1
Araip.5MY7H	0	0	0	1
Araip.5T5JE	0	0	0	1
Araip.5V8J3	0	0	0	1
Araip.6H6ZT	0	0	0	1
Araip.8C7AS	0	0	0	1
Araip.8GS8Y	0	0	0	1
Araip.9E8AI	0	0	0	1
Araip.9SK23	0	0	0	1
Araip.A326N	0	0	0	1
Araip.B7FR3	0	0	0	1
Araip.BSY0E	0	0	0	1
Araip.BYV33	0	0	0	1
Araip.CB643	0	0	0	1
Araip.D52UU	0	0	0	1
Araip.DP9Y6	0	0	0	1
Araip.DW4Q4	0	0	0	1
Araip.E1AQ6	0	0	0	1
Araip.E8UDP	0	0	0	1
Araip.F9Y3B	0	0	0	1
Araip.FHV1D	0	0	0	1
Araip.G8H3T	0	0	0	1
Araip.GMD3X	0	0	0	1
Araip.GY9LT	0	0	0	1
Araip.H3KDN	0	0	0	1
Araip.H7JSC	0	0	0	1
Araip.H82ZQ	0	0	0	1
Araip.IN2BA	0	0	0	1
Araip.JJ40M	0	0	0	1
Araip.JP0WQ	0	0	0	1
Araip.JU13E	0	0	0	1
Araip.K2W56	0	0	0	1
Araip.LVC56	0	0	0	1
Araip.MT85H	0	0	0	1
Araip.N3PSA	0	0	0	1
Araip.NZ3ML	0	0	0	1
Araip.P32IB	0	0	0	1
Araip.PIX7S	0	0	0	1
Araip.QD0PH	0	0	0	1
Araip.QQY5R	0	0	0	1
Araip.RF05N	0	0	0	1
Araip.RFU26	0	0	0	1
Araip.S7L1T	0	0	0	1
Araip.T1KRW	0	0	0	1
Araip.T5KLW	0	0	0	1
Araip.TAN4A	0	0	0	1
Araip.USK4J	0	0	0	1
Araip.UU0JS	0	0	0	1
Araip.V2HWW	0	0	0	1
Araip.V9RCS	0	0	0	1
Araip.VSP1L	0	0	0	1
Araip.W422H	0	0	0	1
Araip.WB5PP	0	0	0	1
Araip.WHJ14	0	0	0	1
Araip.X2SDZ	0	0	0	1
Araip.X6XJD	0	0	0	1
Araip.XW60B	0	0	0	1
Araip.Y6SCC	0	0	0	1
Araip.YAQ7X	0	0	0	1
Araip.YBR8J	0	0	0	1
Araip.YT9K8	0	0	0	1
Araip.ZPK2M	0	0	0	1
Aradu.034KP	0	0	0	1
Aradu.06N9R	0	0	0	1
Aradu.0AN5P	0	0	0	1
Aradu.0ME3H	0	0	0	1
Aradu.0PC6S	0	0	0	1
Aradu.13N20	0	0	0	1
Aradu.15V6W	0	0	0	1
Aradu.17U50	0	0	0	1
Aradu.1G3YF	0	0	0	1
Aradu.1S9VI	0	0	0	1
Aradu.22AJD	0	0	0	1
Aradu.2U2Q6	0	0	0	1
Aradu.2YF2R	0	0	0	1
Aradu.33XZT	0	0	0	1
Aradu.36DKD	0	0	0	1
Aradu.5113I	0	0	0	1
Aradu.51M0L	0	0	0	1
Aradu.5KK2Q	0	0	0	1
Aradu.62HJK	0	0	0	1
Aradu.6A4C5	0	0	0	1
Aradu.6L43N	0	0	0	1
Aradu.73H76	0	0	0	1
Aradu.762H7	0	0	0	1
Aradu.88USM	0	0	0	1
Aradu.8A23T	0	0	0	1
Aradu.8IX7E	0	0	0	1
Aradu.985WR	0	0	0	1
Aradu.9B1PD	0	0	0	1
Aradu.9K72K	0	0	0	1
Aradu.9Q1SS	0	0	0	1
Aradu.A1VIE	0	0	0	1
Aradu.A2ZJG	0	0	0	1
Aradu.A99DG	0	0	0	1
Aradu.APN6M	0	0	0	1
Aradu.BSK5U	0	0	0	1
Aradu.CP61L	0	0	0	1
Aradu.D1M4M	0	0	0	1
Aradu.D39TY	0	0	0	1
Aradu.D3WC3	0	0	0	1
Aradu.DG1B0	0	0	0	1
Aradu.DN2D2	0	0	0	1
Aradu.E51A5	0	0	0	1
Aradu.E8471	0	0	0	1
Aradu.E8YAE	0	0	0	1
Aradu.E97J6	0	0	0	1
Aradu.EEX52	0	0	0	1
Aradu.FC7NZ	0	0	0	1
Aradu.G7LHJ	0	0	0	1
Aradu.GB5V5	0	0	0	1
Aradu.GJ0SQ	0	0	0	1
Aradu.GK04P	0	0	0	1
Aradu.H4H2K	0	0	0	1
Aradu.H4KIC	0	0	0	1
Aradu.I60ZS	0	0	0	1
Aradu.ID8H5	0	0	0	1
Aradu.J5692	0	0	0	1
Aradu.JL2G6	0	0	0	1
Aradu.KN298	0	0	0	1
Aradu.LN6Z9	0	0	0	1
Aradu.M07LR	0	0	0	1
Aradu.M8C8N	0	0	0	1
Aradu.N0WEE	0	0	0	1
Aradu.P2U93	0	0	0	1
Aradu.P6GSC	0	0	0	1
Aradu.PG4C6	0	0	0	1
Aradu.Q3J8L	0	0	0	1
Aradu.Q4R9J	0	0	0	1
Aradu.QI7WS	0	0	0	1
Aradu.QKN26	0	0	0	1
Aradu.QS9NG	0	0	0	1
Aradu.R2E4D	0	0	0	1
Aradu.RG8LQ	0	0	0	1
Aradu.S9QGV	0	0	0	1
Aradu.SEH6L	0	0	0	1
Aradu.SG50D	0	0	0	1
Aradu.SWM2X	0	0	0	1
Aradu.SZ07F	0	0	0	1
Aradu.T6DUH	0	0	0	1
Aradu.U3GVZ	0	0	0	1
Aradu.WB4GB	0	0	0	1
Aradu.WH5CT	0	0	0	1
Aradu.WQ0IG	0	0	0	1
Aradu.X03Q4	0	0	0	1
Aradu.XN89H	0	0	0	1
Aradu.YTQ46	0	0	0	1
Aradu.YV3P7	0	0	0	1
Araip.1A8RZ	0	0	0	1
Araip.1F0E9	0	0	0	1
Araip.1P50V	0	0	0	1
Araip.28FH4	0	0	0	1
Araip.2G28P	0	0	0	1
Araip.3HF0J	0	0	0	1
Araip.3HJ42	0	0	0	1
Araip.3M2TW	0	0	0	1
Araip.3U0AJ	0	0	0	1
Araip.3X1VK	0	0	0	1
Araip.4ZH8U	0	0	0	1
Araip.57MS8	0	0	0	1
Araip.5A5J5	0	0	0	1
Araip.5TB6K	0	0	0	1
Araip.61VF1	0	0	0	1
Araip.64GCN	0	0	0	1
Araip.68CA0	0	0	0	1
Araip.727WD	0	0	0	1
Araip.74VZ1	0	0	0	1
Araip.7RD3S	0	0	0	1
Araip.882QD	0	0	0	1
Araip.8AA3H	0	0	0	1
Araip.8MG4D	0	0	0	1
Araip.8X7VT	0	0	0	1
Araip.93FBI	0	0	0	1
Araip.96GUU	0	0	0	1
Araip.96RR6	0	0	0	1
Araip.96WUD	0	0	0	1
Araip.994JG	0	0	0	1
Araip.9BY88	0	0	0	1
Araip.9N06Q	0	0	0	1
Araip.9N5S4	0	0	0	1
Araip.A1JC7	0	0	0	1
Araip.AB8FX	0	0	0	1
Araip.AS5XR	0	0	0	1
Araip.AWW20	0	0	0	1
Araip.B18UN	0	0	0	1
Araip.C9ZKH	0	0	0	1
Araip.CJ98I	0	0	0	1
Araip.DIA58	0	0	0	1
Araip.EI53N	0	0	0	1
Araip.EU5DQ	0	0	0	1
Araip.F41IP	0	0	0	1
Araip.F90HQ	0	0	0	1
Araip.FD663	0	0	0	1
Araip.FG0DM	0	0	0	1
Araip.FH7NN	0	0	0	1
Araip.FP6KG	0	0	0	1
Araip.G3BKP	0	0	0	1
Araip.G6AMH	0	0	0	1
Araip.GT49W	0	0	0	1
Araip.HJX61	0	0	0	1
Araip.HN8MY	0	0	0	1
Araip.I1KE0	0	0	0	1
Araip.I5KPB	0	0	0	1
Araip.J6NDG	0	0	0	1
Araip.K5G7V	0	0	0	1
Araip.KFE6A	0	0	0	1
Araip.L9C7G	0	0	0	1
Araip.LI4LD	0	0	0	1
Araip.LY4YJ	0	0	0	1
Araip.NT8KP	0	0	0	1
Araip.PM1HR	0	0	0	1
Araip.Q34LR	0	0	0	1
Araip.R3LNH	0	0	0	1
Araip.RPT9L	0	0	0	1
Araip.RT1FB	0	0	0	1
Araip.S175R	0	0	0	1
Araip.S2EYP	0	0	0	1
Araip.SP6BX	0	0	0	1
Araip.SXW5Q	0	0	0	1
Araip.TI5D7	0	0	0	1
Araip.U9W6L	0	0	0	1
Araip.V0Z7U	0	0	0	1
Araip.V1J0I	0	0	0	1
Araip.V48DY	0	0	0	1
Araip.VE4DY	0	0	0	1
Araip.VXL8F	0	0	0	1
Araip.W4DPP	0	0	0	1
Araip.WEZ1Z	0	0	0	1
Araip.X1BFI	0	0	0	1
Araip.X3D7D	0	0	0	1
Araip.X7R50	0	0	0	1
Araip.X83S3	0	0	0	1
Araip.X86A1	0	0	0	1
Araip.XK5HP	0	0	0	1
Araip.YA8TX	0	0	0	1
Araip.YWV0K	0	0	0	1
Araip.Z32X2	0	0	0	1
Araip.Z4SZJ	0	0	0	1
Araip.ZJG93	0	0	0	1
Araip.ZLS16	0	0	0	1
Aradu.08REY	0	0	0	1
Aradu.0J22Z	0	0	0	1
Aradu.1NE4R	0	0	0	1
Aradu.26P3H	0	0	0	1
Aradu.2V7UE	0	0	0	1
Aradu.34LNY	0	0	0	1
Aradu.356IA	0	0	0	1
Aradu.446JA	0	0	0	1
Aradu.48719	0	0	0	1
Aradu.50MTX	0	0	0	1
Aradu.516ET	0	0	0	1
Aradu.5EU77	0	0	0	1
Aradu.5K5P7	0	0	0	1
Aradu.89CQ0	0	0	0	1
Aradu.8D60D	0	0	0	1
Aradu.8ID72	0	0	0	1
Aradu.8W40E	0	0	0	1
Aradu.9S3Z5	0	0	0	1
Aradu.9ZE8Y	0	0	0	1
Aradu.BNK96	0	0	0	1
Aradu.C8AKW	0	0	0	1
Aradu.CC1R3	0	0	0	1
Aradu.CX437	0	0	0	1
Aradu.D92C4	0	0	0	1
Aradu.DGQ15	0	0	0	1
Aradu.E2BAC	0	0	0	1
Aradu.E95DW	0	0	0	1
Aradu.ENJ13	0	0	0	1
Aradu.F5JYA	0	0	0	1
Aradu.G3TTV	0	0	0	1
Aradu.GM6SU	0	0	0	1
Aradu.GX9JC	0	0	0	1
Aradu.IU1HH	0	0	0	1
Aradu.J0B72	0	0	0	1
Aradu.JL9XL	0	0	0	1
Aradu.KKF2F	0	0	0	1
Aradu.M3YU4	0	0	0	1
Aradu.M7IZC	0	0	0	1
Aradu.MR7FN	0	0	0	1
Aradu.NNP8F	0	0	0	1
Aradu.QE0G0	0	0	0	1
Aradu.RR75T	0	0	0	1
Aradu.T0KCG	0	0	0	1
Aradu.T7TUD	0	0	0	1
Aradu.U82NL	0	0	0	1
Aradu.VK4A9	0	0	0	1
Aradu.YMF4D	0	0	0	1
Aradu.YX0T8	0	0	0	1
Aradu.Z11MC	0	0	0	1
Aradu.ZM2K1	0	0	0	1
Araip.1G1M0	0	0	0	1
Araip.353DW	0	0	0	1
Araip.35E9L	0	0	0	1
Araip.3A86R	0	0	0	1
Araip.3G35C	0	0	0	1
Araip.41AEV	0	0	0	1
Araip.45HI9	0	0	0	1
Araip.639BP	0	0	0	1
Araip.66KU7	0	0	0	1
Araip.6E7Y6	0	0	0	1
Araip.789CI	0	0	0	1
Araip.8D9B3	0	0	0	1
Araip.8VC8X	0	0	0	1
Araip.984Y3	0	0	0	1
Araip.9S8Y0	0	0	0	1
Araip.A60YE	0	0	0	1
Araip.B0EXC	0	0	0	1
Araip.B5942	0	0	0	1
Araip.BD4FD	0	0	0	1
Araip.BLR6D	0	0	0	1
Araip.C07Z7	0	0	0	1
Araip.D6VSK	0	0	0	1
Araip.E0H16	0	0	0	1
Araip.GF7L1	0	0	0	1
Araip.GGN5E	0	0	0	1
Araip.GU4P9	0	0	0	1
Araip.HSY5N	0	0	0	1
Araip.I0N9K	0	0	0	1
Araip.I7WTL	0	0	0	1
Araip.I9KX3	0	0	0	1
Araip.IC54M	0	0	0	1
Araip.ISZ7W	0	0	0	1
Araip.ITY0T	0	0	0	1
Araip.JLT22	0	0	0	1
Araip.K37W3	0	0	0	1
Araip.KA3V7	0	0	0	1
Araip.KAZ0X	0	0	0	1
Araip.KMI33	0	0	0	1
Araip.L5Z5H	0	0	0	1
Araip.LFA0H	0	0	0	1
Araip.LTH59	0	0	0	1
Araip.M35IY	0	0	0	1
Araip.M4984	0	0	0	1
Araip.M9BAR	0	0	0	1
Araip.N0A81	0	0	0	1
Araip.NY6BB	0	0	0	1
Araip.P2NXD	0	0	0	1
Araip.Q4U1F	0	0	0	1
Araip.R1QSY	0	0	0	1
Araip.R6SG9	0	0	0	1
Araip.RT6E9	0	0	0	1
Araip.S0PQ3	0	0	0	1
Araip.S5ATW	0	0	0	1
Araip.SD1KN	0	0	0	1
Araip.TT9Q4	0	0	0	1
Araip.V4RFJ	0	0	0	1
Araip.VU3PC	0	0	0	1
Araip.W3B3D	0	0	0	1
Araip.W9BBB	0	0	0	1
Araip.X0NGJ	0	0	0	1
Araip.X19TV	0	0	0	1
Araip.XS0LX	0	0	0	1
Araip.Y9MKL	0	0	0	1
Araip.YWU3B	0	0	0	1
Araip.Z4ATC	0	0	0	1
Araip.Z5333	0	0	0	1
Aradu.14TMT	0	0	0	1
Aradu.U3SNU	0	0	0	1
Aradu.ZSR2J	0	0	0	1
Araip.41K7Q	0	0	0	1
Araip.KQ8VJ	0	0	0	1
Araip.TL9EX	0	0	0	1
Aradu.7V7LG	0	0	0	2
Aradu.G5XU3	0	0	0	2
Aradu.QXP1C	0	0	0	2
Araip.99CHV	0	0	0	2
Aradu.E32C9	0	0	0	2
Aradu.PQ90F	0	0	0	2
Aradu.2GW9A	0	0	0	2
Aradu.S89VI	0	0	0	2
Aradu.6EL9J	0	0	0	2
Aradu.F2JWB	0	0	0	2
Aradu.M8UTW	0	0	0	2
Aradu.SDR46	0	0	0	2
Araip.72USN	0	0	0	2
Araip.E0MGA	0	0	0	2
Araip.W7JXY	0	0	0	2
Aradu.8WX2Z	0	0	0	2
Araip.S0KQ7	0	0	0	2
Aradu.0JH6H	0	0	0	2
Aradu.MYV5A	0	0	0	2
Aradu.R4T8V	0	0	0	2
Araip.63VF8	0	0	0	2
Araip.QE4BD	0	0	0	2
Aradu.37C4I	0	0	0	2
Aradu.QDT9L	0	0	0	2
Aradu.Y1Z0R	0	0	0	2
Araip.64Q9S	0	0	0	2
Araip.7RJ08	0	0	0	2
Araip.A830F	0	0	0	2
Araip.IZH0X	0	0	0	2
Araip.Y3AYB	0	0	0	2
Araip.YIM92	0	0	0	2
Aradu.075C2	0	0	0	2
Aradu.15WKB	0	0	0	2
Aradu.3C582	0	0	0	2
Aradu.FUK65	0	0	0	2
Aradu.Q6P6Q	0	0	0	2
Aradu.RG89H	0	0	0	2
Araip.5W87H	0	0	0	2
Araip.7QE9U	0	0	0	2
Araip.7X4IG	0	0	0	2
Araip.99548	0	0	0	2
Araip.H99F9	0	0	0	2
Aradu.14CMN	0	0	0	2
Aradu.6X1X4	0	0	0	2
Aradu.9L879	0	0	0	2
Aradu.BF8KJ	0	0	0	2
Aradu.CN3VF	0	0	0	2
Aradu.MU87M	0	0	0	2
Aradu.Q9ST3	0	0	0	2
Aradu.RU7K0	0	0	0	2
Araip.33PYF	0	0	0	2
Araip.7H2NS	0	0	0	2
Araip.T9RXM	0	0	0	2
Araip.X9KEQ	0	0	0	2
Aradu.19TQA	0	0	0	2
Aradu.7G515	0	0	0	2
Aradu.FE01A	0	0	0	2
Aradu.G6GIR	0	0	0	2
Aradu.N9RWR	0	0	0	2
Aradu.PWW5S	0	0	0	2
Aradu.TNC7B	0	0	0	2
Araip.0B5TR	0	0	0	2
Araip.22TD6	0	0	0	2
Araip.D7UZH	0	0	0	2
Araip.J0WII	0	0	0	2
Araip.K754F	0	0	0	2
Araip.L7Y2B	0	0	0	2
Araip.QW087	0	0	0	2
Araip.XC60F	0	0	0	2
Aradu.GH5NK	0	0	0	2
Aradu.X9T6W	0	0	0	2
Araip.419MJ	0	0	0	2
Araip.I6D65	0	0	0	2
Araip.N172F	0	0	0	2
Araip.PS0KV	0	0	0	2
Araip.PV3IG	0	0	0	2
Araip.Q1514	0	0	0	2
Araip.U04P1	0	0	0	2
Aradu.36NL9	0	0	0	2
Aradu.3AT2D	0	0	0	2
Aradu.8A22P	0	0	0	2
Aradu.9MN88	0	0	0	2
Aradu.9P4TN	0	0	0	2
Aradu.B0LM9	0	0	0	2
Aradu.G9LPT	0	0	0	2
Aradu.I7P58	0	0	0	2
Aradu.KWL81	0	0	0	2
Aradu.S3DH3	0	0	0	2
Aradu.TG162	0	0	0	2
Araip.2T0SC	0	0	0	2
Araip.3IE6G	0	0	0	2
Araip.7KS0U	0	0	0	2
Araip.D69IY	0	0	0	2
Araip.G25KD	0	0	0	2
Araip.I82YB	0	0	0	2
Araip.LQ06Q	0	0	0	2
Araip.S6JZ9	0	0	0	2
Araip.W5GXX	0	0	0	2
Araip.YG7XP	0	0	0	2
Aradu.7L12D	0	0	0	2
Aradu.9V9BC	0	0	0	2
Aradu.AZ3MG	0	0	0	2
Aradu.K9WH5	0	0	0	2
Aradu.P0XL9	0	0	0	2
Aradu.V7ZTF	0	0	0	2
Aradu.YG73I	0	0	0	2
Araip.03MS6	0	0	0	2
Araip.22UK8	0	0	0	2
Araip.2FA6F	0	0	0	2
Araip.3Q1WV	0	0	0	2
Araip.49T7Y	0	0	0	2
Araip.CG1I7	0	0	0	2
Araip.QD22A	0	0	0	2
Araip.SMW5E	0	0	0	2
Araip.V1CQ7	0	0	0	2
Araip.XQ0G9	0	0	0	2
Aradu.1SY66	0	0	0	2
Aradu.1YM83	0	0	0	2
Aradu.461RJ	0	0	0	2
Aradu.9B334	0	0	0	2
Aradu.A28JW	0	0	0	2
Aradu.D8IBM	0	0	0	2
Aradu.EH8JN	0	0	0	2
Aradu.GA7X1	0	0	0	2
Aradu.H1RA6	0	0	0	2
Aradu.L9DM3	0	0	0	2
Aradu.MU261	0	0	0	2
Aradu.V4MHP	0	0	0	2
Aradu.Y0LQW	0	0	0	2
Araip.20NUY	0	0	0	2
Araip.6AN4T	0	0	0	2
Araip.723DX	0	0	0	2
Araip.7FF6A	0	0	0	2
Araip.90YNL	0	0	0	2
Araip.CC13V	0	0	0	2
Araip.DNR0H	0	0	0	2
Araip.FZ3D1	0	0	0	2
Araip.HT4BT	0	0	0	2
Araip.JHT8J	0	0	0	2
Araip.SK1RH	0	0	0	2
Araip.TFA7R	0	0	0	2
Araip.X6X9M	0	0	0	2
Araip.ZMN09	0	0	0	2
Aradu.33TNK	0	0	0	2
Aradu.5H0AD	0	0	0	2
Aradu.6LG22	0	0	0	2
Aradu.EZ1CV	0	0	0	2
Aradu.FN25A	0	0	0	2
Aradu.H88U3	0	0	0	2
Aradu.J1G4Q	0	0	0	2
Aradu.RJH1L	0	0	0	2
Aradu.TG4FV	0	0	0	2
Aradu.U974Q	0	0	0	2
Aradu.UN245	0	0	0	2
Aradu.VXG8Q	0	0	0	2
Aradu.X9KA6	0	0	0	2
Aradu.YA876	0	0	0	2
Aradu.YN426	0	0	0	2
Aradu.Z1BP5	0	0	0	2
Araip.12TI6	0	0	0	2
Araip.1JY90	0	0	0	2
Araip.4B8QU	0	0	0	2
Araip.4EU14	0	0	0	2
Araip.4SZ8T	0	0	0	2
Araip.6B4JS	0	0	0	2
Araip.93K0Z	0	0	0	2
Araip.ARE8G	0	0	0	2
Araip.FH8XF	0	0	0	2
Araip.I272C	0	0	0	2
Araip.V8CIS	0	0	0	2
Araip.X7ERC	0	0	0	2
Araip.YLP7A	0	0	0	2
Aradu.0YU93	0	0	0	2
Aradu.1VV0U	0	0	0	2
Aradu.42SWI	0	0	0	2
Aradu.4W9AZ	0	0	0	2
Aradu.819DH	0	0	0	2
Aradu.86EN3	0	0	0	2
Aradu.8MU0Q	0	0	0	2
Aradu.ANI5N	0	0	0	2
Aradu.BLN97	0	0	0	2
Aradu.C23RG	0	0	0	2
Aradu.CPR44	0	0	0	2
Aradu.EEP0U	0	0	0	2
Aradu.F00XS	0	0	0	2
Aradu.F189J	0	0	0	2
Aradu.HA8N9	0	0	0	2
Aradu.L2JLA	0	0	0	2
Aradu.RA9YT	0	0	0	2
Aradu.RCQ39	0	0	0	2
Aradu.S59W7	0	0	0	2
Aradu.S9TW5	0	0	0	2
Aradu.UB339	0	0	0	2
Aradu.UNB9U	0	0	0	2
Aradu.XYJ0G	0	0	0	2
Aradu.YY4AX	0	0	0	2
Aradu.Z6652	0	0	0	2
Araip.12TV5	0	0	0	2
Araip.1KG8P	0	0	0	2
Araip.2Y43M	0	0	0	2
Araip.37S9E	0	0	0	2
Araip.6329V	0	0	0	2
Araip.69GAG	0	0	0	2
Araip.712IZ	0	0	0	2
Araip.7VR0R	0	0	0	2
Araip.A5J1B	0	0	0	2
Araip.A64V4	0	0	0	2
Araip.CCE9R	0	0	0	2
Araip.D77W5	0	0	0	2
Araip.GD26H	0	0	0	2
Araip.HUI6H	0	0	0	2
Araip.I2M0Y	0	0	0	2
Araip.J2QMS	0	0	0	2
Araip.L9YEX	0	0	0	2
Araip.LET3L	0	0	0	2
Araip.PG1NJ	0	0	0	2
Araip.Q506C	0	0	0	2
Araip.SX3RK	0	0	0	2
Araip.T1NKW	0	0	0	2
Araip.T7036	0	0	0	2
Araip.T7VUE	0	0	0	2
Araip.U525T	0	0	0	2
Araip.U5JG8	0	0	0	2
Araip.UJ9UQ	0	0	0	2
Araip.VDJ9Q	0	0	0	2
Aradu.3EV32	0	0	0	2
Aradu.5Z7UX	0	0	0	2
Aradu.65H3Y	0	0	0	2
Aradu.A8RZ6	0	0	0	2
Aradu.AL22X	0	0	0	2
Aradu.CRR4Q	0	0	0	2
Aradu.DMF4F	0	0	0	2
Aradu.H9EJJ	0	0	0	2
Aradu.JY1UA	0	0	0	2
Aradu.K6SA5	0	0	0	2
Aradu.L7JC3	0	0	0	2
Aradu.LP0MC	0	0	0	2
Aradu.M4LWP	0	0	0	2
Aradu.Q7KU7	0	0	0	2
Aradu.RR85L	0	0	0	2
Aradu.UD1IS	0	0	0	2
Araip.38084	0	0	0	2
Araip.7P91S	0	0	0	2
Araip.8ZV2A	0	0	0	2
Araip.93VW8	0	0	0	2
Araip.A8S33	0	0	0	2
Araip.AL2VM	0	0	0	2
Araip.B52UH	0	0	0	2
Araip.B6G88	0	0	0	2
Araip.C5UW4	0	0	0	2
Araip.DPK8U	0	0	0	2
Araip.J98GW	0	0	0	2
Araip.JA6AC	0	0	0	2
Araip.JY0CR	0	0	0	2
Araip.KLE92	0	0	0	2
Araip.LV17J	0	0	0	2
Araip.PUU5U	0	0	0	2
Araip.R9V2R	0	0	0	2
Araip.RMX8U	0	0	0	2
Araip.SJ1NN	0	0	0	2
Araip.V6V8W	0	0	0	2
Araip.WBD7K	0	0	0	2
Araip.WX2CN	0	0	0	2
Aradu.109YL	0	0	0	2
Aradu.1UT3Z	0	0	0	2
Aradu.QUX8C	0	0	0	2
Aradu.XC1GR	0	0	0	2
Aradu.Y9QTC	0	0	0	2
Aradu.YG790	0	0	0	2
Aradu.ZK0EQ	0	0	0	2
Araip.290GK	0	0	0	2
Araip.2C3I5	0	0	0	2
Araip.3J648	0	0	0	2
Araip.4D1GB	0	0	0	2
Araip.50SLA	0	0	0	2
Araip.B6QB1	0	0	0	2
Araip.BV3IB	0	0	0	2
Araip.E6SFL	0	0	0	2
Araip.F0EJ7	0	0	0	2
Araip.H5ZC5	0	0	0	2
Araip.JC4KN	0	0	0	2
Araip.L9K0H	0	0	0	2
Araip.M98K4	0	0	0	2
Araip.Q3GAG	0	0	0	2
Araip.Q76BZ	0	0	0	2
Araip.TS829	0	0	0	2
Araip.X3RA2	0	0	0	2
Aradu.FFM87	0	0	0	2
Aradu.K3Z8Y	0	0	0	2
Aradu.UAB6A	0	0	0	2
Araip.99I63	0	0	0	2
Araip.24Q48	0	0	0	2
Araip.E1QAQ	0	0	0	3
Aradu.L0BQ6	0	0	0	3
Aradu.810XL	0	0	0	3
Aradu.HZL2S	0	0	0	3
Aradu.PC97C	0	0	0	3
Aradu.GN16C	0	0	0	3
Aradu.P3C2S	0	0	0	3
Aradu.9FW5Z	0	0	0	3
Aradu.STB9F	0	0	0	3
Araip.03HSL	0	0	0	3
Araip.SQN3B	0	0	0	3
Aradu.NQ2AE	0	0	0	3
Aradu.0A2BR	0	0	0	3
Aradu.C2FFJ	0	0	0	3
Aradu.HV7VA	0	0	0	3
Aradu.Y5NIC	0	0	0	3
Araip.L8VPX	0	0	0	3
Aradu.7U3B1	0	0	0	3
Aradu.YZ2KU	0	0	0	3
Araip.MWX33	0	0	0	3
Araip.QMT9K	0	0	0	3
Aradu.ATS4X	0	0	0	3
Aradu.BUC40	0	0	0	3
Aradu.L2QXE	0	0	0	3
Aradu.N7LX6	0	0	0	3
Aradu.P431U	0	0	0	3
Aradu.UQ27P	0	0	0	3
Araip.3S8F9	0	0	0	3
Araip.V8ZXN	0	0	0	3
Aradu.P4SDG	0	0	0	3
Araip.R5IMV	0	0	0	3
Aradu.5N9BB	0	0	0	3
Aradu.BM69P	0	0	0	3
Aradu.I82D5	0	0	0	3
Aradu.P6HAA	0	0	0	3
Aradu.R72K7	0	0	0	3
Aradu.X1MH8	0	0	0	3
Araip.3C3NX	0	0	0	3
Araip.97GAP	0	0	0	3
Araip.PV2UE	0	0	0	3
Araip.R4JRM	0	0	0	3
Araip.TMG8Z	0	0	0	3
Aradu.07FHM	0	0	0	3
Aradu.36B88	0	0	0	3
Aradu.41EAL	0	0	0	3
Aradu.B2SVJ	0	0	0	3
Aradu.CZ597	0	0	0	3
Aradu.P07CC	0	0	0	3
Aradu.X6RRR	0	0	0	3
Aradu.ZF53H	0	0	0	3
Araip.40836	0	0	0	3
Araip.I4RF4	0	0	0	3
Araip.I8N8B	0	0	0	3
Araip.LH96N	0	0	0	3
Araip.P8FX2	0	0	0	3
Araip.R0HQ6	0	0	0	3
Araip.V7Y9D	0	0	0	3
Aradu.4R7ZC	0	0	0	3
Aradu.67X2R	0	0	0	3
Aradu.NJ77P	0	0	0	3
Aradu.Q6HUU	0	0	0	3
Aradu.T5EWH	0	0	0	3
Aradu.Y7TA5	0	0	0	3
Aradu.YX17V	0	0	0	3
Araip.32FLV	0	0	0	3
Araip.4226S	0	0	0	3
Araip.50ZEB	0	0	0	3
Araip.K2CFS	0	0	0	3
Araip.PJK7K	0	0	0	3
Araip.V57IV	0	0	0	3
Araip.Y82BF	0	0	0	3
Araip.Z3YT1	0	0	0	3
Aradu.035RQ	0	0	0	3
Aradu.BWM82	0	0	0	3
Aradu.C5W7K	0	0	0	3
Aradu.NS6LJ	0	0	0	3
Aradu.P4XPV	0	0	0	3
Aradu.T0VLB	0	0	0	3
Aradu.TH1E7	0	0	0	3
Aradu.Y2MF6	0	0	0	3
Araip.12S7M	0	0	0	3
Araip.9P3VC	0	0	0	3
Araip.T4V1N	0	0	0	3
Araip.UGE0Z	0	0	0	3
Araip.Z27VQ	0	0	0	3
Aradu.4N6LD	0	0	0	3
Aradu.B3YY0	0	0	0	3
Aradu.QC283	0	0	0	3
Araip.2K86D	0	0	0	3
Araip.98K5I	0	0	0	3
Araip.B9QVL	0	0	0	3
Araip.LVH57	0	0	0	3
Araip.M6IIT	0	0	0	3
Araip.WP6T5	0	0	0	3
Araip.X8X9Z	0	0	0	3
Aradu.9Q2ZB	0	0	0	3
Aradu.S5Y46	0	0	0	3
Aradu.SEJ3V	0	0	0	3
Araip.CJ7Y1	0	0	0	3
Araip.D6WDG	0	0	0	3
Araip.E30BB	0	0	0	3
Araip.HXT1B	0	0	0	3
Araip.J0SUI	0	0	0	3
Araip.SF6BV	0	0	0	3
Aradu.HGY08	0	0	0	4
Araip.L4JW9	0	0	0	4
Aradu.MYL46	0	0	0	4
Aradu.5R394	0	0	0	4
Araip.LWU02	0	0	0	4
Araip.P8QST	0	0	0	4
Araip.7RM6E	0	0	0	4
Araip.E2CT0	0	0	0	4
Araip.V8W8X	0	0	0	4
Aradu.05VAM	0	0	0	4
Aradu.473E6	0	0	0	4
Araip.GU2SK	0	0	0	4
Araip.XI0QG	0	0	0	4
Araip.ZFL4L	0	0	0	4
Aradu.FNG4G	0	0	0	4
Aradu.M0J4F	0	0	0	4
Araip.FTB4U	0	0	0	4
Araip.HC8CQ	0	0	0	4
Araip.PXN7U	0	0	0	4
Araip.T0SUS	0	0	0	4
Aradu.D5XTL	0	0	0	4
Araip.73S9E	0	0	0	4
Araip.L84IA	0	0	0	4
Aradu.8H5H1	0	0	0	4
Aradu.B37KY	0	0	0	4
Aradu.Z1QPK	0	0	0	4
Araip.CU3D7	0	0	0	4
Aradu.GBA8Z	0	0	0	4
Araip.G0JGA	0	0	0	4
Araip.UB8Z5	0	0	0	4
Araip.W59UJ	0	0	0	4
Araip.2B1HY	0	0	0	4
Araip.PWT0C	0	0	0	4
Araip.ZNG9U	0	0	0	4
Aradu.3S60E	0	0	0	4
Araip.K0ZJI	0	0	0	4
Araip.XMF43	0	0	0	4
Aradu.B1J81	0	0	0	4
Araip.E0TUH	0	0	0	4
Araip.N6JDY	0	0	0	4
Araip.VTG8B	0	0	0	4
Aradu.42D9A	0	0	0	4
Aradu.K0FA0	0	0	0	4
Aradu.XD88P	0	0	0	4
Araip.8DK6R	0	0	0	4
Aradu.M2PEK	0	0	0	4
Aradu.YS6K8	0	0	0	4
Araip.G7BAX	0	0	0	5
Araip.00I5G	0	0	0	5
Aradu.PJB9Y	0	0	0	5
Aradu.4LC6I	0	0	0	5
Araip.8SM65	0	0	0	5
Araip.R6YM0	0	0	0	5
Aradu.VN6S3	0	0	0	5
Aradu.Z85BM	0	0	0	5
Araip.C7KJ9	0	0	0	5
Araip.N7GH3	0	0	0	5
Araip.S3UW2	0	0	0	5
Araip.Y6133	0	0	0	5
Aradu.31HAC	0	0	0	5
Aradu.3A1ZC	0	0	0	5
Araip.3BJ9Y	0	0	0	5
Aradu.P7UBS	0	0	0	5
Araip.BP9MY	0	0	0	5
Aradu.AW33W	0	0	0	5
Aradu.D1YZ0	0	0	0	5
Araip.L8YHH	0	0	0	5
Aradu.14QL4	0	0	0	5
Aradu.B0Y3C	0	0	0	5
Araip.7FS6W	0	0	0	5
Araip.EV6LQ	0	0	0	5
Araip.H8DD9	0	0	0	5
Aradu.X96SI	0	0	0	5
Araip.QKL28	0	0	0	5
Aradu.M4ZYN	0	0	0	5
Aradu.RHI8U	0	0	0	5
Aradu.A5TXT	0	0	0	5
Aradu.BYG32	0	0	0	5
Aradu.Q0MB8	0	0	0	5
Araip.AGY2D	0	0	0	5
Aradu.AFA68	0	0	0	6
Aradu.TQ3RZ	0	0	0	6
Araip.767YL	0	0	0	6
Araip.C3WWS	0	0	0	6
Aradu.B7YCQ	0	0	0	6
Aradu.68ZQJ	0	0	0	6
Aradu.XN1HW	0	0	0	6
Araip.42YWQ	0	0	0	6
Aradu.EF1LT	0	0	0	6
Aradu.TH6GD	0	0	0	6
Araip.0B9ST	0	0	0	7
Aradu.JXL5S	0	0	0	7
Araip.S8SNJ	0	0	0	7
Aradu.I50JZ	0	0	0	7
Aradu.CI355	0	0	0	7
Aradu.N3RF1	0	0	0	7
Araip.0FI9Y	0	0	0	7
Araip.B7GXE	0	0	0	7
Aradu.Z8A7E	0	0	0	7
Araip.R2KUU	0	0	0	7
Araip.IH6NJ	0	0	0	8
Araip.XP5VQ	0	0	0	8
Aradu.01EU1	0	0	0	8
Aradu.T56NH	0	0	0	8
Araip.BT12Y	0	0	0	8
Aradu.G0BMM	0	0	0	9
Araip.07QIC	0	0	0	9
Aradu.1CT0J	0	0	0	11
Araip.PZ4R3	0	0	0	11
Araip.77JRH	0	0	0	12
Aradu.W0B0I	0	0	0	12
Araip.Q2WY6	0	0	0	16
Araip.PW452	0	0	0	17
Aradu.27EBR	0	0	1	0
Araip.5X62T	0	0	1	0
Araip.M8IRH	0	0	1	0
Aradu.1K1CT	0	0	1	0
Aradu.MU8XK	0	0	1	0
Aradu.GMP85	0	0	1	0
Araip.S3891	0	0	1	0
Araip.29FLU	0	0	1	0
Araip.KA465	0	0	1	0
Araip.LGJ8R	0	0	1	0
Araip.X1GW0	0	0	1	0
Aradu.6M72C	0	0	1	0
Aradu.UG385	0	0	1	0
Araip.CK01N	0	0	1	0
Araip.EQA46	0	0	1	0
Araip.IUL34	0	0	1	0
Aradu.AZT0A	0	0	1	0
Aradu.RRU3X	0	0	1	0
Araip.YGJ1S	0	0	1	0
Aradu.68E2R	0	0	1	0
Aradu.74ERY	0	0	1	0
Aradu.S5UQ2	0	0	1	0
Araip.Z71PW	0	0	1	0
Aradu.14X1M	0	0	1	0
Araip.M14D6	0	0	1	0
Araip.7IS5A	0	0	1	0
Araip.WI7WM	0	0	1	0
Aradu.0R1RJ	0	0	1	0
Aradu.2T7KL	0	0	1	0
Aradu.55RDX	0	0	1	0
Aradu.B9QD5	0	0	1	0
Aradu.GV5M0	0	0	1	0
Aradu.PS45N	0	0	1	0
Aradu.R0HWP	0	0	1	0
Aradu.T9UI2	0	0	1	0
Araip.5FF6E	0	0	1	0
Araip.E8GUB	0	0	1	0
Araip.GKM10	0	0	1	0
Araip.NEG7E	0	0	1	0
Araip.R4K41	0	0	1	0
Aradu.67TUI	0	0	1	0
Aradu.8B2M9	0	0	1	0
Aradu.H8P6Y	0	0	1	0
Aradu.T65CT	0	0	1	0
Araip.02Z8U	0	0	1	0
Araip.5U1FU	0	0	1	0
Araip.C3FWP	0	0	1	0
Araip.PW7VS	0	0	1	0
Araip.TWL6Y	0	0	1	0
Aradu.5DE0L	0	0	1	0
Aradu.E4AIC	0	0	1	0
Aradu.L2TQ2	0	0	1	0
Aradu.V6R3Z	0	0	1	0
Aradu.YV0F0	0	0	1	0
Aradu.ZH4KD	0	0	1	0
Araip.0P8HA	0	0	1	0
Araip.3LR0U	0	0	1	0
Araip.67C1Y	0	0	1	0
Araip.J5GRU	0	0	1	0
Araip.QP9W2	0	0	1	0
Araip.VBU78	0	0	1	0
Araip.VFT6J	0	0	1	0
Araip.Y1XVN	0	0	1	0
Aradu.0W71J	0	0	1	0
Aradu.4W85R	0	0	1	0
Aradu.BP38Y	0	0	1	0
Aradu.FVV4I	0	0	1	0
Aradu.HQX6B	0	0	1	0
Aradu.JJG2Q	0	0	1	0
Aradu.JW82A	0	0	1	0
Aradu.KRX9K	0	0	1	0
Aradu.VM6LR	0	0	1	0
Aradu.X4M49	0	0	1	0
Aradu.ZN7FN	0	0	1	0
Araip.0448C	0	0	1	0
Araip.2I6XD	0	0	1	0
Araip.69TNI	0	0	1	0
Araip.F5F3I	0	0	1	0
Araip.H9S11	0	0	1	0
Araip.KBX2U	0	0	1	0
Araip.L8E8C	0	0	1	0
Araip.MDH6Q	0	0	1	0
Araip.MK1B6	0	0	1	0
Araip.P3LWR	0	0	1	0
Araip.P7KNR	0	0	1	0
Araip.TV4R3	0	0	1	0
Araip.U9VER	0	0	1	0
Araip.V9W0G	0	0	1	0
Araip.YJ40C	0	0	1	0
Araip.ZD3SC	0	0	1	0
Aradu.0X4TI	0	0	1	0
Aradu.5926B	0	0	1	0
Aradu.A4BH3	0	0	1	0
Aradu.GQ7JZ	0	0	1	0
Aradu.M1XBW	0	0	1	0
Araip.4QA2R	0	0	1	0
Araip.7D0KA	0	0	1	0
Araip.90JS8	0	0	1	0
Araip.AZY3Q	0	0	1	0
Araip.H2PQ2	0	0	1	0
Araip.LL7UR	0	0	1	0
Araip.RX46T	0	0	1	0
Araip.U31ID	0	0	1	0
Araip.VPV02	0	0	1	0
Araip.Z2ADB	0	0	1	0
Aradu.0A8NK	0	0	1	0
Aradu.2NI45	0	0	1	0
Aradu.88VKD	0	0	1	0
Aradu.AY1JG	0	0	1	0
Aradu.CM87L	0	0	1	0
Aradu.DRU4H	0	0	1	0
Aradu.GT09D	0	0	1	0
Aradu.JA6ZA	0	0	1	0
Aradu.N3KUA	0	0	1	0
Aradu.TBQ82	0	0	1	0
Araip.65G3L	0	0	1	0
Araip.74W77	0	0	1	0
Araip.7C4WW	0	0	1	0
Araip.7K2HV	0	0	1	0
Araip.A0DQ6	0	0	1	0
Araip.D0R52	0	0	1	0
Araip.IC22J	0	0	1	0
Araip.K70W6	0	0	1	0
Araip.WSU1U	0	0	1	0
Aradu.03YNZ	0	0	1	0
Aradu.3CG2G	0	0	1	0
Aradu.5NS8M	0	0	1	0
Aradu.5RZ6C	0	0	1	0
Aradu.BIE6D	0	0	1	0
Aradu.F2BXY	0	0	1	0
Aradu.S8IWK	0	0	1	0
Aradu.Z4EVV	0	0	1	0
Araip.3A27H	0	0	1	0
Araip.535FG	0	0	1	0
Araip.5F6MD	0	0	1	0
Araip.64L2N	0	0	1	0
Araip.8ES8W	0	0	1	0
Araip.8W8RT	0	0	1	0
Araip.F3LNM	0	0	1	0
Araip.J84DZ	0	0	1	0
Araip.JAK31	0	0	1	0
Araip.K58X9	0	0	1	0
Araip.LVX3S	0	0	1	0
Araip.Q4G60	0	0	1	0
Araip.QE51A	0	0	1	0
Araip.QP2XD	0	0	1	0
Araip.RZ75Q	0	0	1	0
Araip.T1BG2	0	0	1	0
Araip.T62CA	0	0	1	0
Araip.UBL5P	0	0	1	0
Araip.Y1BF2	0	0	1	0
Araip.Z3DP0	0	0	1	0
Aradu.0D5YN	0	0	1	0
Aradu.212BQ	0	0	1	0
Aradu.33VFZ	0	0	1	0
Aradu.51TEZ	0	0	1	0
Aradu.5L500	0	0	1	0
Aradu.5YW2T	0	0	1	0
Aradu.648HW	0	0	1	0
Aradu.66DGF	0	0	1	0
Aradu.68ZRY	0	0	1	0
Aradu.8QI9R	0	0	1	0
Aradu.C5GQ0	0	0	1	0
Aradu.GLM5E	0	0	1	0
Aradu.H1QS5	0	0	1	0
Aradu.JK78S	0	0	1	0
Aradu.L1U3V	0	0	1	0
Aradu.RG31X	0	0	1	0
Aradu.U5DG8	0	0	1	0
Aradu.UXT01	0	0	1	0
Aradu.WW899	0	0	1	0
Aradu.XFR5L	0	0	1	0
Araip.2E5U0	0	0	1	0
Araip.3L4QH	0	0	1	0
Araip.4I51Y	0	0	1	0
Araip.AA702	0	0	1	0
Araip.B817E	0	0	1	0
Araip.C0ZFN	0	0	1	0
Araip.DFK5Q	0	0	1	0
Araip.E26HH	0	0	1	0
Araip.G9J64	0	0	1	0
Araip.P4FY7	0	0	1	0
Araip.QR111	0	0	1	0
Araip.RYF10	0	0	1	0
Araip.TU8SG	0	0	1	0
Araip.TWL2H	0	0	1	0
Araip.UVY0A	0	0	1	0
Araip.WS7DQ	0	0	1	0
Araip.X5428	0	0	1	0
Araip.X7BDU	0	0	1	0
Araip.XR620	0	0	1	0
Araip.ZH461	0	0	1	0
Araip.ZW55J	0	0	1	0
Aradu.02CFW	0	0	1	0
Aradu.0CM3Q	0	0	1	0
Aradu.0JT6M	0	0	1	0
Aradu.14CRM	0	0	1	0
Aradu.4P1MR	0	0	1	0
Aradu.4S6IS	0	0	1	0
Aradu.60DAC	0	0	1	0
Aradu.692V1	0	0	1	0
Aradu.6QC34	0	0	1	0
Aradu.70QGC	0	0	1	0
Aradu.776HY	0	0	1	0
Aradu.83IFM	0	0	1	0
Aradu.8GP5U	0	0	1	0
Aradu.B219P	0	0	1	0
Aradu.B3VS2	0	0	1	0
Aradu.BP51F	0	0	1	0
Aradu.D0XFS	0	0	1	0
Aradu.E9KZM	0	0	1	0
Aradu.EV2KT	0	0	1	0
Aradu.FJ32V	0	0	1	0
Aradu.GNP91	0	0	1	0
Aradu.J9XDX	0	0	1	0
Aradu.JA3L7	0	0	1	0
Aradu.JR9SL	0	0	1	0
Aradu.KMG0A	0	0	1	0
Aradu.KQ0LD	0	0	1	0
Aradu.LH1JG	0	0	1	0
Aradu.NS8UC	0	0	1	0
Aradu.S2G0W	0	0	1	0
Aradu.S6IQK	0	0	1	0
Aradu.T6XMF	0	0	1	0
Aradu.TFZ3E	0	0	1	0
Aradu.U0LB0	0	0	1	0
Aradu.UA0RZ	0	0	1	0
Aradu.VC25Y	0	0	1	0
Aradu.VG3CJ	0	0	1	0
Aradu.X5JEJ	0	0	1	0
Aradu.Z3NVH	0	0	1	0
Araip.04NU0	0	0	1	0
Araip.15MMG	0	0	1	0
Araip.2AN1Y	0	0	1	0
Araip.A4865	0	0	1	0
Araip.AG46C	0	0	1	0
Araip.AJ1UJ	0	0	1	0
Araip.AY6X8	0	0	1	0
Araip.B9G0I	0	0	1	0
Araip.BMG9B	0	0	1	0
Araip.D61AA	0	0	1	0
Araip.D70T8	0	0	1	0
Araip.DAR6V	0	0	1	0
Araip.F9G27	0	0	1	0
Araip.GL8YQ	0	0	1	0
Araip.H6TT6	0	0	1	0
Araip.J4GGV	0	0	1	0
Araip.JV3B0	0	0	1	0
Araip.KJ776	0	0	1	0
Araip.L4KXF	0	0	1	0
Araip.LM2JS	0	0	1	0
Araip.MJ56Y	0	0	1	0
Araip.MU9UP	0	0	1	0
Araip.NRP29	0	0	1	0
Araip.PD5F8	0	0	1	0
Araip.PX6LZ	0	0	1	0
Araip.R1TQ1	0	0	1	0
Araip.R3PTQ	0	0	1	0
Araip.SE3HS	0	0	1	0
Araip.SED3F	0	0	1	0
Araip.SRB61	0	0	1	0
Araip.UTS3D	0	0	1	0
Araip.UZ313	0	0	1	0
Araip.X2NAH	0	0	1	0
Araip.XL42X	0	0	1	0
Araip.XQ4ME	0	0	1	0
Araip.XSI4W	0	0	1	0
Araip.Z6C4Q	0	0	1	0
Aradu.1G0GY	0	0	1	0
Aradu.2D3LB	0	0	1	0
Aradu.6P19N	0	0	1	0
Aradu.75AYZ	0	0	1	0
Aradu.7P8FB	0	0	1	0
Aradu.7Q0XD	0	0	1	0
Aradu.995X7	0	0	1	0
Aradu.AEQ3S	0	0	1	0
Aradu.BTP7B	0	0	1	0
Aradu.D03W8	0	0	1	0
Aradu.D6B0G	0	0	1	0
Aradu.F4EXD	0	0	1	0
Aradu.G0ZCH	0	0	1	0
Aradu.G4741	0	0	1	0
Aradu.I6GSC	0	0	1	0
Aradu.IEN24	0	0	1	0
Aradu.JK5YQ	0	0	1	0
Aradu.K3KYD	0	0	1	0
Aradu.KW9BD	0	0	1	0
Aradu.L5P09	0	0	1	0
Aradu.M11AR	0	0	1	0
Aradu.MK5FJ	0	0	1	0
Aradu.N09A5	0	0	1	0
Aradu.N1D5Q	0	0	1	0
Aradu.NBK01	0	0	1	0
Aradu.P1TZQ	0	0	1	0
Aradu.Q6DNK	0	0	1	0
Aradu.QK4C3	0	0	1	0
Aradu.T4V6Q	0	0	1	0
Aradu.T6JIG	0	0	1	0
Aradu.VT3C0	0	0	1	0
Aradu.YMT2S	0	0	1	0
Aradu.YTJ16	0	0	1	0
Aradu.ZTP4W	0	0	1	0
Aradu.ZU0H3	0	0	1	0
Araip.14EMX	0	0	1	0
Araip.21F8G	0	0	1	0
Araip.21HS2	0	0	1	0
Araip.225U5	0	0	1	0
Araip.31VEI	0	0	1	0
Araip.43W52	0	0	1	0
Araip.57FGL	0	0	1	0
Araip.6R1JE	0	0	1	0
Araip.70UIF	0	0	1	0
Araip.72BD2	0	0	1	0
Araip.7V9WH	0	0	1	0
Araip.87K6S	0	0	1	0
Araip.8X9EN	0	0	1	0
Araip.8Z7ZC	0	0	1	0
Araip.93AYN	0	0	1	0
Araip.ARQ95	0	0	1	0
Araip.D0D33	0	0	1	0
Araip.E3E4E	0	0	1	0
Araip.F9KI4	0	0	1	0
Araip.G1NKU	0	0	1	0
Araip.GZ0W4	0	0	1	0
Araip.HSC8N	0	0	1	0
Araip.HX0JR	0	0	1	0
Araip.I8EKT	0	0	1	0
Araip.IE5GH	0	0	1	0
Araip.J73V0	0	0	1	0
Araip.JL7V0	0	0	1	0
Araip.K1FH3	0	0	1	0
Araip.M76BN	0	0	1	0
Araip.MM388	0	0	1	0
Araip.MNC08	0	0	1	0
Araip.MU39B	0	0	1	0
Araip.N88TH	0	0	1	0
Araip.NS4X8	0	0	1	0
Araip.P0HV6	0	0	1	0
Araip.PG7W4	0	0	1	0
Araip.Q6F18	0	0	1	0
Araip.R452I	0	0	1	0
Araip.R8D7Q	0	0	1	0
Araip.S5CCK	0	0	1	0
Araip.SZ0NQ	0	0	1	0
Araip.TA3U9	0	0	1	0
Araip.UFA1S	0	0	1	0
Araip.V1AJW	0	0	1	0
[truncated: 25,830 more rows]

## Sheet: Sheet1
Araip.125I6	1
Aradu.IZ6NY	1
Araip.J441G	1
Araip.PGN6B	1
Araip.G5RGK	1
Araip.W932V	1
Araip.J7DQ5	1
Araip.5L0Y4	1
Aradu.59FKR	1
Aradu.N2Q04	1
Aradu.Y9QTN	1
Aradu.2R68R	1
Araip.C351P	1
Araip.U1QS2	1
Aradu.YQU1G	1
Aradu.D3WBN	1
Aradu.463X7	1
Aradu.B7Z5E	1
Aradu.ZR4H7	1
Aradu.3GX0M	1
Araip.CPP3Y	1
Araip.QC8DH	1
Aradu.5IN8U	1
Aradu.EJW3I	1
Araip.880AZ	1
Araip.HJ7F1	1
Araip.JH5EH	1
Araip.MYV7D	1
Araip.NPZ6W	1
Araip.W43MJ	1
Araip.YD69T	1
Aradu.45CR1	1
Aradu.F1E13	1
Aradu.L4PMY	1
Aradu.QCL8X	1
Aradu.S1SNW	1
Aradu.8UK90	1
Aradu.N0P3W	1
Aradu.TRF59	1
Araip.8P65C	1
Araip.KY8G4	1
Araip.M5UI9	1
Araip.ZTR01	1
Aradu.4MP6Z	1
Araip.77CGU	1
Araip.DZT39	1
Araip.G0WVS	1
Araip.H9VN9	1
Araip.KH16W	1
Araip.V9CH7	1
Araip.XGD3E	1
Aradu.78C13	1
Aradu.C6ILJ	1
Aradu.SMW23	1
Aradu.XZP9V	1
Araip.7LL4F	1
Araip.99NVB	1
Araip.F4I7X	1
Araip.HLE2J	1
Araip.N65BG	1
Araip.SW8T1	1
Aradu.58JJ3	1
Aradu.5MH0W	1
Aradu.6PU2S	1
Aradu.6W1XZ	1
Aradu.81HAH	1
Aradu.AEH7T	1
Aradu.ATN6S	1
Aradu.HC115	1
Aradu.I0353	1
Aradu.JKC5A	1
Aradu.MKD6V	1
Aradu.QT618	1
Aradu.X8R8H	1
Aradu.Z4RIW	1
Araip.56YS6	1
Araip.59R5M	1
Araip.A9KM0	1
Araip.AZU5V	1
Araip.H72UA	1
Araip.P5QZT	1
Araip.RT1VC	1
Araip.SWJ2N	1
Aradu.0UH5R	1
Aradu.559EQ	1
Aradu.5MK51	1
Aradu.720N0	1
Aradu.8JL27	1
Aradu.984VI	1
Aradu.BC16K	1
Aradu.D4D16	1
Aradu.EX5H6	1
Aradu.H7KMA	1
Aradu.PIT85	1
Aradu.PKA69	1
Araip.23I46	1
Araip.4SP4E	1
Araip.74N1T	1
Araip.7K2B7	1
Araip.8T8K6	1
Araip.AG5MM	1
Araip.D4H7P	1
Araip.E2YUD	1
Araip.ESI8G	1
Araip.F4A5I	1
Araip.MIY8R	1
Araip.PNR89	1
Araip.R8M5X	1
Araip.VZU7Q	1
Araip.Z22W3	1
Araip.ZH9GA	1
Araip.ZHH5I	1
Aradu.4J41Q	1
Aradu.5WF8N	1
Aradu.6G9SX	1
Aradu.802R8	1
Aradu.D61XK	1
Aradu.DL5JW	1
Aradu.E4KVL	1
Aradu.F4NYD	1
Aradu.FY8RY	1
Aradu.J13DP	1
Aradu.NKE3U	1
Aradu.V06UJ	1
Aradu.VZ3A5	1
Araip.CG9IF	1
Araip.DRA2Q	1
Araip.I1M8C	1
Araip.JNQ72	1
Araip.K8WAH	1
Araip.LAW7P	1
Araip.NPG6G	1
Araip.Q2ES3	1
Araip.S2ZK1	1
Araip.SE3MC	1
Araip.T5UF6	1
Araip.TJ3I8	1
Araip.UWL42	1
Araip.YB9GG	1
Araip.Z1CCL	1
Aradu.0D7Q2	1
Aradu.0IC1L	1
Aradu.0K464	1
Aradu.15FCW	1
Aradu.2P8EW	1
Aradu.3D7EY	1
Aradu.45Z8D	1
Aradu.4L0F2	1
Aradu.4VP1Z	1
Aradu.5I3AZ	1
Aradu.817IP	1
Aradu.98NSS	1
Aradu.B6TUW	1
Aradu.C89XH	1
Aradu.FN4CD	1
Aradu.H926S	1
Aradu.HMU6L	1
Aradu.HU29Z	1
Aradu.IR1JZ	1
Aradu.S9MLV	1
Aradu.TP6ZL	1
Aradu.V8FCP	1
Aradu.W51SD	1
Aradu.YCR2G	1
Aradu.Z8FFV	1
Aradu.ZV5BT	1
Araip.0G24M	1
Araip.0U07W	1
Araip.18VQM	1
Araip.2SE7J	1
Araip.45013	1
Araip.4N5EI	1
Araip.5582Q	1
Araip.567RF	1
Araip.6XD7V	1
Araip.B3H32	1
Araip.BT4VK	1
Araip.E607S	1
Araip.F4D5I	1
Araip.H1C8T	1
Araip.J3620	1
Araip.J7WAX	1
Araip.L6TBA	1
Araip.P3PV3	1
Araip.P78GJ	1
Araip.TIT4D	1
Araip.UIF5W	1
Araip.YD4UT	1
Araip.ZK7F1	1
Aradu.0B375	1
Aradu.0M35T	1
Aradu.7A6EX	1
Aradu.83253	1
Aradu.9H3L9	1
Aradu.AG0VE	1
Aradu.BM2UV	1
Aradu.D9WZF	1
Aradu.F6HJK	1
Aradu.FE7XB	1
Aradu.I572Z	1
Aradu.JY9SV	1
Aradu.K45PE	1
Aradu.SP3D0	1
Aradu.U5A8Y	1
Aradu.UGL1W	1
Aradu.UTT3P	1
Aradu.V4VHC	1
Aradu.V8Q19	1
Aradu.XVI4W	1
Aradu.Y7IVD	1
Aradu.Z1Y2A	1
Araip.0IT49	1
Araip.177Y0	1
Araip.1BW4F	1
Araip.1V1FS	1
Araip.2R8F4	1
Araip.37P5S	1
Araip.57ZZX	1
Araip.78E4M	1
Araip.8IF0M	1
Araip.8JC8L	1
Araip.BQJ1F	1
Araip.CEE4L	1
Araip.HC9HQ	1
Araip.I269H	1
Araip.I3MBZ	1
Araip.KJ20Q	1
Araip.LKE7H	1
Araip.M74EB	1
Araip.MR59S	1
Araip.PTB9G	1
Araip.Q2RT5	1
Araip.Q352V	1
Araip.Q6XIT	1
Araip.S2QEB	1
Araip.TA2CB	1
Araip.WDW4R	1
Araip.Z28W1	1
Aradu.09PNJ	1
Aradu.18HYX	1
Aradu.2952M	1
Aradu.38M3H	1
Aradu.3V0K1	1
Aradu.5R3CV	1
Aradu.92DR8	1
Aradu.9S9FJ	1
Aradu.9XI8P	1
Aradu.A7EVZ	1
Aradu.BU3V6	1
Aradu.C1UGC	1
Aradu.EH7GR	1
Aradu.ESY88	1
Aradu.FSC6M	1
Aradu.G18NR	1
Aradu.H9SS9	1
Aradu.IA51K	1
Aradu.IIN5Z	1
Aradu.P56JW	1
Aradu.PP8B2	1
Aradu.Q25BI	1
Aradu.QY0RJ	1
Aradu.R9HS1	1
Aradu.SKC35	1
Aradu.T1J1B	1
Aradu.UI4FN	1
Aradu.X0WY3	1
Aradu.YZH0U	1
Araip.05G7M	1
Araip.23GRS	1
Araip.3X06A	1
Araip.6W5RU	1
Araip.99J68	1
Araip.9F97P	1
Araip.9PC2H	1
Araip.CGW17	1
Araip.CV9I5	1
Araip.D4UJE	1
Araip.DS83W	1
Araip.G4NV2	1
Araip.G61TF	1
Araip.H2RKS	1
Araip.H3M9H	1
Araip.JVJ09	1
Araip.NRD23	1
Araip.Q887A	1
Araip.QD7IJ	1
Araip.R5U1X	1
Araip.S2SS4	1
Araip.S98GY	1
Araip.T6H8P	1
Araip.TA2YD	1
Araip.X3G6P	1
Araip.X6TNY	1
Araip.X9V0W	1
Araip.XE18A	1
Araip.XHA62	1
Araip.XXG9Q	1
Araip.Z4ZAK	1
Araip.Z68MJ	1
Aradu.0Q088	1
Aradu.1K4IQ	1
Aradu.2VD1T	1
Aradu.4E6CL	1
Aradu.6CP8H	1
Aradu.77WYF	1
Aradu.7C9V0	1
Aradu.7H3UM	1
Aradu.82KWN	1
Aradu.AI3MM	1
Aradu.CDJ2J	1
Aradu.D8U6I	1
Aradu.E2IC0	1
Aradu.EAF17	1
Aradu.G1VBH	1
Aradu.G7CLL	1
Aradu.GC0EH	1
Aradu.H3050	1
Aradu.I3XYV	1
Aradu.J51N4	1
Aradu.J8NWR	1
Aradu.JR0NL	1
Aradu.KA8XK	1
Aradu.KDU2F	1
Aradu.KT4MN	1
Aradu.N8FJN	1
Aradu.NS10G	1
Aradu.PAN6G	1
Aradu.R23EZ	1
Aradu.RPN4J	1
Aradu.S47FK	1
Aradu.SL2QQ	1
Aradu.SXB7Z	1
Aradu.T908D	1
Aradu.TMX5Q	1
Aradu.U0PDX	1
Aradu.XD13N	1
Aradu.Z59MQ	1
Aradu.Z5F9U	1
Araip.0X0YN	1
Araip.15W8S	1
Araip.27YYR	1
Araip.2Y8KS	1
Araip.3HN76	1
Araip.4C08I	1
Araip.5E8U9	1
Araip.63YUF	1
Araip.64QBQ	1
Araip.81IM1	1
Araip.95792	1
Araip.99RH1	1
Araip.A70P4	1
Araip.D0W2M	1
Araip.D50ES	1
Araip.F2EWZ	1
Araip.FH6JL	1
Araip.HR0JZ	1
Araip.KL8C5	1
Araip.M1FUW	1
Araip.M6J1J	1
Araip.QE606	1
Araip.QG3PL	1
Araip.S08DG	1
Araip.S9KB3	1
Araip.SJY4S	1
Araip.SL0IV	1
Araip.TQY0D	1
Araip.U23SP	1
Araip.U6IFS	1
Araip.UL9LC	1
Araip.VB5BT	1
Araip.VC6AK	1
Araip.VQ371	1
Araip.WTW2C	1
Araip.WXQ2N	1
Araip.X476J	1
Araip.Y7X9R	1
Aradu.0X9JV	1
Aradu.1Z4K3	1
Aradu.215LT	1
Aradu.24ZSJ	1
Aradu.2YK5D	1
Aradu.3N4WU	1
Aradu.3P5DT	1
Aradu.5N10F	1
Aradu.5QJ48	1
Aradu.6F6U5	1
Aradu.6XE07	1
Aradu.7JU4H	1
Aradu.8L9C6	1
Aradu.95PSE	1
Aradu.9AQ0I	1
Aradu.B49HG	1
Aradu.D2NW0	1
Aradu.D3TRX	1
Aradu.D464G	1
Aradu.EGV3U	1
Aradu.F6CTF	1
Aradu.GN6RI	1
Aradu.H44Y5	1
Aradu.I1HHU	1
Aradu.IBQ9G	1
Aradu.J0IE9	1
Aradu.KUN1X	1
Aradu.KUP4F	1
Aradu.L210Z	1
Aradu.L2FHA	1
Aradu.L9M7F	1
Aradu.LW4Q3	1
Aradu.MJ7TV	1
Aradu.NP2GP	1
Aradu.PPM14	1
Aradu.Q4WMH	1
Aradu.SHC8B	1
Aradu.T65KX	1
Aradu.TR5JH	1
Aradu.U1K7E	1
Aradu.U28FQ	1
Aradu.VKW7H	1
Aradu.WDS9Z	1
Aradu.WUW9A	1
Aradu.ZR2TS	1
Araip.1L67X	1
Araip.2M564	1
Araip.3FZ1M	1
Araip.3UM1W	1
Araip.40YDN	1
Araip.53NP1	1
Araip.54J25	1
Araip.6D2CF	1
Araip.6I2P8	1
Araip.7I1YK	1
Araip.98KTC	1
Araip.A0QGV	1
Araip.A9IDM	1
Araip.B06YF	1
Araip.CV4V1	1
Araip.DAZ2J	1
Araip.DTN87	1
Araip.EP8U9	1
Araip.ERH6K	1
Araip.ERP3F	1
Araip.FTB04	1
Araip.H8Y66	1
Araip.HK1HU	1
Araip.I0L8X	1
Araip.I47T4	1
Araip.JL2EX	1
Araip.L6DBS	1
Araip.LB954	1
Araip.LLM6Y	1
Araip.M0CWS	1
Araip.MMB4Q	1
Araip.NE10L	1
Araip.NTQ7I	1
Araip.P68BZ	1
Araip.PM2EU	1
Araip.Q9TV7	1
Araip.QBI8Q	1
Araip.QPC3V	1
Araip.RBG4I	1
Araip.SCL18	1
Araip.T9719	1
Araip.TD7CE	1
Araip.TM8D8	1
Araip.U49S5	1
Araip.VZ4BS	1
Araip.WH6UQ	1
Araip.XR239	1
Araip.XXN99	1
Araip.Y9V2V	1
Araip.YH2MG	1
Araip.YL4GT	1
Araip.YU5MB	1
Araip.YX3QZ	1
Araip.ZSM5V	1
Aradu.10XKC	1
Aradu.1J1TW	1
Aradu.2613E	1
Aradu.3V1BQ	1
Aradu.418KR	1
Aradu.4707K	1
Aradu.49P7H	1
Aradu.4QA0X	1
Aradu.6PD7Q	1
Aradu.8Q40H	1
Aradu.970SS	1
Aradu.99HZU	1
Aradu.9EZ2R	1
Aradu.9HA2U	1
Aradu.A3EFP	1
Aradu.A9FZ7	1
Aradu.AW5D9	1
Aradu.B4Y17	1
Aradu.B7588	1
Aradu.CGX1Z	1
Aradu.CMZ2S	1
Aradu.CQ2B1	1
Aradu.CQ6IB	1
Aradu.DA8PQ	1
Aradu.DCQ49	1
Aradu.E7RLV	1
Aradu.F0W17	1
Aradu.GFV86	1
Aradu.GJ5P4	1
Aradu.GL7T6	1
Aradu.GM1PC	1
Aradu.H8T23	1
Aradu.H9PD9	1
Aradu.HY09F	1
Aradu.I0YKW	1
Aradu.I6TFF	1
Aradu.INN7R	1
Aradu.IWT7W	1
Aradu.JS1IG	1
Aradu.L2RLN	1
Aradu.LPP00	1
Aradu.MN4MZ	1
Aradu.N76GN	1
Aradu.NB8XZ	1
Aradu.NNU0Y	1
Aradu.Q1JIJ	1
Aradu.Q6XU2	1
Aradu.QMU6X	1
Aradu.QY6CA	1
Aradu.UD1B0	1
Aradu.UEG33	1
Aradu.V27ML	1
Aradu.V3DY2	1
Aradu.V5WI7	1
Aradu.V84QG	1
Aradu.XH3ZX	1
Aradu.Y28AV	1
Aradu.Y6NA4	1
Aradu.YN681	1
Aradu.YRI3B	1
Aradu.ZY1BM	1
Araip.06FM5	1
Araip.0B12L	1
Araip.0IQ14	1
Araip.0V7N2	1
Araip.16S9Q	1
Araip.1T9WY	1
Araip.45K6W	1
Araip.4KW8X	1
Araip.5C6JK	1
Araip.6125S	1
Araip.6LX8A	1
Araip.6T6X9	1
Araip.7RE1X	1
Araip.7WL61	1
Araip.A11XY	1
Araip.ASZ2S	1
Araip.BLZ9D	1
Araip.CW7EC	1
Araip.DIU2Z	1
Araip.EIZ3H	1
Araip.EM7MY	1
Araip.FTR9W	1
Araip.G7DH9	1
Araip.GK5ZX	1
Araip.H21JM	1
Araip.H6QSZ	1
Araip.HH74J	1
Araip.IQ4XK	1
Araip.IX4AV	1
Araip.JP1RU	1
Araip.K5YKI	1
Araip.K9BLH	1
Araip.K9BRU	1
Araip.KWZ1G	1
Araip.NE3RP	1
Araip.NW9CJ	1
Araip.PM65M	1
Araip.RZ98L	1
Araip.S1GWL	1
Araip.S6574	1
Araip.SWM39	1
Araip.SZS88	1
Araip.TZP3M	1
Araip.UZ48U	1
Araip.V4QCW	1
Araip.V9LPA	1
Araip.W0LYE	1
Araip.WNQ27	1
Araip.X9UAH	1
Araip.XJ990	1
Araip.Y2JJ8	1
Araip.YGC74	1
Aradu.0VT9B	1
Aradu.2Z0GA	1
Aradu.3D2X1	1
Aradu.3V07T	1
Aradu.42KZ7	1
Aradu.4CL1W	1
Aradu.5BZ3A	1
Aradu.5V1SE	1
Aradu.6M4Q5	1
Aradu.75IMY	1
Aradu.8IZ03	1
Aradu.8W0I3	1
Aradu.90WZG	1
Aradu.94QGL	1
Aradu.A2VXS	1
Aradu.A4HFE	1
Aradu.ATP30	1
Aradu.B34AL	1
Aradu.B5XXI	1
Aradu.BH9NG	1
Aradu.BLA0I	1
Aradu.BS70J	1
Aradu.D42IC	1
Aradu.D580V	1
Aradu.D6KKP	1
Aradu.D88HN	1
Aradu.DCD5A	1
Aradu.DM4CY	1
Aradu.E0E05	1
Aradu.E2DS0	1
Aradu.G5WLZ	1
Aradu.G7BFP	1
Aradu.GM6GU	1
Aradu.H9EK2	1
Aradu.I4CZN	1
Aradu.JS2XW	1
Aradu.JT91M	1
Aradu.K3JUP	1
Aradu.K5I1J	1
Aradu.K5LGA	1
Aradu.KP6T4	1
Aradu.KQV51	1
Aradu.L0ZIY	1
Aradu.L4YA3	1
Aradu.L9DXL	1
Aradu.N0GRH	1
Aradu.N49RI	1
Aradu.P4KG5	1
Aradu.Q85V2	1
Aradu.QQX3T	1
Aradu.QZE8F	1
Aradu.R4ZCN	1
Aradu.RY9YC	1
Aradu.SRQ9R	1
Aradu.SV4JZ	1
Aradu.T32FK	1
Aradu.TE378	1
Aradu.TVC1J	1
Aradu.U23UQ	1
Aradu.U7Z4S	1
Aradu.V8A68	1
Aradu.VA1N9	1
Aradu.VA9EI	1
Aradu.VK6NM	1
Aradu.VS34U	1
Aradu.VS58R	1
Aradu.WH4C4	1
Aradu.WQL62	1
Aradu.X8AUR	1
Aradu.XF8VR	1
Aradu.XS9Q8	1
Aradu.Z0H3H	1
Aradu.Z8E1G	1
Aradu.ZZJ9G	1
Araip.059D8	1
Araip.19GBB	1
Araip.19H18	1
Araip.1QN92	1
Araip.206SN	1
Araip.26UZY	1
Araip.27R9P	1
Araip.2JH3B	1
Araip.2QS8R	1
Araip.3D6BD	1
Araip.3UE1W	1
Araip.4DW6T	1
Araip.4KS9Y	1
Araip.5605H	1
Araip.5MC2N	1
Araip.5SR4K	1
Araip.6C9IT	1
Araip.6NR98	1
Araip.6PA9N	1
Araip.714GL	1
Araip.76V1I	1
Araip.7E684	1
Araip.7Y7KI	1
Araip.82Y58	1
Araip.8L65U	1
Araip.9L6MF	1
Araip.A4U29	1
Araip.CM5I1	1
Araip.D1FEU	1
Araip.DAE26	1
Araip.DE5B2	1
Araip.DTL8T	1
Araip.EK901	1
Araip.G3TW3	1
Araip.GL07W	1
Araip.I34Q3	1
Araip.I5UTC	1
Araip.J0LMG	1
Araip.J2JKQ	1
Araip.J9TB4	1
Araip.JP12S	1
Araip.KL33S	1
Araip.L6B1S	1
Araip.L9NXN	1
Araip.MC3BU	1
Araip.MCQ0L	1
Araip.MGB9S	1
Araip.N7Q35	1
Araip.N7ZQV	1
Araip.PB6N9	1
Araip.PI7NQ	1
Araip.S49L1	1
Araip.S4ZEH	1
Araip.SL8TB	1
Araip.TI2QU	1
Araip.TJ7IP	1
Araip.UD4KI	1
Araip.UT0YW	1
Araip.V4E0F	1
Araip.V75FF	1
Araip.V7S5F	1
Araip.V82AT	1
Araip.V99HB	1
Araip.W0D2N	1
Araip.WF9GZ	1
Araip.WSG93	1
Araip.X4GRJ	1
Araip.X6YYU	1
Araip.X9Q77	1
Araip.Y4AFN	1
Araip.YJ8QA	1
Araip.YQN5Y	1
Araip.ZT9T9	1
Araip.ZWQ00	1
Aradu.03N4G	1
Aradu.0K9D4	1
Aradu.0VP21	1
Aradu.0X68Q	1
Aradu.15REA	1
Aradu.1TE5V	1
Aradu.2Q7FP	1
Aradu.34WJ4	1
Aradu.3A17R	1
Aradu.3L3H2	1
Aradu.40AX1	1
Aradu.47JQU	1
Aradu.4K089	1
Aradu.599LW	1
Aradu.5L39Q	1
Aradu.5QP1W	1
Aradu.6GZ9E	1
Aradu.6P7JB	1
Aradu.7RC99	1
Aradu.8C7UR	1
Aradu.9LK7Y	1
Aradu.A9RVD	1
Aradu.BJC34	1
Aradu.E0GLY	1
Aradu.E5Z26	1
Aradu.EDD1N	1
Aradu.G9JSN	1
Aradu.GB0MR	1
Aradu.GRE2M	1
Aradu.H13MQ	1
Aradu.HI72E	1
Aradu.HVD76	1
Aradu.I610X	1
Aradu.I7BHM	1
Aradu.I7LX5	1
Aradu.I8BEP	1
Aradu.J1EPL	1
Aradu.J3IKA	1
Aradu.JA5WG	1
Aradu.JR8JR	1
Aradu.K1MHV	1
Aradu.K4111	1
Aradu.L0E9K	1
Aradu.L2PP0	1
Aradu.L6VXJ	1
Aradu.L8GQF	1
Aradu.LA8GD	1
Aradu.LD3SZ	1
Aradu.M0E1Q	1
Aradu.M1ZWV	1
Aradu.N23J5	1
Aradu.NND8Q	1
Aradu.P6A1G	1
Aradu.Q1RM3	1
Aradu.Q51PJ	1
Aradu.Q54JY	1
Aradu.Q666P	1
Aradu.QB3FG	1
Aradu.RA8CW	1
Aradu.RC9UC	1
Aradu.RHY0Q	1
Aradu.S3TFT	1
Aradu.S54FQ	1
Aradu.U2QSU	1
Aradu.U4UF8	1
Aradu.U8B7M	1
Aradu.UAT7R	1
Aradu.V8216	1
Aradu.V95S0	1
Aradu.VV0JI	1
Aradu.VV3RK	1
Aradu.W2A66	1
Aradu.W9HUI	1
Aradu.WWG09	1
Aradu.X1PX9	1
Aradu.X7FM8	1
Aradu.YBK6Q	1
Aradu.YEZ8F	1
Aradu.YGS80	1
Aradu.YU74D	1
Aradu.Z0UJN	1
Aradu.ZMP2F	1
Aradu.ZTH8V	1
Araip.04K6A	1
Araip.0PA69	1
Araip.1G3UE	1
Araip.24QIZ	1
Araip.2P7BE	1
Araip.3CL0P	1
Araip.3FP24	1
Araip.455EU	1
Araip.4HB1I	1
Araip.5BU2M	1
Araip.5J7TE	1
Araip.6P41M	1
Araip.6P4WD	1
Araip.6R5A3	1
Araip.75U2F	1
Araip.8B62E	1
Araip.8T3QY	1
Araip.9621C	1
Araip.B227D	1
Araip.B3H24	1
Araip.B72LY	1
Araip.BK4KM	1
Araip.BS40A	1
Araip.BSM4X	1
Araip.BYZ3J	1
Araip.C23HG	1
Araip.C4T4Y	1
Araip.C8GM3	1
Araip.CYT33	1
Araip.D7EJL	1
Araip.DHX2R	1
Araip.DLK8H	1
Araip.E1GGJ	1
Araip.E3AH4	1
Araip.EX6Z4	1
Araip.F1FQB	1
Araip.FFN8X	1
Araip.FN68I	1
Araip.GDB1C	1
Araip.GPA04	1
Araip.H4JB4	1
Araip.I0RG1	1
Araip.I4SWQ	1
Araip.J25TU	1
Araip.JCS4Q	1
Araip.JE9JZ	1
Araip.JW8ZC	1
Araip.K6Z53	1
Araip.KQX93	1
Araip.KU8PX	1
Araip.L6J2Z	1
Araip.L6ZDS	1
Araip.LYP7D	1
Araip.M5XPY	1
Araip.M93W9	1
Araip.M9DCS	1
Araip.N0Z6R	1
Araip.NS94D	1
Araip.NUL7W	1
Araip.NX2DL	1
Araip.P3BCU	1
Araip.P4VDG	1
Araip.Q56KQ	1
Araip.Q7E6I	1
Araip.QDA4J	1
Araip.QTR2X	1
Araip.T3V30	1
Araip.T5WNM	1
Araip.TF9F8	1
Araip.TJS96	1
Araip.U0KNB	1
Araip.UAJ2D	1
Araip.UCK5X	1
Araip.UHM0G	1
Araip.UL14Y	1
Araip.ULU7L	1
Araip.UM9N5	1
Araip.UVP3Q	1
Araip.VHL8X	1
Araip.X4529	1
Araip.X6HL2	1
Araip.X7A0B	1
Araip.XBD7G	1
Araip.XPK3R	1
Araip.YHN5F	1
Araip.Z0JBJ	1
Araip.Z1Q54	1
Aradu.0C6YR	1
Aradu.12HT1	1
Aradu.1AZ9I	1
Aradu.29C65	1
Aradu.2J85Y	1
Aradu.2K10E	1
Aradu.2PP50	1
Aradu.2Q2R1	1
Aradu.36YGE	1
Aradu.40HVI	1
Aradu.4HN2L	1
Aradu.58SCF	1
Aradu.5DD09	1
Aradu.5GS43	1
Aradu.646B6	1
Aradu.6L9TM	1
Aradu.6X6KU	1
Aradu.8ZR8X	1
Aradu.95YEZ	1
Aradu.A24XF	1
Aradu.ACG3Y	1
Aradu.B240I	1
Aradu.B3NM0	1
Aradu.C0K46	1
Aradu.C5AKB	1
Aradu.D3JBM	1
Aradu.DCZ6C	1
Aradu.DF61K	1
Aradu.E4FA8	1
Aradu.E5D80	1
Aradu.E9I7W	1
Aradu.EZ2PA	1
Aradu.F510W	1
Aradu.F6VM1	1
Aradu.GQI2P	1
Aradu.H1YKK	1
Aradu.H5024	1
Aradu.H8CYD	1
Aradu.HBD8W	1
Aradu.JK51Z	1
Aradu.K4UMD	1
Aradu.K9P9T	1
Aradu.L47AJ	1
Aradu.M3PBU	1
Aradu.M415T	1
Aradu.M49FZ	1
Aradu.MT30J	1
Aradu.N2D1U	1
Aradu.NTQ7W	1
Aradu.PP30Q	1
Aradu.QDM46	1
Aradu.QU7BE	1
Aradu.R4H3N	1
Aradu.R8LXW	1
Aradu.RJH06	1
Aradu.RYE34	1
Aradu.RZZ3B	1
Aradu.S427W	1
Aradu.SEL23	1
Aradu.TMI5W	1
Aradu.TNP6E	1
Aradu.U01GP	1
Aradu.UX53C	1
Aradu.V2WS8	1
Aradu.V7R7T	1
Aradu.VGH4E	1
Aradu.VLR60	1
Aradu.VVM2D	1
Aradu.VXK5T	1
Aradu.W6M19	1
Aradu.WSH4V	1
Aradu.XQH63	1
Aradu.YA7RF	1
Aradu.YC3N7	1
Aradu.YCN2A	1
Aradu.YJ586	1
Aradu.YR7KG	1
Aradu.YSC1Z	1
Aradu.Z40MR	1
Aradu.ZA7KN	1
Aradu.ZJQ7J	1
Aradu.ZYH0W	1
Araip.017LP	1
Araip.0S5YT	1
Araip.12A3Y	1
Araip.13HZD	1
Araip.1GX8N	1
Araip.1U748	1
Araip.20HUP	1
Araip.24WDY	1
Araip.290IE	1
Araip.2D392	1
Araip.34P6W	1
Araip.3D0VK	1
Araip.3F3QQ	1
Araip.433VX	1
Araip.46021	1
Araip.48DI6	1
Araip.4A6MW	1
Araip.4Y3P3	1
Araip.51W2D	1
Araip.54L6V	1
Araip.55QND	1
Araip.57L7Q	1
Araip.5814N	1
Araip.5P4LE	1
Araip.60YJU	1
Araip.66CKF	1
Araip.68MTF	1
Araip.6NX9D	1
Araip.77XAT	1
Araip.80D4Q	1
Araip.816XH	1
Araip.856EY	1
Araip.8AC2X	1
Araip.8D54K	1
Araip.96NLB	1
Araip.A49CU	1
Araip.AJ6D9	1
Araip.ATI1Y	1
Araip.B1BWG	1
Araip.B69DN	1
Araip.BL33W	1
Araip.C0DVJ	1
Araip.CAX6Y	1
Araip.CF8RS	1
Araip.D3L45	1
Araip.D569R	1
Araip.E4WF7	1
Araip.ED0ID	1
Araip.F2VI6	1
Araip.FKP6C	1
Araip.FW8V6	1
Araip.FZ58C	1
Araip.GI9KG	1
Araip.GMD2H	1
Araip.GZV7Q	1
Araip.H101I	1
Araip.H2F59	1
Araip.H7491	1
Araip.HXU7B	1
Araip.I2TWR	1
Araip.I5YGD	1
Araip.ING83	1
Araip.IT0TE	1
Araip.J2M7P	1
Araip.JUQ45	1
Araip.K80UC	1
Araip.LCC0J	1
Araip.LIM6S	1
Araip.M55WG	1
Araip.M7WR2	1
Araip.MX7R3	1
Araip.N5FE3	1
Araip.NVV9S	1
Araip.PB3YQ	1
Araip.Q5JGE	1
Araip.QJE43	1
Araip.R5ZQI	1
Araip.RB4E5	1
Araip.RI1EM	1
Araip.S90CY	1
Araip.SW4RZ	1
Araip.TE7YX	1
Araip.UM3D2	1
Araip.V284D	1
Araip.V3HZN	1
Araip.V6Q3Z	1
Araip.V9JLA	1
Araip.VC101	1
Araip.VL81T	1
Araip.W4DDP	1
Araip.W9BA5	1
Araip.WEQ20	1
Araip.X4GVE	1
Araip.XVM4V	1
Araip.XW7P2	1
Araip.Y26KW	1
Araip.Y462B	1
Araip.YU4RI	1
Araip.ZBK90	1
Araip.ZKD8M	1
Araip.ZY4UZ	1
Aradu.2P97F	1
Aradu.346IW	1
Aradu.352UP	1
Aradu.54DLE	1
Aradu.5H16F	1
Aradu.6JX3E	1
Aradu.6V9NS	1
Aradu.7PZ78	1
Aradu.7Z2RH	1
Aradu.8G81K	1
Aradu.AZ0SX	1
Aradu.B054F	1
Aradu.BL18R	1
Aradu.CI9FK	1
Aradu.CL8S6	1
Aradu.D037K	1
Aradu.D37DR	1
Aradu.D5YZK	1
Aradu.DK681	1
Aradu.DK8MP	1
Aradu.E558D	1
Aradu.E9NV7	1
Aradu.EE03A	1
Aradu.EK4RR	1
Aradu.GL4AA	1
Aradu.H44CN	1
Aradu.HE8A8	1
Aradu.HM9E2	1
Aradu.IDD64	1
Aradu.IIT7A	1
Aradu.IM1JQ	1
Aradu.J6GHV	1
Aradu.JBU7T	1
Aradu.K8EE3	1
Aradu.KI6HM	1
Aradu.L503J	1
Aradu.NE0BE	1
Aradu.Q53VT	1
Aradu.R9A82	1
Aradu.R9QYW	1
Aradu.RVF1V	1
Aradu.RYD0R	1
Aradu.SG4XX	1
Aradu.UA6JC	1
Aradu.V8GHA	1
Aradu.VZG8I	1
Aradu.X6IBU	1
Aradu.Y3XCY	1
Aradu.Y3ZNL	1
Aradu.ZB2RR	1
Aradu.ZJH33	1
Aradu.ZLN87	1
Aradu.ZR9UI	1
Araip.12E24	1
Araip.1B724	1
Araip.21TTJ	1
Araip.2J8FN	1
Araip.3LG66	1
Araip.4B1V4	1
Araip.4KB77	1
Araip.5I8PP	1
Araip.7AQ3E	1
Araip.7BD10	1
Araip.85LK8	1
Araip.87I2H	1
Araip.87PIS	1
Araip.89KHI	1
Araip.8D8E0	1
Araip.8GW84	1
Araip.8HG7L	1
Araip.8R9Z6	1
Araip.9A8CM	1
Araip.9AX4J	1
Araip.9ZM5J	1
Araip.A5ZJ4	1
Araip.A6F54	1
Araip.B3GNT	1
Araip.B8DAB	1
Araip.BG7WZ	1
Araip.BIA41	1
Araip.BJ5NT	1
Araip.BSZ17	1
Araip.C5DFH	1
Araip.D02RH	1
Araip.E1GNI	1
Araip.F536R	1
Araip.FL6S0	1
Araip.GEQ8E	1
Araip.HR7AZ	1
Araip.I9TPF	1
Araip.IQ8UV	1
Araip.IV09Y	1
Araip.K7XAG	1
Araip.K9WKL	1
Araip.KL8NJ	1
Araip.L4YLM	1
Araip.LN2YF	1
Araip.M8E98	1
Araip.MAD23	1
Araip.MJU6Y	1
Araip.N0GBV	1
Araip.N34M8	1
Araip.N5JF5	1
Araip.PA2TQ	1
Araip.PH4CK	1
Araip.PYV4S	1
Araip.QJ62Q	1
Araip.QJS08	1
Araip.RKE9C	1
Araip.RQD7U	1
Araip.S13N3	1
Araip.TA96T	1
Araip.TJ4MC	1
Araip.TUZ19	1
Araip.U6VWZ	1
Araip.V2GHP	1
Araip.VM6WY	1
Araip.VQ3Z6	1
Araip.VS9P5	1
Araip.VY3XM	1
Araip.W12KU	1
Araip.WT200	1
Aradu.J9UG9	1
Aradu.V9KJV	1
Araip.1B6QA	1
Araip.1Y703	1
Araip.J4NZ7	1
Araip.TP3FD	1
Araip.VVI3Z	1
Aradu.B1CQK	1
Araip.12GB6	1
Aradu.H2NM6	1
Araip.KZI9D	1
Araip.W9QHP	1
Aradu.Q2ZPW	1
Aradu.V4L4B	1
Aradu.AIW9R	1
Aradu.81T9C	1
Aradu.FHH2L	1
Aradu.WU1XZ	1
Araip.FUK3E	1
Aradu.0PI99	1
Aradu.V4U2I	1
Araip.30PP3	1
Aradu.AVN2W	1
Aradu.B932H	1
Aradu.Z5J27	1
Araip.50K7X	1
Aradu.87CKY	1
Aradu.PT4TC	1
Aradu.17HPD	1
Aradu.8E8GF	1
Aradu.E6490	1
Aradu.NUY4D	1
Araip.999M1	1
Araip.ZD3PG	1
Aradu.GAK12	1
Aradu.I8NTZ	1
Aradu.U4SQQ	1
Araip.4DN6E	1
Araip.4FF03	1
Araip.UN1F2	1
Aradu.45EMM	1
Aradu.8P6BN	1
Aradu.DSJ49	1
Aradu.HGT1N	1
Aradu.VXU17	1
Aradu.YSN3X	1
Araip.95AZZ	1
Araip.DP29Z	1
Araip.EVM1G	1
Aradu.40078	1
Aradu.6T1KT	1
Aradu.7YZ2M	1
Aradu.8G40J	1
Aradu.8L7DK	1
Aradu.A2MQ0	1
Aradu.HAW8C	1
Aradu.HEK2S	1
Aradu.J21EA	1
Aradu.S1B5N	1
Aradu.T9RZI	1
Aradu.V9VEN	1
Aradu.WE6GV	1
Araip.41QAX	1
Araip.AYL5E	1
Araip.BF79E	1
Araip.DB812	1
Araip.E88NK	1
Araip.Q6ALA	1
Araip.Y1R86	1
Aradu.D4TKI	1
Aradu.EA9CU	1
Aradu.FD1ZK	1
Aradu.J6TC7	1
Aradu.JQ0J4	1
Aradu.LA26X	1
Aradu.PM16R	1
Aradu.R1YCF	1
Aradu.UK7IL	1
Araip.0FZ4V	1
Araip.8Z1AD	1
Araip.EQD08	1
Araip.HX0P8	1
Araip.K5MNX	1
Araip.N7XJF	1
Araip.Z8MC4	1
Aradu.6G97K	1
Aradu.70NX8	1
Aradu.BD60N	1
Aradu.JAD6J	1
Aradu.Q41F1	1
Aradu.SEG30	1
Aradu.VZ497	1
Aradu.YN5H6	1
Araip.1L5EA	1
Araip.1M7FH	1
Araip.1N6HI	1
Araip.27LUR	1
Araip.3JN5Z	1
Araip.77H8K	1
Araip.I4CAM	1
Araip.U4K5P	1
Aradu.0JC72	1
Aradu.4FA9C	1
Aradu.8361A	1
Aradu.EWR3P	1
Aradu.IN2S6	1
Aradu.IV8ME	1
Aradu.THX61	1
Aradu.WH0UE	1
Aradu.ZY3JK	1
Araip.1897A	1
Araip.8M2CV	1
Araip.HXR08	1
Araip.JG79U	1
Araip.PXP6Y	1
Araip.T9TY3	1
Araip.U8VAT	1
Araip.UJZ1N	1
Araip.WUC6D	1
Araip.Z1HXU	1
Aradu.00NYG	1
Aradu.0KQ9H	1
Aradu.9MA52	1
Aradu.BWX16	1
Aradu.IS6P7	1
Aradu.L8V4X	1
Aradu.MV0DJ	1
Aradu.NIR19	1
Aradu.S42WS	1
Aradu.SYP8J	1
Aradu.T9CQ4	1
Aradu.UKP00	1
Aradu.V5ZS1	1
Aradu.WD298	1
Aradu.XV51T	1
Araip.125MX	1
Araip.454ZP	1
Araip.71CZN	1
Araip.95WQJ	1
Araip.BX9LD	1
Araip.C3DTJ	1
Araip.I5637	1
Araip.I7QPS	1
Araip.IU6WS	1
Araip.SY1MV	1
Araip.T0P1U	1
Araip.V1PYY	1
Araip.YDR26	1
Aradu.04B0F	1
Aradu.0L20U	1
Aradu.1195M	1
Aradu.1M681	1
Aradu.4R4B2	1
Aradu.592LJ	1
Aradu.5G85K	1
Aradu.6JU5H	1
Aradu.6P1K0	1
Aradu.924GX	1
Aradu.AGI0B	1
Aradu.B7FB5	1
Aradu.DX8GX	1
Aradu.I39TZ	1
Aradu.K1R5H	1
Aradu.L3QBD	1
Aradu.P4R7R	1
Aradu.Q1MMT	1
Aradu.RV6BG	1
Aradu.SD4RL	1
Aradu.SV3M6	1
Aradu.UE7HS	1
Aradu.X954B	1
Aradu.Y7SIX	1
Araip.07S51	1
Araip.136M0	1
Araip.2JR6I	1
Araip.333ZF	1
Araip.6035D	1
Araip.80Y3N	1
Araip.A9LSJ	1
Araip.BT741	1
Araip.CNG0S	1
Araip.D40N7	1
Araip.EXR0H	1
Araip.G4JPI	1
Araip.H6MTZ	1
Araip.M0K3R	1
Araip.PYY2B	1
Araip.R9PC3	1
Araip.VS1SD	1
Araip.X44C7	1
Araip.XF80E	1
Araip.Z9JDD	1
Aradu.2PT2S	1
Aradu.2PY3I	1
Aradu.4D08Y	1
Aradu.69W3K	1
Aradu.7470I	1
Aradu.7T0LR	1
Aradu.A6K7H	1
Aradu.B5D0F	1
Aradu.BT892	1
Aradu.CH0GR	1
Aradu.D97YJ	1
Aradu.DY6W4	1
Aradu.EVG5R	1
Aradu.F1I05	1
Aradu.MBT42	1
Aradu.QS326	1
Aradu.RAJ4Z	1
Aradu.V1NXI	1
Aradu.Y5ZUN	1
Aradu.Y831A	1
Aradu.YE9WX	1
Araip.0N4BX	1
Araip.35KW5	1
Araip.736QB	1
Araip.75JSE	1
Araip.B1IVR	1
Araip.D3QX1	1
Araip.E6TB9	1
Araip.F1QUF	1
Araip.G085N	1
Araip.GS0BK	1
Araip.JAV1F	1
Araip.NPM90	1
Araip.Q2VVS	1
Araip.RYT6F	1
Araip.WNH0S	1
Araip.X45KN	1
Araip.Z7JB7	1
Aradu.08N9Z	1
Aradu.465JP	1
Aradu.7K1LW	1
Aradu.7K2S3	1
Aradu.8VI8X	1
Aradu.EC7GB	1
Aradu.F0Y0D	1
Aradu.F73NE	1
Aradu.IHM11	1
Aradu.II75M	1
Aradu.MY5RT	1
Aradu.PK4QW	1
Aradu.UTB08	1
Aradu.UVG4U	1
Aradu.VFV5Q	1
Aradu.X8DP9	1
Araip.06DJS	1
Araip.17ZGZ	1
Araip.2R38I	1
Araip.51YTT	1
Araip.57TGT	1
Araip.7RE85	1
Araip.7UJ96	1
Araip.8YC3H	1
Araip.95YSF	1
Araip.BDN74	1
Araip.BWV8I	1
Araip.DQ2EG	1
Araip.F1KZI	1
Araip.F7M4C	1
Araip.GA3EE	1
Araip.H5QZ8	1
Araip.JK7V6	1
Araip.L7MAN	1
Araip.N1PSJ	1
Araip.N6N7A	1
Araip.RD2PA	1
Araip.S6LD0	1
Araip.SP6NR	1
Araip.UZ5TK	1
Araip.VW283	1
Araip.ZN9J6	1
Aradu.262W4	1
Aradu.72C6M	1
Aradu.8ED3J	1
Aradu.DJE7L	1
Aradu.FJ2MI	1
Aradu.II4Y3	1
Aradu.IU2DB	1
Aradu.JWG0R	1
Aradu.N1NLT	1
Aradu.PCF48	1
Aradu.V8K6B	1
Aradu.ZI2XT	1
Araip.19HBE	1
Araip.77I00	1
Araip.7V2I3	1
Araip.8HG4H	1
Araip.AZ5LA	1
Araip.D9ZTG	1
Araip.F4TSF	1
Araip.II3W5	1
Araip.K5BLV	1
Araip.KX7T5	1
Araip.NXX3S	1
Araip.TY0LX	1
Araip.X2R77	1
Araip.X4YKT	1
Araip.XSA7K	1
Aradu.H8L2E	1
Aradu.IG7LI	1
Aradu.INB2E	1
Aradu.K1WXQ	1
Aradu.R7CC6	1
Aradu.YQW51	1
Araip.1G6KZ	1
Araip.3SK7T	1
Araip.92MH6	1
Araip.B0GI7	1
Araip.C4K21	1
Araip.KA17U	1
Araip.Q6HU6	1
Araip.QTG12	1
Araip.UTX5W	1
Araip.WZ202	1
Araip.YX2BB	1
Araip.Q0UU1	1
Araip.H82BK	1
Aradu.DS5G1	1
Aradu.G7JTV	1
Aradu.WRA79	1
Aradu.DET4U	1
Araip.30M1U	1
Araip.B14TB	1
Araip.D2406	1
Araip.K1692	1
Araip.M1NA8	1
Araip.Z6JEW	1
Aradu.S0LHQ	1
Aradu.6FW8M	1
Aradu.8203M	1
Araip.2ZR5R	1
Araip.7GP6Y	1
Aradu.9SL4T	1
Aradu.C51SS	1
Aradu.QQB0D	1
Aradu.SU66N	1
Aradu.V2T1V	1
Aradu.VK9S0	1
Araip.2T8Z2	1
Araip.86URV	1
Araip.9BS6B	1
Araip.CQX8S	1
Araip.J4RH5	1
Aradu.7JW9M	1
Aradu.HVZ6R	1
Araip.7W65T	1
Aradu.195HY	1
Araip.K1JTN	1
Araip.U4ZBC	1
Aradu.0WP1T	1
Aradu.1KY50	1
Aradu.3WM3E	1
Aradu.E9CVX	1
Aradu.X0SMT	1
Araip.SSF7J	1
Araip.Y5P3Q	1
Araip.Y9XZZ	1
Aradu.32F23	1
Aradu.3C7HF	1
Aradu.ML3P3	1
Aradu.PYS2I	1
Aradu.RBV6Z	1
Araip.6D8ZK	1
Araip.HL4D1	1
Aradu.58BVX	1
Araip.L8CX3	1
Araip.A3UD1	1
Araip.HDP7H	1
Araip.N7K3Y	1
Araip.FA5J2	1
Araip.B2GAR	1
Araip.26T7E	1
Aradu.F6N2R	1
Aradu.24X5V	1
Aradu.VW4T4	1
Araip.FRJ8B	1
Araip.SV2QM	1
Araip.U3852	1
Araip.J0JC5	1
Aradu.42U04	1
Aradu.5DL1E	1
Araip.01ZYD	1
Aradu.DF5FL	1
Araip.Q3MUX	1
Aradu.8W768	1
Aradu.Q6TEP	1
Araip.6VJ9V	1
Araip.FGS23	1
Araip.Y7GBC	1
Araip.ZL723	1
Aradu.75Z8Y	1
Araip.L6U69	1
Aradu.FI2AB	1
Aradu.IW38R	1
Aradu.9J3LK	1
Araip.DII6F	1
Araip.GY0P0	1
Araip.HA1DH	1
Araip.LMV71	1
Araip.1GQ6A	1
Araip.HC6A2	1
Aradu.BV47B	1
Araip.URC8W	1
Araip.6F19F	1
Aradu.72AL0	1
Araip.31LDH	1
Aradu.HCU9P	1
Araip.FM8TA	1
Araip.43N61	1
Araip.2CF59	1
Araip.4J5ZZ	1
Aradu.C342H	1
Aradu.K6KMB	1
Araip.367C4	1
Araip.5MP9C	1
Araip.5HL52	1
Araip.G3ZLR	1
Aradu.R5NW6	1
Araip.WU7KL	1
Aradu.GL73Z	1
Aradu.3E604	1
Araip.3MR67	1
Aradu.C0F6J	1
Aradu.S69YP	1
Aradu.KB9NK	1
Aradu.M0Y12	1
Aradu.KK6CI	1
Araip.6LF2L	1
Aradu.73JAV	1
Araip.2HU43	1
Aradu.D3YFW	1
Aradu.HG75V	1
Aradu.YJ46C	1
Araip.PI6A4	1
Aradu.27DYI	1
Aradu.LH845	1
Araip.EK5AY	1
Aradu.UX9CD	1
Araip.GCV0S	1
Araip.Y5AAV	1
Aradu.I59LJ	1
Araip.4TV4V	1
Araip.A38VE	1
Aradu.42J9L	1
Aradu.DZ6AB	1
Aradu.FPZ0Y	1
Araip.VZ3WQ	1
Aradu.F2VIG	1
Aradu.LDI07	1
Araip.798H5	1
Araip.80MJ8	1
Araip.YH6FZ	1
Aradu.569K2	1
Aradu.CU7RX	1
Aradu.G2YAZ	1
Aradu.TH8XP	1
Aradu.XQH1P	1
Araip.13TXT	1
Araip.2F6VL	1
Araip.G8PU5	1
Araip.H98YS	1
Araip.Q3KHN	1
Aradu.42MPW	1
Aradu.469Q2	1
Aradu.4A3GU	1
Aradu.6TJ0K	1
Aradu.E8VD0	1
Aradu.JM1HI	1
Aradu.T9YFU	1
Araip.1RY0E	1
Araip.4Z02U	1
Araip.82VVP	1
Araip.BT1DS	1
Araip.CP661	1
Araip.HR184	1
Araip.KVY6T	1
Araip.NU2VC	1
Araip.PN66I	1
Araip.SVN4N	1
Araip.V4EB8	1
Aradu.1HX6J	1
Aradu.DI6PG	1
Aradu.FMR9S	1
Aradu.N636R	1
Aradu.TD814	1
Aradu.VBT9Y	1
Aradu.VX1BY	1
Aradu.XX9XI	1
Araip.D98D3	1
Araip.EKH4M	1
Araip.GHH45	1
Araip.H27NU	1
Araip.Y5WMH	1
Aradu.238W9	1
Aradu.7J6WS	1
Aradu.8L0RK	1
Aradu.AKP9L	1
Aradu.B784P	1
Aradu.BAA8F	1
Aradu.EU9MI	1
Aradu.F498Z	1
Aradu.S0SM3	1
Aradu.WNI7M	1
Aradu.Z5IUC	1
Araip.2I21U	1
Araip.73KNR	1
Araip.8KH9W	1
Araip.E70JA	1
Araip.EVY0P	1
Araip.L6EQC	1
Araip.TH4M0	1
Araip.TQ0QE	1
Aradu.199N4	1
Aradu.29AEB	1
Aradu.2CB86	1
Aradu.35LBL	1
Aradu.3KI43	1
Aradu.5D5JN	1
Aradu.5J1UL	1
Aradu.6MR1Y	1
Aradu.71LF7	1
Aradu.748MX	1
Aradu.9IX37	1
Aradu.DNJ9W	1
Aradu.FH0S1	1
Aradu.GB953	1
Aradu.LGZ89	1
Aradu.M5T0T	1
Aradu.M7QCJ	1
Aradu.NP367	1
Aradu.P63YC	1
Aradu.PPK9L	1
Aradu.RQB48	1
Aradu.S0I0V	1
Aradu.W705N	1
Aradu.X9KQ5	1
Araip.37K80	1
Araip.5EG7I	1
Araip.5V540	1
Araip.64470	1
Araip.88E5A	1
Araip.9D23M	1
Araip.ALF6C	1
Araip.BLM48	1
Araip.E1DFT	1
Araip.GLR9E	1
Araip.GZL5I	1
Araip.JH23Y	1
Araip.PU3AY	1
Araip.QB1DK	1
Araip.T8HJ5	1
Araip.V7PRS	1
Araip.W6YCD	1
Araip.Y7GLV	1
Araip.YRA5M	1
Aradu.161U1	1
Aradu.16QCN	1
Aradu.1A2PM	1
Aradu.4L1V9	1
Aradu.7I7Y0	1
Aradu.AK14P	1
Aradu.C9E56	1
Aradu.EH3DA	1
Aradu.G0JHP	1
Aradu.J3A8F	1
Aradu.RHX7G	1
Aradu.RPK4E	1
Aradu.S5JZI	1
Aradu.TLE1X	1
Aradu.VS4QJ	1
Araip.0QT6E	1
Araip.143D4	1
Araip.37WSW	1
Araip.8R17C	1
Araip.CCF9L	1
Araip.GA8G2	1
Araip.ID7EL	1
Araip.IML8N	1
Araip.J98CT	1
Araip.K79DU	1
Araip.N2RMA	1
Araip.P8XPQ	1
Araip.QN9GG	1
Araip.R870C	1
Araip.UBP04	1
Araip.V1C8T	1
Araip.V1DM3	1
Araip.VHZ5J	1
Araip.VY7QN	1
Araip.YS9FA	1
Aradu.17BB2	1
Aradu.4YZ2K	1
Aradu.8P1ND	1
Aradu.8Y6WE	1
Aradu.B5K6R	1
Aradu.CK4T7	1
Aradu.D7PA9	1
Aradu.DG95I	1
Aradu.I37G1	1
Aradu.L3GA1	1
Aradu.L8G4M	1
Aradu.M98HK	1
Aradu.W3AUF	1
Aradu.W7D7X	1
Aradu.Z5LJB	1
Araip.13K29	1
Araip.251PI	1
Araip.2Q8GH	1
Araip.37TY6	1
Araip.5FB4D	1
Araip.61SU1	1
Araip.659LA	1
Araip.71G28	1
Araip.7N6M4	1
Araip.82L5E	1
Araip.8A54U	1
Araip.917K4	1
Araip.9IB31	1
Araip.A8GVJ	1
Araip.E0RXE	1
Araip.EN8LS	1
Araip.GEJ0P	1
Araip.HI3RU	1
Araip.HZU64	1
Araip.I0HKJ	1
Araip.X5VY1	1
Araip.X73BM	1
Araip.XZG3N	1
Araip.Z789E	1
Aradu.0QN5D	1
Aradu.0U66V	1
Aradu.14NX3	1
Aradu.1A39F	1
Aradu.21Q9F	1
Aradu.72JBM	1
Aradu.DK5WH	1
Aradu.E3BEW	1
Aradu.I1GRS	1
Aradu.IB2WE	1
Aradu.J7Y5Y	1
Aradu.LI04Q	1
Aradu.N4W53	1
Aradu.P9TWB	1
Aradu.Q81QE	1
Aradu.QA0D1	1
Aradu.R6NUP	1
Aradu.RW91L	1
Aradu.S2ABR	1
Aradu.TI0Z7	1
Aradu.UG3RK	1
Aradu.UX2LU	1
Aradu.W5PK0	1
Aradu.X3F5M	1
Araip.044E8	1
Araip.34SUH	1
Araip.4Y3B5	1
Araip.68YVT	1
Araip.90PED	1
Araip.A2SBC	1
Araip.DJ98Q	1
Araip.F5D2P	1
Araip.F6SVZ	1
Araip.G07GI	1
Araip.HH13B	1
Araip.K1WU5	1
Araip.M13HY	1
Araip.M1CIY	1
Araip.MC3E6	1
Araip.MN3CK	1
Araip.MZF65	1
Araip.N59F9	1
Araip.Q7322	1
Araip.QL1WY	1
Araip.T4TR1	1
Araip.UT5PQ	1
Araip.VZ71W	1
Araip.WDG41	1
Araip.X99F6	1
Araip.ZZ7ZP	1
Aradu.25735	1
Aradu.2IP58	1
Aradu.43BHZ	1
Aradu.A40JI	1
Aradu.B16XA	1
Aradu.LCM7P	1
Aradu.NV5R4	1
Aradu.Q9HBF	1
Aradu.T0YE8	1
Aradu.TH86V	1
Aradu.V5NSB	1
Araip.39CRJ	1
Araip.3Y5DK	1
Araip.60PQI	1
Araip.673NH	1
Araip.7T58U	1
Araip.970Q7	1
Araip.9D3AL	1
Araip.AE2G2	1
Araip.I35QI	1
Araip.JI1AM	1
Araip.MHN7G	1
Araip.QRQ13	1
Araip.WB8ID	1
Araip.Y5NZA	1
Araip.TJ1RE	1
Araip.0XJ9A	1
Aradu.212BA	1
Aradu.Y5MLI	1
Aradu.16W66	1
Araip.X3KGD	1
Araip.AJD6T	1
Aradu.D0B19	1
Aradu.JFD4U	1
Aradu.RFQ9Z	1
Araip.UX8Y2	1
Araip.ULK6W	1
Araip.ZS4DN	1
Aradu.88AVX	1
Aradu.BQ2JR	1
Aradu.ITC2N	1
Aradu.CD8CJ	1
Aradu.MY7DS	1
Araip.J6DER	1
Araip.VN7CM	1
Aradu.AU4WK	1
Aradu.V4NFM	1
Aradu.XU23G	1
Araip.DDH8C	1
Araip.GB84D	1
Aradu.68XYR	1
Aradu.DWZ8T	1
Aradu.LMV8M	1
Araip.1409G	1
Araip.J6Y8Q	1
Aradu.94SUA	1
Aradu.NKY3B	1
Aradu.PKW10	1
Aradu.R9VGI	1
Araip.9R9Z3	1
Araip.CF54H	1
Araip.QE4TT	1
Araip.R4UJW	1
Araip.XLP07	1
Aradu.9L0DU	1
Aradu.B3PEJ	1
Aradu.G8H5M	1
Aradu.LA6PH	1
Araip.2H071	1
Araip.62RBM	1
Araip.9AL7Z	1
Araip.DBM5E	1
Araip.DT2WX	1
Araip.GX2JE	1
Araip.LM9YF	1
Aradu.ESL4G	1
Aradu.F7LJA	1
Aradu.PFW0R	1
Aradu.RW3FA	1
Aradu.SB3IS	1
Aradu.YR762	1
Aradu.Z1484	1
Araip.0ZR5Y	1
Araip.6V631	1
Aradu.165HI	1
Aradu.3882E	1
Aradu.4QD6E	1
Aradu.8Y6AX	1
Aradu.AM9WK	1
Aradu.F1DS7	1
Aradu.H1QBS	1
Aradu.JH5V3	1
Aradu.R8RVW	1
Araip.0W082	1
Araip.52Z90	1
Araip.7W817	1
Araip.84F2A	1
Araip.AH1WN	1
Araip.C1BZ8	1
Araip.CAI3H	1
Araip.F3NB4	1
Araip.HH5DC	1
Araip.NZ168	1
Araip.V9SF9	1
Aradu.70NQH	1
Aradu.94XUM	1
Aradu.B0ZD2	1
Aradu.DZC43	1
Aradu.KZ75F	1
[truncated: 18,214 more rows]

## Sheet: Sheet2
Araip.153L4	1
Aradu.WX14J	1
Araip.E4HI3	1
Aradu.D1GNJ	1
Araip.M5ZCV	1
Aradu.V87T3	1
Aradu.A5WXX	1
Aradu.ZY9W5	1
Aradu.C6KKN	1
Araip.U28RZ	1
Aradu.J6K18	1
Araip.JAJ4W	1
Aradu.WX3Q6	1
Aradu.IG2QJ	1
Araip.L3Y9N	1
Aradu.U808N	1
Aradu.AF9K6	1
Araip.JKM82	1
Aradu.EG0NW	1
Araip.JVY0J	1
Aradu.34YIE	1
Araip.5HU0M	1
Araip.88WMM	1
Araip.R99K0	1
Aradu.25FFG	1
Aradu.KJ74K	1
Araip.9ER14	1
Araip.BJ4WE	1
Araip.C412G	1
Aradu.7X97K	1
Aradu.PX1XB	1
Araip.60Y07	1
Araip.KJ31E	1
Araip.KM2FA	1
Aradu.206YZ	1
Aradu.CH1QY	1
Araip.P2YH6	1
Aradu.GJB7M	1
Araip.A909A	1
Aradu.CD4CM	1
Aradu.FV4M9	1
Aradu.PK7XR	1
Aradu.SR17F	1
Aradu.W6UPL	1
Aradu.XQF49	1
Araip.D8XCD	1
Araip.S8804	1
Aradu.44R1C	1
Aradu.4XE1V	1
Aradu.60Q71	1
Aradu.K08LS	1
Aradu.NA9YP	1
Aradu.X07AI	1
Araip.866FF	1
Araip.9NQ1F	1
Araip.BM5YH	1
Araip.CQW3Z	1
Araip.QK3HR	1
Araip.RA1B9	1
Araip.VP5ZE	1
Aradu.18DC6	1
Aradu.4J3R3	1
Aradu.52M2A	1
Aradu.A723B	1
Aradu.C4BMG	1
Aradu.JQ7JG	1
Aradu.KH972	1
Araip.0BN4Y	1
Araip.5Z1NX	1
Araip.FT2DM	1
Araip.PGB0K	1
Araip.SB6R7	1
Araip.UG42L	1
Araip.YUE7J	1
Araip.Z7XRR	1
Aradu.29SDF	1
Aradu.35NII	1
Aradu.9E8FC	1
Aradu.IY93L	1
Aradu.JN0DJ	1
Araip.AB7EL	1
Araip.CSR2X	1
Araip.DT4KW	1
Araip.LT700	1
Araip.N0AEC	1
Araip.SDI9F	1
Aradu.4FY9C	1
Aradu.5S2PY	1
Aradu.7PU29	1
Aradu.C4E81	1
Aradu.FJ7R7	1
Aradu.J2RZP	1
Aradu.JF9VE	1
Aradu.N8H7P	1
Aradu.U2LEK	1
Aradu.WE9GU	1
Aradu.YLV00	1
Araip.0DZ5U	1
Araip.18KAQ	1
Araip.2U42B	1
Araip.BBW8B	1
Araip.Q9AFA	1
Araip.RF1QP	1
Araip.T9T6I	1
Araip.UYW0K	1
Araip.XMH4N	1
Araip.YNV3J	1
Araip.Z7G4X	1
Aradu.030EN	1
Aradu.1AC2T	1
Aradu.2J678	1
Aradu.3SM7F	1
Aradu.3Z6VE	1
Aradu.73PA3	1
Aradu.87H3B	1
Aradu.A5KPD	1
Aradu.E01TZ	1
Aradu.EM8BY	1
Aradu.F2CY5	1
Aradu.G82K5	1
Aradu.HI9KT	1
Aradu.M73X9	1
Aradu.SS90F	1
Aradu.U1EC3	1
Aradu.WV00J	1
Aradu.Z0X17	1
Araip.3S16F	1
Araip.AUK07	1
Araip.BD6X3	1
Araip.BM50M	1
Araip.EKT0P	1
Araip.G488K	1
Araip.J3KIF	1
Araip.QVM9W	1
Araip.S0TNW	1
Araip.S7WL6	1
Araip.UH4B0	1
Araip.UU2Q4	1
Araip.V4AAD	1
Araip.XVM77	1
Aradu.250G2	1
Aradu.35VDR	1
Aradu.3DW3S	1
Aradu.73L3W	1
Aradu.BY7GE	1
Aradu.I0VP0	1
Aradu.I4X46	1
Aradu.I79F7	1
Aradu.J5BIS	1
Aradu.JCT7W	1
Aradu.JM4L3	1
Aradu.KWJ2K	1
Aradu.L8JIC	1
Aradu.PS7HL	1
Aradu.Q0KET	1
Aradu.R9TCK	1
Aradu.RZL7M	1
Aradu.T01MJ	1
Aradu.T7CCI	1
Aradu.U64PV	1
Aradu.XF4D7	1
Aradu.XQ5N2	1
Aradu.Z4X2N	1
Aradu.ZM0JI	1
Aradu.ZWS6L	1
Araip.03WH7	1
Araip.19DUL	1
Araip.1HY9C	1
Araip.37R5L	1
Araip.46KUR	1
Araip.4D2JT	1
Araip.4TX8W	1
Araip.GJ7LV	1
Araip.GQC6J	1
Araip.HF1C0	1
Araip.II40B	1
Araip.IX7QU	1
Araip.J5SXF	1
Araip.L3XX4	1
Araip.LX8HW	1
Araip.MGD1L	1
Araip.R72Z7	1
Araip.RM36F	1
Araip.U2VGL	1
Araip.U2YF8	1
Aradu.0VN2L	1
Aradu.53Y6H	1
Aradu.594KU	1
Aradu.5M48C	1
Aradu.87LE7	1
Aradu.B8R29	1
Aradu.C3MS1	1
Aradu.DZ6L2	1
Aradu.E1ME9	1
Aradu.J9L3L	1
Aradu.K0PDZ	1
Aradu.KWF52	1
Aradu.L9R8I	1
Aradu.MCA4R	1
Aradu.SV33Z	1
Aradu.T7P0Z	1
Aradu.TW3FF	1
Aradu.WGG5U	1
Aradu.X7TZK	1
Aradu.Y647M	1
Aradu.Z4DIZ	1
Aradu.ZJ13R	1
Araip.20CWB	1
Araip.2J5XB	1
Araip.33EMF	1
Araip.5J63B	1
Araip.73NCQ	1
Araip.7D21N	1
Araip.95LB8	1
Araip.9HV2M	1
Araip.A206N	1
Araip.A81Z5	1
Araip.A8YH6	1
Araip.B0LEC	1
Araip.BKJ61	1
Araip.C0Q2H	1
Araip.DW8GW	1
Araip.E0VCC	1
Araip.EEC58	1
Araip.GEE0K	1
Araip.GX6C6	1
Araip.H3GCU	1
Araip.J6AX1	1
Araip.L03B5	1
Araip.NH7T4	1
Araip.NZG3T	1
Araip.Q1R7V	1
Araip.RM73I	1
Araip.W0P0Q	1
Araip.X9IXZ	1
Araip.XN9HK	1
Araip.Z5WQU	1
Aradu.35GJA	1
Aradu.3LA4T	1
Aradu.409XI	1
Aradu.4D0SU	1
Aradu.570RS	1
Aradu.7B9HI	1
Aradu.7WG5V	1
Aradu.8Q4X6	1
Aradu.91ZD1	1
Aradu.94DZB	1
Aradu.9L616	1
Aradu.A42Y8	1
Aradu.AM9MC	1
Aradu.AQ1SK	1
Aradu.B98FL	1
Aradu.C19JT	1
Aradu.EM87N	1
Aradu.HFI9K	1
Aradu.IP6R3	1
Aradu.KGT5H	1
Aradu.L9JI8	1
Aradu.LDI0R	1
Aradu.LQC4C	1
Aradu.LWE3F	1
Aradu.MX2L0	1
Aradu.P00EQ	1
Aradu.P3VBU	1
Aradu.T143I	1
Aradu.TF48T	1
Aradu.V45Z7	1
Aradu.XLH4Q	1
Aradu.Y5XW5	1
Aradu.Z8SSD	1
Araip.0L3H8	1
Araip.0M0L4	1
Araip.15SZB	1
Araip.1M8MW	1
Araip.1Y3CQ	1
Araip.27J74	1
Araip.2XK7V	1
Araip.32VY0	1
Araip.51XLH	1
Araip.67QDW	1
Araip.6AJ5V	1
Araip.7G56S	1
Araip.7V6D8	1
Araip.APP5N	1
Araip.AS3YV	1
Araip.AV3G9	1
Araip.B118X	1
Araip.C7E7A	1
Araip.CCL5S	1
Araip.CUS24	1
Araip.D6LRR	1
Araip.F0J5K	1
Araip.I3IMM	1
Araip.IJA2Z	1
Araip.LY6U4	1
Araip.N3HNT	1
Araip.N9ZZQ	1
Araip.P5T6H	1
Araip.QYZ6U	1
Araip.R3S6C	1
Araip.RW9NX	1
Araip.S9S67	1
Araip.SM5FZ	1
Araip.T5FAC	1
Araip.TYN0Y	1
Araip.V8R8N	1
Araip.VK9DQ	1
Araip.W7YQ0	1
Araip.X8YYD	1
Araip.XJI8M	1
Araip.Y40XM	1
Araip.YB35N	1
Araip.ZI3B3	1
Aradu.05TLW	1
Aradu.235VA	1
Aradu.2G7I4	1
Aradu.3967Z	1
Aradu.59NQ7	1
Aradu.5RD5S	1
Aradu.8N9NJ	1
Aradu.9G2S5	1
Aradu.AT44H	1
Aradu.B2GQ6	1
Aradu.B6CAR	1
Aradu.CG6TY	1
Aradu.D5C91	1
Aradu.DH0VF	1
Aradu.DZQ18	1
Aradu.FWA9B	1
Aradu.G78T6	1
Aradu.IY5GM	1
Aradu.J439W	1
Aradu.JI81D	1
Aradu.JRY4D	1
Aradu.KII6U	1
Aradu.LQD9I	1
Aradu.M2HKZ	1
Aradu.M9FCY	1
Aradu.P2KMP	1
Aradu.P2TIC	1
Aradu.P8M1S	1
Aradu.PH4X0	1
Aradu.S0YHI	1
Aradu.S59LW	1
Aradu.T0KLB	1
Aradu.TT65B	1
Aradu.V3JVM	1
Aradu.V7B43	1
Aradu.VJ1BE	1
Aradu.W71G4	1
Aradu.WDX5A	1
Aradu.XKW8P	1
Aradu.ZG4JR	1
Araip.1JY9F	1
Araip.54D8D	1
Araip.8AM62	1
Araip.9Q46C	1
Araip.A8XG7	1
Araip.AC3ZQ	1
Araip.AL399	1
Araip.B3WBB	1
Araip.BK07E	1
Araip.CS4YJ	1
Araip.DT0PI	1
Araip.DU07C	1
Araip.E1YJ7	1
Araip.EZI68	1
Araip.G2N6N	1
Araip.GJ5XT	1
Araip.HEW13	1
Araip.ISI3L	1
Araip.J3IP9	1
Araip.JAC0T	1
Araip.JCI5R	1
Araip.JW3M4	1
Araip.L50X7	1
Araip.LT8HC	1
Araip.LY7NT	1
Araip.MLI5M	1
Araip.NN2D6	1
Araip.PC2P2	1
Araip.PU48P	1
Araip.PXW4K	1
Araip.Q1XTA	1
Araip.QE5ZB	1
Araip.QHS45	1
Araip.QXM6Z	1
Araip.QZ6Y2	1
Araip.RZ6EX	1
Araip.SB1DZ	1
Araip.SF01D	1
Araip.TI7MP	1
Araip.W00GH	1
Araip.W0VC8	1
Araip.XP3B6	1
Araip.Y1QRX	1
Araip.ZJ40R	1
Aradu.020P0	1
Aradu.0KX1J	1
Aradu.0NY83	1
Aradu.1NQ0K	1
Aradu.2K88G	1
Aradu.37I5C	1
Aradu.3A0ZB	1
Aradu.3BK8I	1
Aradu.416ZG	1
Aradu.4B7GY	1
Aradu.55DBE	1
Aradu.5I3R2	1
Aradu.62WGK	1
Aradu.63EH0	1
Aradu.6DC5F	1
Aradu.75D3M	1
Aradu.7PE7Q	1
Aradu.8J7ZM	1
Aradu.99F66	1
Aradu.A6HUK	1
Aradu.B561I	1
Aradu.B9V6Z	1
Aradu.C9GJH	1
Aradu.E090E	1
Aradu.E6DEX	1
Aradu.EEH7X	1
Aradu.F2QXB	1
Aradu.GAW9B	1
Aradu.J7IZR	1
Aradu.JRR3K	1
Aradu.L3RRG	1
Aradu.L7ESN	1
Aradu.L9VT7	1
Aradu.LG7MA	1
Aradu.LVR9T	1
Aradu.MD1P7	1
Aradu.MG0XQ	1
Aradu.N0VBS	1
Aradu.NX1MD	1
Aradu.PU63R	1
Aradu.QKV3T	1
Aradu.R3T9A	1
Aradu.R8CQU	1
Aradu.T6ZTX	1
Aradu.TJ6L9	1
Aradu.TUT46	1
Aradu.U5WMC	1
Aradu.V3IQ0	1
Aradu.VM730	1
Aradu.VPB4C	1
Aradu.W0FED	1
Aradu.W2Y55	1
Aradu.Y3A3N	1
Aradu.YHF88	1
Aradu.YU7JM	1
Aradu.YZI4J	1
Araip.0B5Q5	1
Araip.14K2C	1
Araip.14VDU	1
Araip.183TE	1
Araip.1LN4P	1
Araip.20E0I	1
Araip.26YQX	1
Araip.291BC	1
Araip.35QQN	1
Araip.38R19	1
Araip.3N6B2	1
Araip.3PW1M	1
Araip.56M91	1
Araip.5DF3C	1
Araip.5MD11	1
Araip.5W8PI	1
Araip.5Y508	1
Araip.72FUN	1
Araip.7VT5Z	1
Araip.8395H	1
Araip.83GJD	1
Araip.8A339	1
Araip.8K98A	1
Araip.A8394	1
Araip.DTH2E	1
Araip.F5WNS	1
Araip.G2CPJ	1
Araip.GN91Z	1
Araip.IK079	1
Araip.IR8SW	1
Araip.IX6UV	1
Araip.J1HT6	1
Araip.K7V9T	1
Araip.K8CUM	1
Araip.L03GB	1
Araip.L5SS4	1
Araip.LE75L	1
Araip.LKP3W	1
Araip.N3QJQ	1
Araip.N419E	1
Araip.P1CBC	1
Araip.QB4A1	1
Araip.QM0CK	1
Araip.R5S93	1
Araip.RUK1K	1
Araip.RW92I	1
Araip.S8YK9	1
Araip.TCQ11	1
Araip.UK2VD	1
Araip.UT6J6	1
Araip.UU0IK	1
Araip.VQ7IV	1
Araip.W08D5	1
Araip.W8Y03	1
Araip.WL0MA	1
Araip.WQ67S	1
Araip.Y0G52	1
Araip.ZJ4FA	1
Aradu.07NMY	1
Aradu.0EV9Y	1
Aradu.0IR2T	1
Aradu.0Y28S	1
Aradu.2088W	1
Aradu.3Q0Q8	1
Aradu.5043R	1
Aradu.50PAE	1
Aradu.5PW7J	1
Aradu.5SR04	1
Aradu.60IGT	1
Aradu.65YWZ	1
Aradu.6S5ZL	1
Aradu.7B5LR	1
Aradu.7L15H	1
Aradu.7Z35Q	1
Aradu.8U2UA	1
Aradu.93DCC	1
Aradu.94Q3R	1
Aradu.B0Q1E	1
Aradu.B3V05	1
Aradu.CQ0KB	1
Aradu.CW39D	1
Aradu.D8TXM	1
Aradu.E0DEN	1
Aradu.E1IHW	1
Aradu.EQ3HU	1
Aradu.EX9SJ	1
Aradu.FME4V	1
Aradu.G19H7	1
Aradu.GP5CS	1
Aradu.GXZ9Z	1
Aradu.HF0V1	1
Aradu.I81SW	1
Aradu.IXJ3W	1
Aradu.J20LR	1
Aradu.J5XVH	1
Aradu.J6LLI	1
Aradu.JK25B	1
Aradu.JZZ9Y	1
Aradu.M2NRW	1
Aradu.M35ST	1
Aradu.M5SJU	1
Aradu.N8F6V	1
Aradu.NAT4H	1
Aradu.NCD56	1
Aradu.NU5M2	1
Aradu.P7LT4	1
Aradu.PEG2Q	1
Aradu.QJ7XC	1
Aradu.RM7LR	1
Aradu.SQ0LZ	1
Aradu.TU52P	1
Aradu.UEE29	1
Aradu.UG4XW	1
Aradu.UR56S	1
Aradu.VYK8G	1
Aradu.VZ4PC	1
Aradu.W2C81	1
Aradu.Y8YHS	1
Aradu.YB4G0	1
Aradu.YUV82	1
Aradu.Z59B3	1
Araip.0S6WP	1
Araip.0W11Z	1
Araip.12HCH	1
Araip.1D8JY	1
Araip.1GS9E	1
Araip.235AB	1
Araip.2MJ5K	1
Araip.2Q7RI	1
Araip.3IZ65	1
Araip.3LN41	1
Araip.4E2GG	1
Araip.79E4D	1
Araip.7KH4J	1
Araip.81ZFJ	1
Araip.8Z237	1
Araip.94WG6	1
Araip.95M6U	1
Araip.9A8K0	1
Araip.9C7IM	1
Araip.9W01L	1
Araip.A53QR	1
Araip.AK3ZS	1
Araip.B3G7V	1
Araip.CHM06	1
Araip.CI0NE	1
Araip.DJ3SV	1
Araip.DN6WY	1
Araip.ES2YZ	1
Araip.GS8UB	1
Araip.H2KX6	1
Araip.HF59E	1
Araip.HI9M2	1
Araip.IG1XA	1
Araip.IM0X1	1
Araip.IM1XC	1
Araip.INX2Y	1
Araip.J4IDH	1
Araip.J4ZFW	1
Araip.JNW7G	1
Araip.JYL2X	1
Araip.K1C03	1
Araip.KG67D	1
Araip.KWY9B	1
Araip.KYH6P	1
Araip.MEW33	1
Araip.P54NA	1
Araip.PC198	1
Araip.Q9YUE	1
Araip.QR5SQ	1
Araip.R3SMC	1
Araip.RFS9X	1
Araip.S32DX	1
Araip.SGZ6C	1
Araip.SRX3G	1
Araip.SYI2E	1
Araip.UGN58	1
Araip.UJT36	1
Araip.V2QC7	1
Araip.V6F4R	1
Araip.WCB4Z	1
Araip.WR62W	1
Araip.X3UTX	1
Araip.X8XYY	1
Araip.XMR3B	1
Araip.XY52C	1
Araip.Y6HJP	1
Araip.YC2CD	1
Araip.YE19N	1
Araip.ZVU0Z	1
Aradu.031BD	1
Aradu.0IA9Z	1
Aradu.122WK	1
Aradu.16GQU	1
Aradu.18XUI	1
Aradu.29ERF	1
Aradu.2YS2L	1
Aradu.398CK	1
Aradu.3VR18	1
Aradu.40V65	1
Aradu.443KM	1
Aradu.53A5W	1
Aradu.57TMQ	1
Aradu.580FR	1
Aradu.6M56A	1
Aradu.772YU	1
Aradu.82J8V	1
Aradu.8UL0Z	1
Aradu.90H62	1
Aradu.9EZ7Z	1
Aradu.A78TV	1
Aradu.AA8NU	1
Aradu.AQ0H7	1
Aradu.AZC7U	1
Aradu.B6TYJ	1
Aradu.C87QT	1
Aradu.CJ7MQ	1
Aradu.CP1HR	1
Aradu.D9J2X	1
Aradu.DJ1H2	1
Aradu.DMH0V	1
Aradu.DQR3M	1
Aradu.GF2Y3	1
Aradu.HUT3D	1
Aradu.I2ZQ9	1
Aradu.J29NK	1
Aradu.J3H3Z	1
Aradu.J7J24	1
Aradu.JH5EZ	1
Aradu.JMV7E	1
Aradu.KIS5R	1
Aradu.L3TQU	1
Aradu.L9TS4	1
Aradu.LA0XT	1
Aradu.LNZ6T	1
Aradu.MVB2G	1
Aradu.N75LE	1
Aradu.NNP35	1
Aradu.NZ7YJ	1
Aradu.Q0YXR	1
Aradu.Q4ZK7	1
Aradu.Q55UA	1
Aradu.QV0LR	1
Aradu.R1E3C	1
Aradu.R53MC	1
Aradu.RH99R	1
Aradu.S8IGJ	1
Aradu.S8SZ6	1
Aradu.SBB2J	1
Aradu.TJ4B5	1
Aradu.U2YMJ	1
Aradu.UIA0J	1
Aradu.V40FE	1
Aradu.VB823	1
Aradu.X9THJ	1
Aradu.XA7KS	1
Aradu.XU3IM	1
Aradu.XW1R1	1
Aradu.Y7357	1
Aradu.YNN2E	1
Aradu.Z5EKS	1
Aradu.ZS9MF	1
Araip.028PN	1
Araip.119W8	1
Araip.1P1YZ	1
Araip.1WE6F	1
Araip.210SZ	1
Araip.21M98	1
Araip.23NB0	1
Araip.2U6ZD	1
Araip.34L7D	1
Araip.35NKM	1
Araip.3A5TU	1
Araip.4V1SV	1
Araip.504QE	1
Araip.54WFE	1
Araip.59BNM	1
Araip.5GJ94	1
Araip.5YV6C	1
Araip.60Q0E	1
Araip.60WFR	1
Araip.76HFA	1
Araip.7I2ZN	1
Araip.7KX61	1
Araip.96WV5	1
Araip.97MAE	1
Araip.9K19H	1
Araip.AJK3R	1
Araip.AWX8Y	1
Araip.B89IP	1
Araip.BHI10	1
Araip.C7BXY	1
Araip.CRZ51	1
Araip.D9X8W	1
Araip.DP0N5	1
Araip.ESV6R	1
Araip.EVL3M	1
Araip.EW3AB	1
Araip.EZY92	1
Araip.F3DQR	1
Araip.F4VJI	1
Araip.FX3RX	1
Araip.GL06B	1
Araip.GY9AA	1
Araip.I7EVG	1
Araip.IAE71	1
Araip.IG4I1	1
Araip.IWQ7P	1
Araip.IYX8B	1
Araip.K44DW	1
Araip.K8SF0	1
Araip.K9IZP	1
Araip.KF79G	1
Araip.KG8FH	1
Araip.KVM2C	1
Araip.LM1TG	1
Araip.LV0NT	1
Araip.M89IN	1
Araip.MX0X9	1
Araip.N2N62	1
Araip.N9N0A	1
Araip.N9T4X	1
Araip.NIV96	1
Araip.P4KPC	1
Araip.P954F	1
Araip.PH11Q	1
Araip.PKK7M	1
Araip.Q51LH	1
Araip.QFQ45	1
Araip.QY1I3	1
Araip.R0VZ6	1
Araip.R178N	1
Araip.RPL4T	1
Araip.RPP1M	1
Araip.SI1NJ	1
Araip.SS016	1
Araip.T39CC	1
Araip.T7Y9U	1
Araip.UC4VL	1
Araip.UGD2T	1
Araip.US3ES	1
Araip.USD90	1
Araip.V0G3S	1
Araip.V0S9Z	1
Araip.V2LRG	1
Araip.V3JAD	1
Araip.VG7RA	1
Araip.W03JU	1
Araip.W667L	1
Araip.WJ0B5	1
Araip.WU1V6	1
Araip.WY093	1
Araip.X6N1U	1
Araip.XR2D0	1
Araip.Y0C4V	1
Araip.YG208	1
Araip.YJ52Q	1
Araip.Z058I	1
Araip.Z58EI	1
Araip.ZF8PM	1
Araip.ZQ5XU	1
Araip.ZXN9C	1
Araip.ZZ07E	1
Araip.ZZ3SQ	1
Aradu.00BL5	1
Aradu.351AC	1
Aradu.3B0RJ	1
Aradu.4F3JQ	1
Aradu.4FN4U	1
Aradu.5W6FT	1
Aradu.6GD1V	1
Aradu.7K9KV	1
Aradu.7P55W	1
Aradu.8I7SF	1
Aradu.8KR0D	1
Aradu.8Y02T	1
Aradu.9U0HP	1
Aradu.A1BAQ	1
Aradu.A9QB9	1
Aradu.AB724	1
Aradu.CNV3Q	1
Aradu.D4I0X	1
Aradu.DFG4H	1
Aradu.DV5XC	1
Aradu.E0QTY	1
Aradu.E2A5J	1
Aradu.E3525	1
Aradu.EVY8Q	1
Aradu.G4IDA	1
Aradu.GWV8A	1
Aradu.H1R88	1
Aradu.H9YE6	1
Aradu.IZA6Y	1
Aradu.JG217	1
Aradu.K1BYW	1
Aradu.K3CEF	1
Aradu.K8UA0	1
Aradu.L4N39	1
Aradu.L6IIL	1
Aradu.L6R48	1
Aradu.LF723	1
Aradu.M3Q0G	1
Aradu.M530F	1
Aradu.M69JC	1
Aradu.NG8V7	1
Aradu.NI3IK	1
Aradu.NJJ5I	1
Aradu.NL8HQ	1
Aradu.QS8M2	1
Aradu.R7FAX	1
Aradu.RY6N7	1
Aradu.S0XAG	1
Aradu.TS7MT	1
Aradu.UU261	1
Aradu.V13RM	1
Aradu.V9V3G	1
Aradu.VBY1Y	1
Aradu.X6AKJ	1
Aradu.X8LDI	1
Aradu.YT0E9	1
Aradu.Z8S1A	1
Aradu.Z9UJE	1
Araip.036V7	1
Araip.2AM25	1
Araip.2DK3N	1
Araip.40QD7	1
Araip.48URM	1
Araip.4NG5J	1
Araip.50MSH	1
Araip.54YKW	1
Araip.635LM	1
Araip.69U4D	1
Araip.6L5X2	1
Araip.6T35D	1
Araip.7F2XC	1
Araip.8P4M1	1
Araip.96W3Q	1
Araip.97C7E	1
Araip.9Z2FL	1
Araip.A5WL9	1
Araip.AQR58	1
Araip.BH7A1	1
Araip.BJ8XV	1
Araip.BPU1I	1
Araip.C1KC3	1
Araip.CLH7E	1
Araip.EVL84	1
Araip.F1S7G	1
Araip.G1R6T	1
Araip.G4XXT	1
Araip.GB32Y	1
Araip.GH0UH	1
Araip.H1NU3	1
Araip.H726S	1
Araip.H87TI	1
Araip.H9ZRK	1
Araip.I5L57	1
Araip.IGG5L	1
Araip.JQ4TL	1
Araip.K65JZ	1
Araip.KRE4F	1
Araip.KZ32L	1
Araip.LJD4E	1
Araip.MPX1F	1
Araip.N7X0P	1
Araip.NK3C5	1
Araip.P2MP0	1
Araip.RNC4U	1
Araip.RVY7E	1
Araip.T0U7W	1
Araip.T32GV	1
Araip.T3G5J	1
Araip.T6NVV	1
Araip.TVQ3P	1
Araip.UFI9Z	1
Araip.V4LFA	1
Araip.VAF8D	1
Araip.VS416	1
Araip.W17SH	1
Araip.WE2YB	1
Araip.WZ2Y5	1
Araip.X1WDR	1
Araip.X4GNJ	1
Araip.X7Z10	1
Araip.XD0LV	1
Araip.XH7GR	1
Araip.YM7ML	1
Araip.ZZ2S8	1
Aradu.4GE4R	1
Aradu.AW9HW	1
Aradu.DL7C8	1
Aradu.KDI85	1
Aradu.V2BW0	1
Araip.12RXW	1
Araip.6I3DS	1
Araip.6T797	1
Araip.6TJ7D	1
Araip.Q19YE	1
Aradu.9HV6U	1
Aradu.BI22D	1
Araip.W11PN	1
Aradu.EYD2G	1
Aradu.0FF9Q	1
Araip.UX0Q8	1
Araip.4E8KA	1
Araip.EP5TR	1
Araip.NE7CK	1
Araip.RN7PY	1
Aradu.UY2MQ	1
Araip.AJZ7U	1
Araip.NJG8K	1
Aradu.RG8A7	1
Aradu.W3YJN	1
Aradu.X1LBW	1
Aradu.X9ZB3	1
Araip.S5JIX	1
Araip.V5Y6Q	1
Aradu.54WNJ	1
Aradu.A2NGY	1
Aradu.E52Z4	1
Aradu.EIA1E	1
Aradu.N88LD	1
Araip.0X9M4	1
Araip.I6ACK	1
Araip.K5C2Q	1
Aradu.6PZ0R	1
Aradu.6UQ9U	1
Aradu.FXB1F	1
Aradu.R5E06	1
Aradu.UJ3AM	1
Aradu.WL7ND	1
Aradu.XT1CA	1
Araip.3CD1U	1
Araip.RMP9J	1
Araip.U9BXK	1
Araip.UE2ZI	1
Aradu.33R8L	1
Aradu.HBR6D	1
Araip.2Y3RU	1
Araip.86FX8	1
Araip.8V6NC	1
Araip.TS3HP	1
Araip.VJ2HD	1
Aradu.44GS0	1
Aradu.8QB2V	1
Aradu.8V76K	1
Aradu.T3VDH	1
Aradu.X3R2Q	1
Araip.4HI4W	1
Araip.7DI11	1
Araip.E0W6R	1
Aradu.033ZK	1
Aradu.517HT	1
Aradu.ED42J	1
Aradu.F5D10	1
Aradu.MGD3M	1
Aradu.Z17B7	1
Araip.15RTX	1
Araip.54FBG	1
Araip.8J0WD	1
Araip.B7ULW	1
Araip.LXC3V	1
Araip.R6I9S	1
Araip.RL3D3	1
Araip.SD4UW	1
Araip.T5Q35	1
Araip.TGC2W	1
Araip.ZVA57	1
Araip.ZZM8J	1
Aradu.1U59X	1
Aradu.22650	1
Aradu.2717A	1
Aradu.2LH1B	1
Aradu.68JAU	1
Aradu.BA406	1
Aradu.E5CXW	1
Aradu.I3I8S	1
Aradu.I82M4	1
Aradu.L3C1J	1
Aradu.PW6B5	1
Aradu.RWS53	1
Aradu.T44F2	1
Aradu.XSM0T	1
Araip.3A6UX	1
Araip.7C03S	1
Araip.80S6K	1
Araip.FG09W	1
Araip.HXI6D	1
Araip.I1QS9	1
Araip.MS6LF	1
Araip.MZL3F	1
Araip.QP7B2	1
Araip.W4E4J	1
Araip.W6TR0	1
Aradu.1V1PL	1
Aradu.3D87V	1
Aradu.9T44T	1
Aradu.C96YL	1
Aradu.FT3VE	1
Aradu.H802Y	1
Aradu.HDF7L	1
Aradu.I2RY9	1
Aradu.PUN7W	1
Aradu.TB877	1
Aradu.U3Y7C	1
Aradu.WMI1L	1
Aradu.XZS36	1
Araip.3ZE9X	1
Araip.7B4MK	1
Araip.C60UZ	1
Araip.C7AFU	1
Araip.T00IQ	1
Araip.T2U1L	1
Araip.VV0DQ	1
Aradu.10WEW	1
Aradu.1NH0N	1
Aradu.22ZWX	1
Aradu.2XA08	1
Aradu.3Q7E3	1
Aradu.56BT2	1
Aradu.7Z3SQ	1
Aradu.8TU5G	1
Aradu.9S9RY	1
Aradu.ATV1K	1
Aradu.IEK3C	1
Aradu.J9IHW	1
Aradu.JGT0L	1
Aradu.JJ0LZ	1
Aradu.KA3UP	1
Aradu.LJG2A	1
Aradu.R56GY	1
Aradu.UR2VP	1
Aradu.W3FDR	1
Araip.1EG9W	1
Araip.5FB8R	1
Araip.67BDE	1
Araip.7F9M1	1
Araip.7V7CM	1
Araip.7Z5GC	1
Araip.915DL	1
Araip.9VL08	1
Araip.BKC0D	1
Araip.DCZ07	1
Araip.E8ZA8	1
Araip.N7W4G	1
Araip.QH7DM	1
Araip.RE86H	1
Araip.S1F84	1
Araip.T7RN5	1
Araip.VX1WS	1
Araip.YF63Z	1
Aradu.3N07P	1
Aradu.5FA8C	1
Aradu.773M5	1
Aradu.80JJV	1
Aradu.919KD	1
Aradu.A9UGC	1
Aradu.E7055	1
Aradu.EI58K	1
Aradu.FP3TI	1
Aradu.H5IFQ	1
Aradu.HUQ9D	1
Aradu.I0FNM	1
Aradu.L3NRF	1
Aradu.P2YD2	1
Aradu.QS2D1	1
Aradu.S6JX1	1
Aradu.W3JPB	1
Aradu.Y5Z1I	1
Araip.4SN9W	1
Araip.9T92B	1
Araip.AC9PH	1
Araip.EI20A	1
Araip.HDB63	1
Araip.L7EJI	1
Araip.QT8G5	1
Araip.R7ESZ	1
Araip.S4M7K	1
Araip.T4PX0	1
Araip.U3EQS	1
Araip.W254S	1
Araip.W5573	1
Araip.ZQQ7K	1
Aradu.210JQ	1
Aradu.295V7	1
Aradu.5L5FW	1
Aradu.BML6W	1
Aradu.BWJ69	1
Aradu.CKM7B	1
Aradu.D1HZX	1
Aradu.DR9RU	1
Aradu.I1LJY	1
Aradu.JQL2M	1
Aradu.K3UYV	1
Aradu.M9KS8	1
Aradu.N5UYC	1
Aradu.S13AZ	1
Aradu.TV4LZ	1
Aradu.VAJ1Y	1
Aradu.W7IYV	1
Aradu.XZB34	1
Aradu.ZGR3J	1
Araip.2CV6Y	1
Araip.2F9YY	1
Araip.30SUW	1
Araip.3UV4G	1
Araip.9P65L	1
Araip.CU4DG	1
Araip.DW3IN	1
Araip.IBD1I	1
Araip.K4U0Q	1
Araip.KP1E0	1
Araip.MZ01X	1
Araip.NN8JZ	1
Araip.PS258	1
Araip.UD85P	1
Araip.VE3V9	1
Araip.VS7G2	1
Araip.YG8WX	1
Araip.ZYP3T	1
Aradu.46TFL	1
Aradu.98PQS	1
Aradu.D3REG	1
Aradu.J7CRS	1
Aradu.N741F	1
Aradu.WJY38	1
Araip.5C8LF	1
Araip.7E4WC	1
Araip.84ACM	1
Araip.9M3FZ	1
Araip.BLF65	1
Araip.H6DP8	1
Araip.IRX6E	1
Araip.TW5BD	1
Araip.W5SAQ	1
Araip.WC7UB	1
Araip.XV6VX	1
Araip.Y8BE0	1
Aradu.2X0TU	1
Aradu.A34Y7	1
Araip.65ZMD	1
Aradu.VX4M7	1
Aradu.JPM40	1
Araip.UHR96	1
Araip.AY0E9	1
Aradu.297AK	1
Araip.3PM5L	1
Aradu.LQK8F	1
Araip.Q10CZ	1
Aradu.T631Q	1
Araip.6ZX2I	1
Aradu.196BE	1
Aradu.2E34B	1
Aradu.4KT3S	1
Aradu.7FK0A	1
Aradu.S1HRU	1
Araip.YL5F7	1
Aradu.4NV5K	1
Aradu.AL6NG	1
Aradu.E0Q62	1
Aradu.YC6ZD	1
Araip.S6QYA	1
Araip.TFX5Y	1
Aradu.AR630	1
Aradu.LHY8R	1
Aradu.SDH93	1
Araip.0P466	1
Aradu.51KU5	1
Aradu.77UYS	1
Aradu.Q4TT2	1
Araip.2412K	1
Araip.80BYB	1
Araip.C41LK	1
Araip.HW7D3	1
Araip.IQD9S	1
Araip.IWQ35	1
Araip.KCG3E	1
Aradu.NE9UM	1
Aradu.YR0IE	1
Araip.AKR1H	1
Araip.M1Y6V	1
Araip.N0Y4L	1
Araip.Q2LZS	1
Araip.UVI0L	1
Araip.WSF31	1
Araip.Y2FN5	1
Aradu.AP1SL	1
Araip.3C7F6	1
Araip.66A5Z	1
Araip.CC2EP	1
Aradu.B59YJ	1
Aradu.DK6DD	1
Araip.05CR0	1
Araip.9TK58	1
Araip.TU7B9	1
Araip.UGM1G	1
Aradu.YPZ8L	1
Araip.7WR4T	1
Araip.AJ2IM	1
Araip.VVB3A	1
Araip.69X4P	1
Araip.NI6X4	1
Araip.8KG3P	1
Araip.GPD10	1
Araip.N905Y	1
Aradu.694S8	1
Araip.FP1WW	1
Aradu.QM8WL	1
Araip.IFR9U	1
Aradu.XVQ98	1
Aradu.Y64WA	1
Araip.9F1KT	1
Araip.6UA51	1
Aradu.J4TMA	1
Araip.BD7KI	1
Aradu.TWT9P	1
Araip.122Z7	1
Araip.57R3H	1
Araip.6N5PA	1
Aradu.5I75P	1
Araip.2B5R4	1
Araip.826U2	1
Aradu.F7AHW	1
Araip.285MZ	1
Araip.32AKQ	1
Aradu.Q5K4W	1
Aradu.66NDW	1
Aradu.VZQ81	1
Aradu.FHZ44	1
Araip.ZHF3G	1
Araip.KK5GP	1
Aradu.U1FLK	1
Araip.HCM3G	1
Araip.I7WGG	1
Aradu.2CJ52	1
Araip.LPE2K	1
Aradu.W705I	1
Aradu.A0MUB	1
Araip.VVF66	1
Araip.TQ5RK	1
Aradu.6H9NW	1
Araip.U1GUY	1
Aradu.TFK2R	1
Araip.6Y40W	1
Aradu.RR1FI	1
Aradu.M3BZV	1
Araip.VV015	1
Aradu.MJ2Y3	1
Araip.421UU	1
Araip.F6XSI	1
Aradu.Q5NXI	1
Araip.Q8CS4	1
Araip.87MXF	1
Araip.HQ9VR	1
Araip.Y3RYK	1
Aradu.WSM08	1
Araip.K1QG2	1
Aradu.50ZYK	1
Aradu.QC8QG	1
Araip.0SU5R	1
Araip.6GW8K	1
Araip.8DD0T	1
Aradu.YB8YP	1
Aradu.ZTA1W	1
Araip.2LM92	1
Araip.DG6XD	1
Aradu.0GZ0B	1
Aradu.L75IP	1
Aradu.YWE4J	1
Araip.6ZN4Z	1
Araip.CCE2M	1
Araip.H2SKV	1
Araip.I12ZR	1
Aradu.93LBV	1
Aradu.AV3ET	1
Aradu.DL8T8	1
Aradu.E8NYC	1
Aradu.EC406	1
Aradu.LLG7Z	1
Aradu.ZFB7W	1
Araip.24FNG	1
Araip.4LV9F	1
Araip.6418J	1
Araip.68YSG	1
Araip.VZ7KA	1
Aradu.4IC4Q	1
Aradu.6G754	1
Aradu.6VN02	1
Aradu.7DV9M	1
Aradu.DJW6E	1
Aradu.E5GYR	1
Aradu.INH3Y	1
Aradu.K6F4E	1
Aradu.ZJT5U	1
Araip.F6G67	1
Araip.H09FU	1
Araip.KQ8YF	1
Araip.KQF28	1
Araip.KRJ6V	1
Araip.R3KEZ	1
Araip.THJ6R	1
Araip.TSM4K	1
Aradu.0VF1H	1
Aradu.155T3	1
Aradu.4EB0K	1
Aradu.7MW89	1
Aradu.BN23V	1
Aradu.QVD5S	1
Aradu.RK78S	1
Aradu.X9U06	1
Araip.3B8VN	1
Araip.969BG	1
Araip.AE7H5	1
Araip.BK22F	1
Araip.F04PT	1
Araip.H44C2	1
Araip.Y0VXW	1
Aradu.1J7X7	1
Aradu.1XB3Y	1
Aradu.78XN5	1
Aradu.88DVA	1
Aradu.IVC5J	1
Aradu.K2K8G	1
Aradu.R8UZU	1
Aradu.V9U81	1
Araip.807VL	1
Araip.8QP1N	1
Araip.9D3W1	1
Araip.9T3QW	1
Araip.ATE50	1
Araip.BUD2P	1
Araip.CFU6K	1
Araip.D4SGT	1
Araip.FGT8M	1
Araip.L7Z6B	1
Araip.LH8GG	1
Araip.QFG0G	1
Araip.RB9A1	1
Araip.SWU0E	1
Araip.VGR7G	1
Araip.VS9DN	1
Araip.W0AVN	1
Aradu.07VYH	1
Aradu.0H2VD	1
Aradu.0PL1F	1
Aradu.C0GMC	1
Aradu.K6YI3	1
Aradu.KR8L4	1
Aradu.P4W2F	1
Aradu.Q1RYU	1
Aradu.QZ3JB	1
Aradu.R8MP8	1
Aradu.RSF6Z	1
Aradu.W45TC	1
Araip.0C8GZ	1
Araip.0ST2B	1
Araip.3E50X	1
Araip.68UU0	1
Araip.A89E5	1
Araip.BHM77	1
Araip.JD0Y0	1
Araip.JJZ9K	1
Araip.K5V4G	1
Araip.Q67PW	1
Araip.RRZ48	1
Araip.T2JPC	1
Araip.V1ZDM	1
Araip.XM65N	1
Aradu.017SJ	1
Aradu.44W8K	1
Aradu.4S6WR	1
Aradu.9I2P6	1
Aradu.B5XEM	1
Aradu.B8KL2	1
Aradu.C0Q6Q	1
Aradu.HC4TT	1
Aradu.HU5GE	1
Aradu.L7120	1
Aradu.M18SC	1
Aradu.N9F03	1
Aradu.T2XD3	1
Aradu.TTW29	1
Aradu.UM27E	1
Aradu.Y65RC	1
Aradu.YYA59	1
Araip.0KF0L	1
Araip.2Y7ZS	1
Araip.59E7U	1
Araip.5B0E3	1
Araip.7HW0W	1
Araip.A34IS	1
Araip.AI81V	1
Araip.DH3UX	1
Araip.GN10Z	1
Araip.J633U	1
Araip.RK1ZX	1
Araip.U4GJJ	1
Araip.WB197	1
Araip.WHS59	1
Araip.WY8CJ	1
Araip.Z2JJU	1
Araip.Z60CI	1
Aradu.13ZJE	1
Aradu.445PW	1
Aradu.4C6BU	1
Aradu.58KSZ	1
Aradu.5V30H	1
Aradu.6R675	1
Aradu.7C3KS	1
Aradu.8K8TN	1
Aradu.B4C70	1
Aradu.H2WHH	1
Aradu.H3XI7	1
Aradu.IJM7H	1
Aradu.ME45Z	1
Aradu.R79KQ	1
Aradu.REB09	1
Aradu.TIU03	1
Aradu.U14SV	1
Aradu.U3RTW	1
Aradu.V1723	1
Aradu.WD394	1
Aradu.X4EEU	1
Araip.09N6L	1
Araip.21965	1
Araip.3WT58	1
Araip.40IJ1	1
Araip.4U33S	1
Araip.74257	1
Araip.7FW3G	1
Araip.87H0B	1
Araip.FG5D9	1
Araip.FL59H	1
Araip.H2VQG	1
Araip.I78A9	1
Araip.K1YWU	1
Araip.PK7I3	1
Araip.Q6AH4	1
Araip.R25AT	1
Araip.TQ214	1
Araip.Y00HL	1
Araip.Z3JAA	1
Araip.Z7ISY	1
Araip.ZTD1S	1
Aradu.1ED5Z	1
Aradu.3D6K8	1
Aradu.4I5EQ	1
Aradu.6EI5D	1
Aradu.6SN81	1
Aradu.84WMC	1
Aradu.8JQ1E	1
Aradu.91V4X	1
Aradu.CZ5TY	1
Aradu.GG6CV	1
Aradu.HK2IG	1
Aradu.L1M1M	1
Aradu.MLQ47	1
Aradu.PJ5MX	1
Aradu.T0P0N	1
Aradu.UID4B	1
Aradu.UT704	1
Aradu.VS3FH	1
Aradu.WZ7A2	1
Aradu.YEH2E	1
Aradu.ZRQ5L	1
Araip.2Q08B	1
Araip.53FN2	1
Araip.5U5QN	1
Araip.71XEY	1
Araip.8Z50S	1
Araip.9R5TW	1
Araip.ADZ0D	1
Araip.D3S2Z	1
Araip.D3ZTY	1
Araip.FR0NA	1
Araip.G9SIR	1
Araip.I31MW	1
Araip.KW8S2	1
Araip.N13UT	1
Araip.NXJ5N	1
Araip.PGC5F	1
Araip.Q2KHW	1
Araip.Q749D	1
Araip.TW95F	1
Araip.V9CZ9	1
Araip.WU7FZ	1
Araip.YJ85H	1
Araip.YKY6M	1
Araip.ZE6LR	1
Araip.ZIE7L	1
Aradu.02XNW	1
Aradu.4I33C	1
Aradu.6V6HA	1
Aradu.71SKG	1
Aradu.91QLQ	1
Aradu.9T4H8	1
Aradu.DZ921	1
Aradu.JG819	1
Aradu.K68B1	1
Aradu.SJ15T	1
Aradu.TM1EU	1
Aradu.X6FMF	1
Aradu.Y0PXR	1
Araip.531TE	1
Araip.57HPK	1
Araip.5PR7C	1
Araip.DJU8S	1
Araip.EQ6UI	1
Araip.FL0S8	1
Araip.KET11	1
Araip.KY3XV	1
Araip.N4FB8	1
Araip.PD7F7	1
Araip.Q300B	1
Araip.SMQ66	1
Aradu.8C69J	1
Aradu.JMQ30	1
Araip.DMI7Y	1
Araip.AJ6BP	1
Araip.21FMI	1
Aradu.0C9TU	1
Aradu.RW69W	1
Aradu.Y7C8M	1
Araip.B25XR	1
Aradu.X306H	1
Aradu.YNP6V	1
Araip.7D7D3	1
Aradu.A21MP	1
Aradu.IZU6X	1
Araip.9F2SW	1
Araip.L9809	1
Aradu.0F1HP	1
Aradu.K70HA	1
Aradu.L01KS	1
Araip.KG9DB	1
Araip.LK6RI	1
Araip.U364I	1
Aradu.I1DRB	1
Aradu.0Q16W	1
Aradu.ZFA07	1
Araip.2FP58	1
Araip.2Y49P	1
Araip.E510Q	1
Araip.UT2V4	1
Araip.W4KCJ	1
Aradu.1M9NC	1
Aradu.40FJC	1
Aradu.60KGU	1
Aradu.BL5MT	1
Aradu.JE7IW	1
Aradu.MN8D0	1
Aradu.R1SGR	1
Aradu.XD1IH	1
Aradu.XF0PF	1
Araip.0NC5B	1
Araip.9WQ54	1
Araip.BUW68	1
Araip.DN5E4	1
Araip.MAE7B	1
Aradu.00SPE	1
Aradu.1IB0M	1
Aradu.24I8J	1
Aradu.38Y8J	1
Aradu.821KE	1
Aradu.857YF	1
Aradu.M8Q81	1
Aradu.N25WS	1
Aradu.PG6MB	1
Aradu.RJ7I9	1
Araip.3T09B	1
Araip.6X525	1
Araip.88JCU	1
Araip.9BI0F	1
Araip.9U7K5	1
Araip.PCN2L	1
Araip.SB8SB	1
Araip.T1I98	1
Araip.VZ2ZS	1
Aradu.K8DY2	1
Aradu.VA62W	1
Aradu.X4EQE	1
Araip.0NP64	1
Araip.55T01	1
Araip.6CL08	1
Araip.A5TR4	1
Araip.BUF0S	1
Araip.FB87S	1
Araip.KC5KI	1
Araip.U0Y4C	1
Araip.UY52L	1
Araip.WC719	1
Araip.X6U9W	1
Aradu.0GQ0X	1
Aradu.1N65D	1
Aradu.25NPV	1
Aradu.3V1LI	1
Aradu.CSN5D	1
Aradu.E4WB9	1
Aradu.EYF1K	1
Aradu.GI8Z2	1
Aradu.K087N	1
Aradu.M0DM1	1
Aradu.MC6VZ	1
Aradu.NS7T4	1
Aradu.PIF7I	1
Aradu.X5PRK	1
Araip.224ZW	1
Araip.73UW5	1
Araip.7A6Q6	1
Araip.9YL2S	1
Araip.BR0T6	1
Araip.CJI78	1
Araip.GB1UZ	1
Araip.JLE70	1
Araip.PKN8E	1
Araip.YBL2X	1
Araip.ZB86A	1
Aradu.2C43K	1
Aradu.3N6NA	1
Aradu.4X60D	1
Aradu.8E85U	1
Aradu.9TG4T	1
Aradu.DT9DS	1
Aradu.LKL7X	1
Aradu.P7M2S	1
Aradu.SH0AK	1
Aradu.TGM1T	1
Aradu.W56R3	1
Aradu.X2DSP	1
Aradu.Y4VNZ	1
Araip.0RH9M	1
Araip.3B3VN	1
Araip.A2GRU	1
Araip.AH9LJ	1
Araip.DG62V	1
Araip.E35YU	1
Araip.G9369	1
Araip.GPR8C	1
Araip.JV5AX	1
Araip.KS3PS	1
Araip.PCQ1I	1
Araip.Q00WT	1
Araip.TC9TY	1
Araip.V1PPT	1
Araip.XRH1Z	1
Araip.Y8TVB	1
Aradu.037E3	1
Aradu.2KV4N	1
Aradu.79Z90	1
Aradu.825K7	1
Aradu.8HE5K	1
Aradu.FGV5A	1
Aradu.FL5LP	1
Aradu.HKL1A	1
Aradu.ITU0P	1
Aradu.JJ61J	1
Aradu.KZV99	1
Aradu.MTA5N	1
Aradu.N8RFP	1
Aradu.RY2KR	1
Aradu.V04CP	1
Aradu.VT0ML	1
Aradu.X7M6H	1
Araip.25YZE	1
Araip.2P1MB	1
Araip.97W0E	1
Araip.9U5HM	1
Araip.C5NK9	1
Araip.CB4B3	1
Araip.G496Y	1
Araip.I3KYM	1
Araip.IR1BZ	1
Araip.J4JHJ	1
Araip.KT3YI	1
Araip.L4SDN	1
Araip.P4TUY	1
Araip.V3E5J	1
Araip.VGA2E	1
Araip.W5V9C	1
Araip.Z08PZ	1
Araip.Z40TR	1
Aradu.0LB5P	1
Aradu.55P8S	1
Aradu.6XK1C	1
Aradu.810UH	1
Aradu.DNL72	1
Aradu.EQ095	1
Aradu.L4MUM	1
Aradu.LSQ2N	1
Aradu.P5RSR	1
Aradu.PL7IJ	1
Aradu.QK77V	1
Aradu.RAP3E	1
Aradu.T955X	1
Aradu.TBV51	1
Aradu.TL8WL	1
Aradu.UK1FU	1
Aradu.X529F	1
Aradu.Z7RX2	1
Araip.0MT3P	1
Araip.1U1PJ	1
Araip.3SL7S	1
Araip.5Q25R	1
Araip.956GE	1
Araip.C3SNG	1
Araip.CSY6L	1
Araip.DK1YP	1
Araip.F8GAV	1
Araip.FRL5W	1
Araip.NR5B5	1
Araip.RJ511	1
Araip.RQP9B	1
Araip.SVY57	1
Araip.XKC6B	1
Araip.Y8L0P	1
Araip.YPB6Y	1
Araip.Z4M2B	1
Araip.ZJJ3R	1
Aradu.07P3B	1
Aradu.16HC5	1
Aradu.2Z92T	1
Aradu.353YW	1
Aradu.43YRA	1
Aradu.5132V	1
Aradu.56DPU	1
Aradu.903PW	1
Aradu.B2YUE	1
Aradu.H5EIL	1
Aradu.LNM51	1
Aradu.RI35R	1
Aradu.WQ585	1
Aradu.YH5AM	1
Aradu.Z54PV	1
Aradu.Z6SUD	1
Araip.07I87	1
Araip.882H9	1
Araip.8T0TC	1
Araip.9K7D6	1
Araip.D3WFD	1
Araip.FE3M6	1
Araip.H3P5V	1
Araip.LD00S	1
Araip.P69FN	1
Araip.RDA4Z	1
Araip.RUD4I	1
Araip.X32GX	1
Araip.X6L3S	1
Araip.S8ZP2	1
Araip.F4PJ9	1
Aradu.U1LZW	1
Araip.K116F	1
Aradu.ZH4FK	1
Araip.IT046	1
Araip.G4FJ5	1
Aradu.JPL2X	1
Aradu.PUZ2B	1
Aradu.62A1D	1
Aradu.93KPX	1
Aradu.LBI05	1
Aradu.8X20T	1
Aradu.GW03I	1
Araip.FH0QI	1
Araip.5RN6F	1
Araip.5T2HK	1
Araip.T50EC	1
Araip.8L7SX	1
Araip.QAB9D	1
Araip.ZRQ6R	1
Aradu.Q228D	1
Aradu.352P0	1
Aradu.PBW5F	1
Aradu.RM7WY	1
Aradu.TY4XK	1
Araip.GHK6Z	1
Araip.W68C4	1
Aradu.50FPJ	1
Aradu.H3B9I	1
Aradu.P9MHL	1
Aradu.X6V7K	1
Aradu.YWZ83	1
Araip.11ACR	1
Araip.8IH70	1
Araip.9UR90	1
Araip.DF8F7	1
Araip.H80HZ	1
Araip.U6VQA	1
Aradu.IW7Z9	1
Aradu.P1NKD	1
Araip.5Y1QQ	1
Araip.B0VP3	1
Aradu.5W566	1
Araip.D5D4T	1
Araip.YY1WQ	1
Araip.II5DM	1
Aradu.267PI	1
Araip.Y0SMY	1
Aradu.54LIP	1
Aradu.XHT76	1
Araip.SBL82	1
Aradu.Z63IU	1
Aradu.3Q89L	1
Aradu.ZYU9N	1
Araip.CXG57	1
Aradu.CP0AA	1
Araip.51WK5	1
Araip.8RI0M	1
Araip.CNW4C	1
Araip.H2JA3	1
Araip.N8Y9E	1
Araip.XV3D7	1
Araip.69YUJ	1
Aradu.0CQ9D	1
Araip.T46QS	1
Araip.5L08V	1
Araip.34S35	1
Aradu.BT3SQ	1
Aradu.I4YNH	1
Aradu.VP9KQ	1
Araip.N2SW0	1
Aradu.X1BBS	1
Aradu.SN3II	1
Aradu.K8LBG	1
Aradu.M3IBW	1
Araip.F02DS	1
Araip.GSF51	1
Araip.KXA47	1
Araip.32BMQ	1
Araip.K5ASW	1
Araip.P9IG4	1
Aradu.Z0NL4	1
Araip.JB2JG	1
Araip.T587R	1
Aradu.647X1	1
Araip.UJ98C	1
Aradu.8I2Q1	1
Aradu.EF5K9	1
Araip.96418	1
Araip.CA25T	1
Araip.LC1B6	1
Araip.TUG8F	1
Araip.YDA2T	1
Aradu.262YC	1
Aradu.5HK3Y	1
Aradu.FIM9P	1
Araip.D1E07	1
Araip.JS6GC	1
Araip.S3SRW	1
Aradu.955D0	1
Aradu.9T8AF	1
Aradu.SE6Y8	1
Araip.KYS53	1
Aradu.18W20	1
Aradu.82P95	1
Aradu.8S4TL	1
Aradu.LL4BR	1
Araip.768N6	1
Araip.CV8WE	1
Araip.FI5UZ	1
Araip.G56Y8	1
Araip.2FY3N	1
Araip.LKW41	1
Aradu.YM3GU	1
Araip.2S1IF	1
Aradu.TP72Z	1
Araip.UZ4WB	1
Araip.6I56J	1
Aradu.G3D3F	1
Aradu.LLW1X	1
Aradu.TX750	1
Araip.776XH	1
Araip.IE00Z	1
Araip.P13WX	1
Araip.Z9TX4	1
Araip.MJE46	1
Aradu.8D3SW	1
Araip.8HV23	1
Aradu.01959	1
Aradu.0T6MF	1
Araip.20YHA	1
Araip.41VVU	1
Araip.4N7WF	1
Araip.53JJX	1
Araip.ZL8TG	1
Aradu.BV7FJ	1
Araip.DYJ2G	1
Araip.JFJ1E	1
Aradu.05HLH	1
Aradu.L6S7Y	1
Araip.NV9VZ	1
Araip.TS0VC	1
Araip.V4I5J	1
Araip.X5K7V	1
Araip.0LS1W	1
Araip.DQG2N	1
Araip.FJ0ZG	1
Araip.L9LM7	1
Aradu.9RE3F	1
Aradu.7KS6X	1
Araip.B68MT	1
Araip.CI33Y	1
Araip.WBJ1M	1
Aradu.73C42	1
Aradu.8K5HG	1
Aradu.W3SRB	1
Aradu.2RW34	1
Aradu.GYI47	1
Aradu.ZC5IW	1
Araip.95XKM	1
Aradu.8E68T	1
Araip.ATR2W	1
Araip.BQ0E3	1
Araip.P3GYJ	1
Aradu.AU5T5	1
Araip.9ZT6A	1
Araip.XGH0B	1
Araip.P1YU9	1
Aradu.FGI7L	1
Araip.7N9HS	1
Araip.K8LIV	1
Aradu.FVM6E	1
Aradu.TYG98	1
Araip.6JM6I	1
Araip.IP580	1
Aradu.0IH2R	1
Aradu.J3TVA	1
Aradu.IRG5E	1
Araip.GJ1NQ	1
Aradu.7GC8S	1
Aradu.QV5DJ	1
Aradu.G1SYE	1
Aradu.VI45B	1
Araip.TQN5A	1
Araip.9CF17	1
Aradu.KR3S1	1
Araip.26UP8	1
Aradu.G1LKL	1
Aradu.DQQ0U	1
Aradu.XI0YT	1
Araip.G2FC5	1
Aradu.H6T3E	1
Araip.N7P2X	1
Araip.9Z7ME	1
Aradu.S02LS	1
Araip.WMP7D	1
Araip.U3V28	1
Araip.92A2E	1
Araip.MQ4Q8	1
[truncated: 17,535 more rows]

## Sheet: Sheet3
Aradu.12FC3	1
Araip.3H9YN	1
Araip.N5JHA	1
Aradu.HY1A1	1
Araip.63PMR	1
Araip.98I1N	1
Aradu.910BN	1
Araip.5V59L	1
Araip.99UDU	1
Araip.NNQ15	1
Aradu.SL0KN	1
Araip.723PD	1
Aradu.VM05W	1
Araip.M5ZCV	1
Aradu.CJA18	1
Araip.W23GC	1
Aradu.ME9L4	1
Araip.4H3RV	1
Araip.BA8X9	1
Araip.MJ9TJ	1
Araip.YA4GL	1
Araip.C4YLK	1
Aradu.27EBR	1
Araip.5X62T	1
Araip.M8IRH	1
Aradu.1K1CT	1
Aradu.MU8XK	1
Aradu.GMP85	1
Araip.S3891	1
Araip.29FLU	1
Araip.KA465	1
Araip.LGJ8R	1
Araip.X1GW0	1
Aradu.6M72C	1
Aradu.UG385	1
Araip.CK01N	1
Araip.EQA46	1
Araip.IUL34	1
Aradu.AZT0A	1
Aradu.RRU3X	1
Araip.YGJ1S	1
Aradu.68E2R	1
Aradu.74ERY	1
Aradu.S5UQ2	1
Araip.Z71PW	1
Aradu.14X1M	1
Araip.M14D6	1
Araip.7IS5A	1
Araip.WI7WM	1
Aradu.0R1RJ	1
Aradu.2T7KL	1
Aradu.55RDX	1
Aradu.B9QD5	1
Aradu.GV5M0	1
Aradu.PS45N	1
Aradu.R0HWP	1
Aradu.T9UI2	1
Araip.5FF6E	1
Araip.E8GUB	1
Araip.GKM10	1
Araip.NEG7E	1
Araip.R4K41	1
Aradu.67TUI	1
Aradu.8B2M9	1
Aradu.H8P6Y	1
Aradu.T65CT	1
Araip.02Z8U	1
Araip.5U1FU	1
Araip.C3FWP	1
Araip.PW7VS	1
Araip.TWL6Y	1
Aradu.5DE0L	1
Aradu.E4AIC	1
Aradu.L2TQ2	1
Aradu.V6R3Z	1
Aradu.YV0F0	1
Aradu.ZH4KD	1
Araip.0P8HA	1
Araip.3LR0U	1
Araip.67C1Y	1
Araip.J5GRU	1
Araip.QP9W2	1
Araip.VBU78	1
Araip.VFT6J	1
Araip.Y1XVN	1
Aradu.0W71J	1
Aradu.4W85R	1
Aradu.BP38Y	1
Aradu.FVV4I	1
Aradu.HQX6B	1
Aradu.JJG2Q	1
Aradu.JW82A	1
Aradu.KRX9K	1
Aradu.VM6LR	1
Aradu.X4M49	1
Aradu.ZN7FN	1
Araip.0448C	1
Araip.2I6XD	1
Araip.69TNI	1
Araip.F5F3I	1
Araip.H9S11	1
Araip.KBX2U	1
Araip.L8E8C	1
Araip.MDH6Q	1
Araip.MK1B6	1
Araip.P3LWR	1
Araip.P7KNR	1
Araip.TV4R3	1
Araip.U9VER	1
Araip.V9W0G	1
Araip.YJ40C	1
Araip.ZD3SC	1
Aradu.0X4TI	1
Aradu.5926B	1
Aradu.A4BH3	1
Aradu.GQ7JZ	1
Aradu.M1XBW	1
Araip.4QA2R	1
Araip.7D0KA	1
Araip.90JS8	1
Araip.AZY3Q	1
Araip.H2PQ2	1
Araip.LL7UR	1
Araip.RX46T	1
Araip.U31ID	1
Araip.VPV02	1
Araip.Z2ADB	1
Aradu.0A8NK	1
Aradu.2NI45	1
Aradu.88VKD	1
Aradu.AY1JG	1
Aradu.CM87L	1
Aradu.DRU4H	1
Aradu.GT09D	1
Aradu.JA6ZA	1
Aradu.N3KUA	1
Aradu.TBQ82	1
Araip.65G3L	1
Araip.74W77	1
Araip.7C4WW	1
Araip.7K2HV	1
Araip.A0DQ6	1
Araip.D0R52	1
Araip.IC22J	1
Araip.K70W6	1
Araip.WSU1U	1
Aradu.03YNZ	1
Aradu.3CG2G	1
Aradu.5NS8M	1
Aradu.5RZ6C	1
Aradu.BIE6D	1
Aradu.F2BXY	1
Aradu.S8IWK	1
Aradu.Z4EVV	1
Araip.3A27H	1
Araip.535FG	1
Araip.5F6MD	1
Araip.64L2N	1
Araip.8ES8W	1
Araip.8W8RT	1
Araip.F3LNM	1
Araip.J84DZ	1
Araip.JAK31	1
Araip.K58X9	1
Araip.LVX3S	1
Araip.Q4G60	1
Araip.QE51A	1
Araip.QP2XD	1
Araip.RZ75Q	1
Araip.T1BG2	1
Araip.T62CA	1
Araip.UBL5P	1
Araip.Y1BF2	1
Araip.Z3DP0	1
Aradu.0D5YN	1
Aradu.212BQ	1
Aradu.33VFZ	1
Aradu.51TEZ	1
Aradu.5L500	1
Aradu.5YW2T	1
Aradu.648HW	1
Aradu.66DGF	1
Aradu.68ZRY	1
Aradu.8QI9R	1
Aradu.C5GQ0	1
Aradu.GLM5E	1
Aradu.H1QS5	1
Aradu.JK78S	1
Aradu.L1U3V	1
Aradu.RG31X	1
Aradu.U5DG8	1
Aradu.UXT01	1
Aradu.WW899	1
Aradu.XFR5L	1
Araip.2E5U0	1
Araip.3L4QH	1
Araip.4I51Y	1
Araip.AA702	1
Araip.B817E	1
Araip.C0ZFN	1
Araip.DFK5Q	1
Araip.E26HH	1
Araip.G9J64	1
Araip.P4FY7	1
Araip.QR111	1
Araip.RYF10	1
Araip.TU8SG	1
Araip.TWL2H	1
Araip.UVY0A	1
Araip.WS7DQ	1
Araip.X5428	1
Araip.X7BDU	1
Araip.XR620	1
Araip.ZH461	1
Araip.ZW55J	1
Aradu.02CFW	1
Aradu.0CM3Q	1
Aradu.0JT6M	1
Aradu.14CRM	1
Aradu.4P1MR	1
Aradu.4S6IS	1
Aradu.60DAC	1
Aradu.692V1	1
Aradu.6QC34	1
Aradu.70QGC	1
Aradu.776HY	1
Aradu.83IFM	1
Aradu.8GP5U	1
Aradu.B219P	1
Aradu.B3VS2	1
Aradu.BP51F	1
Aradu.D0XFS	1
Aradu.E9KZM	1
Aradu.EV2KT	1
Aradu.FJ32V	1
Aradu.GNP91	1
Aradu.J9XDX	1
Aradu.JA3L7	1
Aradu.JR9SL	1
Aradu.KMG0A	1
Aradu.KQ0LD	1
Aradu.LH1JG	1
Aradu.NS8UC	1
Aradu.S2G0W	1
Aradu.S6IQK	1
Aradu.T6XMF	1
Aradu.TFZ3E	1
Aradu.U0LB0	1
Aradu.UA0RZ	1
Aradu.VC25Y	1
Aradu.VG3CJ	1
Aradu.X5JEJ	1
Aradu.Z3NVH	1
Araip.04NU0	1
Araip.15MMG	1
Araip.2AN1Y	1
Araip.A4865	1
Araip.AG46C	1
Araip.AJ1UJ	1
Araip.AY6X8	1
Araip.B9G0I	1
Araip.BMG9B	1
Araip.D61AA	1
Araip.D70T8	1
Araip.DAR6V	1
Araip.F9G27	1
Araip.GL8YQ	1
Araip.H6TT6	1
Araip.J4GGV	1
Araip.JV3B0	1
Araip.KJ776	1
Araip.L4KXF	1
Araip.LM2JS	1
Araip.MJ56Y	1
Araip.MU9UP	1
Araip.NRP29	1
Araip.PD5F8	1
Araip.PX6LZ	1
Araip.R1TQ1	1
Araip.R3PTQ	1
Araip.SE3HS	1
Araip.SED3F	1
Araip.SRB61	1
Araip.UTS3D	1
Araip.UZ313	1
Araip.X2NAH	1
Araip.XL42X	1
Araip.XQ4ME	1
Araip.XSI4W	1
Araip.Z6C4Q	1
Aradu.1G0GY	1
Aradu.2D3LB	1
Aradu.6P19N	1
Aradu.75AYZ	1
Aradu.7P8FB	1
Aradu.7Q0XD	1
Aradu.995X7	1
Aradu.AEQ3S	1
Aradu.BTP7B	1
Aradu.D03W8	1
Aradu.D6B0G	1
Aradu.F4EXD	1
Aradu.G0ZCH	1
Aradu.G4741	1
Aradu.I6GSC	1
Aradu.IEN24	1
Aradu.JK5YQ	1
Aradu.K3KYD	1
Aradu.KW9BD	1
Aradu.L5P09	1
Aradu.M11AR	1
Aradu.MK5FJ	1
Aradu.N09A5	1
Aradu.N1D5Q	1
Aradu.NBK01	1
Aradu.P1TZQ	1
Aradu.Q6DNK	1
Aradu.QK4C3	1
Aradu.T4V6Q	1
Aradu.T6JIG	1
Aradu.VT3C0	1
Aradu.YMT2S	1
Aradu.YTJ16	1
Aradu.ZTP4W	1
Aradu.ZU0H3	1
Araip.14EMX	1
Araip.21F8G	1
Araip.21HS2	1
Araip.225U5	1
Araip.31VEI	1
Araip.43W52	1
Araip.57FGL	1
Araip.6R1JE	1
Araip.70UIF	1
Araip.72BD2	1
Araip.7V9WH	1
Araip.87K6S	1
Araip.8X9EN	1
Araip.8Z7ZC	1
Araip.93AYN	1
Araip.ARQ95	1
Araip.D0D33	1
Araip.E3E4E	1
Araip.F9KI4	1
Araip.G1NKU	1
Araip.GZ0W4	1
Araip.HSC8N	1
Araip.HX0JR	1
Araip.I8EKT	1
Araip.IE5GH	1
Araip.J73V0	1
Araip.JL7V0	1
Araip.K1FH3	1
Araip.M76BN	1
Araip.MM388	1
Araip.MNC08	1
Araip.MU39B	1
Araip.N88TH	1
Araip.NS4X8	1
Araip.P0HV6	1
Araip.PG7W4	1
Araip.Q6F18	1
Araip.R452I	1
Araip.R8D7Q	1
Araip.S5CCK	1
Araip.SZ0NQ	1
Araip.TA3U9	1
Araip.UFA1S	1
Araip.V1AJW	1
Araip.V1VLH	1
Araip.WJS9Q	1
Araip.WW1MI	1
Araip.YB7YQ	1
Araip.Z0Q6Q	1
Araip.ZQ6LW	1
Aradu.09HMV	1
Aradu.0G2LP	1
Aradu.0YT2V	1
Aradu.3L6XU	1
Aradu.3X7SX	1
Aradu.42J3J	1
Aradu.56TMI	1
Aradu.5FX2J	1
Aradu.5N8JV	1
Aradu.60LKJ	1
Aradu.69FJ0	1
Aradu.6K9TY	1
Aradu.70A8U	1
Aradu.792L3	1
Aradu.8T7YV	1
Aradu.9C8P4	1
Aradu.9FF24	1
Aradu.B3QAD	1
Aradu.C4BD6	1
Aradu.CPS1B	1
Aradu.D0NVI	1
Aradu.DF397	1
Aradu.DR03T	1
Aradu.DU4CZ	1
Aradu.ET296	1
Aradu.H9JAG	1
Aradu.HIB8Q	1
Aradu.I5BGE	1
Aradu.I5QWB	1
Aradu.IEN2P	1
Aradu.J1D71	1
Aradu.JB8YB	1
Aradu.K66VF	1
Aradu.LD3HZ	1
Aradu.LPM18	1
Aradu.M3R33	1
Aradu.M4Q36	1
Aradu.M9TY2	1
Aradu.MF2V4	1
Aradu.MVI3C	1
Aradu.N0FIV	1
Aradu.N8WG9	1
Aradu.NY6HS	1
Aradu.RQF3U	1
Aradu.S16C5	1
Aradu.S9A7Z	1
Aradu.T00FF	1
Aradu.T3K2L	1
Aradu.ULV47	1
Aradu.W6LGE	1
Aradu.W8DHG	1
Aradu.WS6UW	1
Aradu.YCJ90	1
Aradu.YUC18	1
Aradu.ZN5WY	1
Araip.04ZWR	1
Araip.04ZYD	1
Araip.1G88E	1
Araip.213X4	1
Araip.2E3EC	1
Araip.2LT0K	1
Araip.2WN0Z	1
Araip.43WXS	1
Araip.4MR76	1
Araip.6FX4N	1
Araip.6S6W2	1
Araip.82XGB	1
Araip.85E1M	1
Araip.9E2EE	1
Araip.A5UH7	1
Araip.AAV1L	1
Araip.ADR3S	1
Araip.AL2JW	1
Araip.B1UDK	1
Araip.B91MN	1
Araip.C1B8C	1
Araip.CC8CA	1
Araip.F9D92	1
Araip.FHB4T	1
Araip.G1GMX	1
Araip.GAJ1A	1
Araip.GKC83	1
Araip.H9E0F	1
Araip.HBQ1U	1
Araip.J9BNA	1
Araip.L4FM2	1
Araip.LA5WR	1
Araip.M8RK7	1
Araip.MEU6J	1
Araip.MR79R	1
Araip.N9660	1
Araip.P10LD	1
Araip.Q69SP	1
Araip.Q9675	1
Araip.QJT7Y	1
Araip.QV08P	1
Araip.QX834	1
Araip.RCM7K	1
Araip.RHF6P	1
Araip.S6MGI	1
Araip.SS8AF	1
Araip.TVH0X	1
Araip.U790X	1
Araip.UTP62	1
Araip.V5K8G	1
Araip.WXR0M	1
Araip.X10KJ	1
Araip.XJA18	1
Araip.Y6IHQ	1
Araip.YS13X	1
Araip.ZBT61	1
Araip.ZBY9B	1
Araip.ZN0SC	1
Aradu.09JHP	1
Aradu.12KEC	1
Aradu.137AN	1
Aradu.15RGK	1
Aradu.1EH3D	1
Aradu.1WT6A	1
Aradu.2E6KW	1
Aradu.2L1WI	1
Aradu.2XN5R	1
Aradu.3YF61	1
Aradu.42DJD	1
Aradu.46I2R	1
Aradu.4Q29Q	1
Aradu.54FFT	1
Aradu.5FG59	1
Aradu.5HP2Z	1
Aradu.5W0HK	1
Aradu.5W8P5	1
Aradu.64RBA	1
Aradu.65TDS	1
Aradu.67IGJ	1
Aradu.67WZP	1
Aradu.6R3YG	1
Aradu.6T4IB	1
Aradu.78ZXW	1
Aradu.8IQ81	1
Aradu.8SG4M	1
Aradu.918PU	1
Aradu.96YCY	1
Aradu.9E473	1
Aradu.9L7NB	1
Aradu.B1ZF5	1
Aradu.B29XS	1
Aradu.B7RDX	1
Aradu.BWE0N	1
Aradu.C0153	1
Aradu.C924Y	1
Aradu.CJG1X	1
Aradu.CLF8Y	1
Aradu.DT3LR	1
Aradu.E8TZV	1
Aradu.F2X7L	1
Aradu.FF5N1	1
Aradu.G4VT9	1
Aradu.G67WN	1
Aradu.GWN14	1
Aradu.HB34E	1
Aradu.HQ3P2	1
Aradu.IPV8P	1
Aradu.IS3BT	1
Aradu.IXE40	1
Aradu.J4QJ9	1
Aradu.J9GQP	1
Aradu.JH1LG	1
Aradu.K5IJF	1
Aradu.K84VZ	1
Aradu.KPP3S	1
Aradu.L4NEQ	1
Aradu.L51MW	1
Aradu.L5CRG	1
Aradu.NP81U	1
Aradu.P6666	1
Aradu.P98IW	1
Aradu.PB3H1	1
Aradu.Q0H7N	1
Aradu.Q6EZA	1
Aradu.QNE8S	1
Aradu.RRR8S	1
Aradu.RUV4B	1
Aradu.RW8B0	1
Aradu.RXA66	1
Aradu.SL3YH	1
Aradu.T768T	1
Aradu.TQU2T	1
Aradu.U3XBX	1
Aradu.VJK1R	1
Aradu.VT3D5	1
Aradu.VX49E	1
Aradu.W78YC	1
Aradu.WK3DN	1
Aradu.X2HP4	1
Aradu.XIQ3W	1
Aradu.YSG0U	1
Aradu.Z74IT	1
Araip.156L5	1
Araip.1R6Z5	1
Araip.20VGU	1
Araip.2IP70	1
Araip.37FPF	1
Araip.48RKH	1
Araip.4J570	1
Araip.50M3R	1
Araip.6218J	1
Araip.64E4D	1
Araip.6EG6G	1
Araip.74LV9	1
Araip.77F1L	1
Araip.789FR	1
Araip.7A9DT	1
Araip.7KB28	1
Araip.80H4B	1
Araip.A7TI1	1
Araip.AG46M	1
Araip.AK95Y	1
Araip.AZ4PD	1
Araip.B6XX6	1
Araip.BC9YQ	1
Araip.D2S1U	1
Araip.DT4U2	1
Araip.E0PG3	1
Araip.EA1XF	1
Araip.ED7B1	1
Araip.F4BQX	1
Araip.I17XL	1
Araip.I5LSS	1
Araip.ICV3K	1
Araip.J00PK	1
Araip.J314H	1
Araip.J4J4F	1
Araip.K3V8L	1
Araip.KU7H8	1
Araip.KVW88	1
Araip.L2L5B	1
Araip.LW4LX	1
Araip.N79SI	1
Araip.Q90M2	1
Araip.Q9AXS	1
Araip.R3U3U	1
Araip.RB3WS	1
Araip.RKZ0E	1
Araip.RQ7L5	1
Araip.SHT3U	1
Araip.T00RM	1
Araip.T9L48	1
Araip.T9QAQ	1
Araip.TFA1Z	1
Araip.TPD9G	1
Araip.U4XHQ	1
Araip.U8UW8	1
Araip.UXJ4N	1
Araip.VH7YZ	1
Araip.VR4Q2	1
Araip.X18T7	1
Araip.X7R9Y	1
Araip.Y2TWF	1
Araip.Y6ZI1	1
Araip.YC6L0	1
Araip.Z3G0Y	1
Araip.ZD4VN	1
Araip.ZDT3L	1
Araip.ZV6FQ	1
Araip.ZZD46	1
Aradu.074JV	1
Aradu.08GVW	1
Aradu.1B07H	1
Aradu.1P54C	1
Aradu.24NBV	1
Aradu.2BK8J	1
Aradu.427SB	1
Aradu.45JHU	1
Aradu.464FL	1
Aradu.46VDC	1
Aradu.52Q7K	1
Aradu.5S87X	1
Aradu.65SQY	1
Aradu.668QS	1
Aradu.6BH4S	1
Aradu.6I1RF	1
Aradu.6KM94	1
Aradu.6V6LL	1
Aradu.7AZ8Z	1
Aradu.7J9HW	1
Aradu.80EW1	1
Aradu.8FY2N	1
Aradu.9KC5X	1
Aradu.A616C	1
Aradu.BKR3K	1
Aradu.D0JKV	1
Aradu.D8TEB	1
Aradu.E64KY	1
Aradu.EF2HJ	1
Aradu.EP6I4	1
Aradu.ET989	1
Aradu.F76CT	1
Aradu.FKL9P	1
Aradu.GFA5N	1
Aradu.H0BW9	1
Aradu.H0HJA	1
Aradu.H641H	1
Aradu.HP9JD	1
Aradu.HW7MK	1
Aradu.I1GFZ	1
Aradu.I940M	1
Aradu.J25QE	1
Aradu.J4IUU	1
Aradu.JP0ZJ	1
Aradu.K19AA	1
Aradu.KY185	1
Aradu.L5MAG	1
Aradu.L6CN7	1
Aradu.L6KHA	1
Aradu.LV2PM	1
Aradu.M6GVM	1
Aradu.MVM33	1
Aradu.N3H9G	1
Aradu.Q77AH	1
Aradu.R99HZ	1
Aradu.RMG12	1
Aradu.RY6G1	1
Aradu.S5MWI	1
Aradu.SCA2Z	1
Aradu.SD51U	1
Aradu.SUN9W	1
Aradu.T43NA	1
Aradu.T66TA	1
Aradu.TL4NT	1
Aradu.U795Q	1
Aradu.UMN0V	1
Aradu.UWZ33	1
Aradu.V39VX	1
Aradu.VN6XR	1
Aradu.VR9HJ	1
Aradu.VWV0Y	1
Aradu.X33LT	1
Aradu.X7X7E	1
Aradu.Y0RU8	1
Aradu.Y5HI8	1
Aradu.YH8NY	1
Araip.106X6	1
Araip.17PBN	1
Araip.196ZY	1
Araip.1S8DQ	1
Araip.2JP01	1
Araip.2LZ6R	1
Araip.3FK8B	1
Araip.3V5MT	1
Araip.3W8GW	1
Araip.440M0	1
Araip.4B6XP	1
Araip.4C1AU	1
Araip.4D681	1
Araip.4U431	1
Araip.5CF96	1
Araip.5V3AJ	1
Araip.5Y7G7	1
Araip.64F7L	1
Araip.6U899	1
Araip.79LYX	1
Araip.8052H	1
Araip.996A6	1
Araip.9B83C	1
Araip.A6Q3K	1
Araip.A76HS	1
Araip.A7PL1	1
Araip.AN52Q	1
Araip.B37W7	1
Araip.BV0MU	1
Araip.BXD2J	1
Araip.C0QAH	1
Araip.C35PU	1
Araip.CL3J2	1
Araip.CU7DY	1
Araip.DU1ZD	1
Araip.EK4ZS	1
Araip.F0TL2	1
Araip.FLC82	1
Araip.FPQ85	1
Araip.FT6S7	1
Araip.FVY7Y	1
Araip.FXV2Z	1
Araip.FZT22	1
Araip.H15ZS	1
Araip.H7HAS	1
Araip.H9FRA	1
Araip.HB8ML	1
Araip.HJG5F	1
Araip.HW618	1
Araip.IIL5I	1
Araip.JD4SK	1
Araip.K2FBC	1
Araip.K89QQ	1
Araip.KBK7S	1
Araip.KL1K8	1
Araip.L1T3E	1
Araip.LA90I	1
Araip.N3CK9	1
Araip.NCW4J	1
Araip.PD6I1	1
Araip.PIP5Q	1
Araip.PL33P	1
Araip.Q2TP3	1
Araip.RA8ZY	1
Araip.SJD2F	1
Araip.SWX6B	1
Araip.V50V7	1
Araip.V510V	1
Araip.V76CX	1
Araip.VX5KB	1
Araip.WF0FQ	1
Araip.X2PC8	1
Araip.YB0D8	1
Araip.YCD9D	1
Araip.YFS8J	1
Araip.Z7ZY4	1
Araip.ZRJ6C	1
Araip.ZS7UI	1
Araip.ZZ1XQ	1
Aradu.00EZV	1
Aradu.00XL9	1
Aradu.0H4SB	1
Aradu.117B0	1
Aradu.1K9AZ	1
Aradu.1LY09	1
Aradu.1R4IH	1
Aradu.20INS	1
Aradu.397HA	1
Aradu.3EB7Q	1
Aradu.44A4W	1
Aradu.4D9C8	1
Aradu.4Y5XC	1
Aradu.52L7X	1
Aradu.546FD	1
Aradu.5X3H9	1
Aradu.62RLS	1
Aradu.652K4	1
Aradu.6C1C6	1
Aradu.6RF6E	1
Aradu.6XW4F	1
Aradu.6ZR5R	1
Aradu.786V9	1
Aradu.79JBS	1
Aradu.7N2H0	1
Aradu.7R2WH	1
Aradu.7WL5U	1
Aradu.828Q8	1
Aradu.895HT	1
Aradu.8L8L4	1
Aradu.8Q79P	1
Aradu.8Q7DY	1
Aradu.9L5KT	1
Aradu.9SL8H	1
Aradu.A87UA	1
Aradu.AA5XP	1
Aradu.APC82	1
Aradu.AU7RR	1
Aradu.B6ELE	1
Aradu.BAW8N	1
Aradu.BNM3L	1
Aradu.BQX95	1
Aradu.BWB05	1
Aradu.BWW57	1
Aradu.C0E4H	1
Aradu.C10LV	1
Aradu.C80QS	1
Aradu.CBB8Q	1
Aradu.CQF8J	1
Aradu.CT1LD	1
Aradu.CX1VB	1
Aradu.D2XLM	1
Aradu.D3TM0	1
Aradu.D3WC6	1
Aradu.D4Z1U	1
Aradu.DGW3H	1
Aradu.DWJ8H	1
Aradu.EHV74	1
Aradu.F5KZV	1
Aradu.FTH70	1
Aradu.G26I2	1
Aradu.GF3W7	1
Aradu.GZ6FH	1
Aradu.H02TL	1
Aradu.H51HL	1
Aradu.H8Z7K	1
Aradu.HEG3V	1
Aradu.HF0IF	1
Aradu.HZN1J	1
Aradu.I1IMW	1
Aradu.I4HZE	1
Aradu.I8GKQ	1
Aradu.ILC9H	1
Aradu.INV9V	1
Aradu.IQS3D	1
Aradu.JC4ID	1
Aradu.KL6Y0	1
Aradu.KQ845	1
Aradu.L06RD	1
Aradu.LHB41	1
Aradu.LT83G	1
Aradu.LVN4H	1
Aradu.M63CN	1
Aradu.MQ9LE	1
Aradu.MV3XL	1
Aradu.MZ49K	1
Aradu.N5R7X	1
Aradu.NF6XD	1
Aradu.P2KV0	1
Aradu.Q4J8J	1
Aradu.QLP22	1
Aradu.QNN4R	1
Aradu.R0KJF	1
Aradu.R92J4	1
Aradu.S5SMX	1
Aradu.SCF1F	1
Aradu.T7Z5L	1
Aradu.T9VM0	1
Aradu.TEL0Q	1
Aradu.U0BF0	1
Aradu.VG38U	1
Aradu.VXS15	1
Aradu.W7KRJ	1
Aradu.WM3XW	1
Aradu.WTW80	1
Aradu.Y0UPL	1
Aradu.Z8LVK	1
Aradu.ZPP4Z	1
Aradu.ZZZ1D	1
Araip.01UWH	1
Araip.06EUS	1
Araip.09PL0	1
Araip.0HI3Y	1
Araip.0P7RI	1
Araip.0XB38	1
Araip.11A9H	1
Araip.17DMG	1
Araip.1BP5E	1
Araip.1L9GW	1
Araip.1U8TI	1
Araip.1Y79A	1
Araip.28YBL	1
Araip.2F21P	1
Araip.34D6V	1
Araip.3NB5C	1
Araip.3ZN37	1
Araip.46P6M	1
Araip.4S4ZY	1
Araip.4S8A7	1
Araip.4US9L	1
Araip.52WME	1
Araip.56WDA	1
Araip.58313	1
Araip.6110Z	1
Araip.61N8I	1
Araip.6PA6C	1
Araip.77C94	1
Araip.7N3UE	1
Araip.7QK0A	1
Araip.83EMH	1
Araip.86UQH	1
Araip.899GP	1
Araip.8D0IJ	1
Araip.8L4Z6	1
Araip.97BVU	1
Araip.99QSK	1
Araip.9E6PV	1
Araip.9GU4E	1
Araip.9I9CS	1
Araip.9W10Y	1
Araip.A192R	1
Araip.A50DX	1
Araip.ATI45	1
Araip.B0RRS	1
Araip.B598Z	1
Araip.BH5Q5	1
Araip.BH8CB	1
Araip.BS0L7	1
Araip.BW6Q6	1
Araip.C5K5N	1
Araip.CCT6I	1
Araip.CEK2W	1
Araip.CKW1T	1
Araip.CQ7YT	1
Araip.CXX9S	1
Araip.CZ9NC	1
Araip.DER8T	1
Araip.E3SMB	1
Araip.E9RQC	1
Araip.EB7GH	1
Araip.EQZ9W	1
Araip.ER6JN	1
Araip.EX7BP	1
Araip.FB651	1
Araip.FIG1J	1
Araip.HFE2S	1
Araip.I6M9B	1
Araip.IB3P1	1
Araip.IUP9E	1
Araip.IYS5H	1
Araip.J7V7Q	1
Araip.K3VAQ	1
Araip.K6G0G	1
Araip.KJ4AU	1
Araip.KLG2Y	1
Araip.KM0ZG	1
Araip.L222I	1
Araip.L2NQZ	1
Araip.L6QC9	1
Araip.MS7KA	1
Araip.N53HM	1
Araip.N54TA	1
Araip.NI1B2	1
Araip.NXK65	1
Araip.PAQ4K	1
Araip.PP5S8	1
Araip.PRU4K	1
Araip.PUS3S	1
Araip.Q2JPR	1
Araip.Q3GZR	1
Araip.Q9692	1
Araip.Q98DA	1
Araip.QNA9P	1
Araip.R8WRM	1
Araip.RAH0W	1
Araip.RK7QB	1
Araip.RZ21P	1
Araip.S501C	1
Araip.S5A8A	1
Araip.TQ6WC	1
Araip.TS0SQ	1
Araip.TX5S3	1
Araip.U7NJU	1
Araip.U94IX	1
Araip.US7PR	1
Araip.V7MT1	1
Araip.VJ4AV	1
Araip.VN79Q	1
Araip.W9A0L	1
Araip.XL4AZ	1
Araip.XRS8X	1
Araip.XZL7Y	1
Araip.Y9UWZ	1
Araip.YCD42	1
Araip.YW1FG	1
Araip.Z0RAA	1
Araip.ZDZ6L	1
Araip.ZWZ8M	1
Aradu.02IR1	1
Aradu.063AJ	1
Aradu.0Z2HX	1
Aradu.126QM	1
Aradu.16YSS	1
Aradu.1ZQ3K	1
Aradu.20BN3	1
Aradu.2F2TZ	1
Aradu.2YA2B	1
Aradu.34CIB	1
Aradu.35HL5	1
Aradu.3PW83	1
Aradu.5C90P	1
Aradu.68MP6	1
Aradu.6DR3K	1
Aradu.76J5V	1
Aradu.7C8N3	1
Aradu.7M5UC	1
Aradu.7PT52	1
Aradu.8BE5U	1
Aradu.8D6KF	1
Aradu.8JK2T	1
Aradu.91TW9	1
Aradu.94HDK	1
Aradu.9K5J3	1
Aradu.9NC59	1
Aradu.9WA3D	1
Aradu.A7F0G	1
Aradu.ADH1A	1
Aradu.AZ3NN	1
Aradu.B20QU	1
Aradu.B7WMP	1
Aradu.BF26W	1
Aradu.BW310	1
Aradu.C014T	1
Aradu.CR30L	1
Aradu.DB2L3	1
Aradu.DJ2MU	1
Aradu.E7FQV	1
Aradu.EI6NK	1
Aradu.FWS4A	1
Aradu.FYE06	1
Aradu.G80S0	1
Aradu.H1J0M	1
Aradu.IL3D8	1
Aradu.IWM4I	1
Aradu.IY190	1
Aradu.JS1QQ	1
Aradu.KG94L	1
Aradu.L2LBP	1
Aradu.L9IYH	1
Aradu.LIH6D	1
Aradu.LM2ZT	1
Aradu.M8IZW	1
Aradu.MZX0S	1
Aradu.P0VF2	1
Aradu.P4J4F	1
Aradu.P4T20	1
Aradu.P5H21	1
Aradu.P72BL	1
Aradu.P7XEX	1
Aradu.P7Y6N	1
Aradu.PJ3BC	1
Aradu.PW32X	1
Aradu.QU3KT	1
Aradu.QX6TK	1
Aradu.RD3LJ	1
Aradu.RV9CE	1
Aradu.S26L2	1
Aradu.S59W5	1
Aradu.SI6TC	1
Aradu.SLW8Z	1
Aradu.TSM0G	1
Aradu.XI84Q	1
Aradu.XPS1Y	1
Aradu.Y6TV9	1
Aradu.ZP76Z	1
Araip.01Y6R	1
Araip.07JY6	1
Araip.1P3SC	1
Araip.23M3Y	1
Araip.24TKU	1
Araip.357WQ	1
Araip.3PA39	1
Araip.4263U	1
Araip.4C8EH	1
Araip.4F6YX	1
Araip.4FI3B	1
Araip.4K0LN	1
Araip.55INA	1
Araip.58GE6	1
Araip.5J271	1
Araip.5JT26	1
Araip.5MV3A	1
Araip.5WS5K	1
Araip.69J63	1
Araip.6BJ8Z	1
Araip.6P3J9	1
Araip.7MS83	1
Araip.8AK2V	1
Araip.8C3IU	1
Araip.90YM8	1
Araip.91PPR	1
Araip.96IDH	1
Araip.A6LQQ	1
Araip.A9FL4	1
Araip.AD3DY	1
Araip.AG52C	1
Araip.AY1GU	1
Araip.B4YMH	1
Araip.B8M0L	1
Araip.BC25E	1
Araip.BF05V	1
Araip.BPR1L	1
Araip.BS9NN	1
Araip.C23MG	1
Araip.C58L0	1
Araip.C817Q	1
Araip.D0W13	1
Araip.D8U3T	1
Araip.E3M1R	1
Araip.EQ13R	1
Araip.FDN2A	1
Araip.FGW3H	1
Araip.FJG2S	1
Araip.G17U9	1
Araip.G5FLL	1
Araip.G95G3	1
Araip.I4558	1
Araip.IWE8Z	1
Araip.J1P18	1
Araip.J6PP8	1
Araip.JP66B	1
Araip.K0CWC	1
Araip.K0ECG	1
Araip.K3SGA	1
Araip.KA397	1
Araip.L7MY1	1
Araip.LD17Y	1
Araip.M15N8	1
Araip.MJ99T	1
Araip.N681H	1
Araip.P60JL	1
Araip.P79SS	1
Araip.Q1MVL	1
Araip.Q1SSS	1
Araip.R32EF	1
Araip.RPP7Y	1
Araip.RV4HN	1
Araip.S8PLT	1
Araip.SFU6C	1
Araip.T2GD9	1
Araip.V1BCZ	1
Araip.VT6L5	1
Araip.VX6P0	1
Araip.W8RW3	1
Araip.XA49Z	1
Araip.XF6FZ	1
Araip.XFW1X	1
Araip.XM7CZ	1
Araip.Y65H8	1
Araip.YK7KT	1
Araip.ZQ0IN	1
Araip.ZRX6N	1
Aradu.7UX0U	1
Araip.1N2U4	1
Araip.PST3E	1
Araip.YR17W	1
Araip.ZWB49	1
Aradu.AKR4I	1
Aradu.GB23E	1
Aradu.8567N	1
Araip.3T9JH	1
Aradu.DE2YB	1
Aradu.EK5R9	1
Araip.ES5EJ	1
Aradu.08GEE	1
Aradu.Z7F9J	1
Araip.AB6K1	1
Aradu.01KLL	1
Aradu.A5XMW	1
Aradu.E1BWZ	1
Araip.1H7DX	1
Araip.C6G0D	1
Aradu.DAS60	1
Aradu.UM04G	1
Araip.W7B8L	1
Aradu.LV4I2	1
Aradu.U848F	1
Aradu.VD3WH	1
Araip.696K4	1
Araip.JH5QN	1
Aradu.2CJ0B	1
Aradu.4FG99	1
Aradu.QX8KD	1
Araip.64I9W	1
Araip.CDL83	1
Araip.J1GUG	1
Araip.R8S2V	1
Araip.TPJ9B	1
Aradu.6Q2SQ	1
Aradu.9IJ7G	1
Araip.1SE0H	1
Araip.F1FYR	1
Araip.SBT5M	1
Aradu.CKU4P	1
Araip.HIL9C	1
Araip.L9418	1
Araip.RDY0K	1
Araip.S909G	1
Aradu.G5NTR	1
Aradu.UXT76	1
Aradu.W6YW9	1
Aradu.2X47D	1
Aradu.32LC7	1
Aradu.61JFB	1
Aradu.7HD47	1
Aradu.8Z41T	1
Aradu.92ILA	1
Aradu.A68AJ	1
Aradu.I92X3	1
Aradu.JSU3S	1
Aradu.N9XQ2	1
Aradu.Q6KDH	1
Aradu.UD5RI	1
Aradu.W07KG	1
Aradu.ZNK4X	1
Araip.007DT	1
Araip.96E8W	1
Araip.9K787	1
Araip.K1SAD	1
Araip.R3JIW	1
Araip.SV4TB	1
Araip.VR4NX	1
Aradu.1D6DD	1
Aradu.2447B	1
Aradu.489Q8	1
Aradu.5FR90	1
Aradu.8E1X5	1
Aradu.9C8PR	1
Aradu.E6676	1
Aradu.I0X0M	1
Aradu.LL2MR	1
Aradu.LZR7H	1
Aradu.ML6KB	1
Aradu.P8LZ2	1
Aradu.Q09VN	1
Aradu.Q7U61	1
Aradu.SM3K9	1
Aradu.X280A	1
Araip.0II81	1
Araip.155L3	1
Araip.27EJB	1
Araip.9K23I	1
Araip.D5K21	1
Araip.FQ1N0	1
Araip.KUC1G	1
Araip.LPD0H	1
Araip.M1Q3E	1
Araip.Q2M5H	1
Araip.W1B6L	1
Araip.WKG50	1
Aradu.1IB59	1
Aradu.4Q3MP	1
Aradu.BT7U0	1
Aradu.GE4T4	1
Aradu.H6NF4	1
Aradu.J5AII	1
Aradu.J80PY	1
Aradu.LND25	1
Aradu.P7H6T	1
Aradu.PAP8W	1
Aradu.R8I1W	1
Aradu.RM1RY	1
Araip.1117E	1
Araip.15WVM	1
Araip.1791U	1
Araip.1837D	1
Araip.18474	1
Araip.386PW	1
Araip.5MB13	1
Araip.69H3W	1
Araip.7P728	1
Araip.99LMI	1
Araip.BH0CH	1
Araip.C9S0H	1
Araip.EK23Y	1
Araip.FK78K	1
Araip.IZZ7G	1
Araip.S1JYT	1
Araip.S652U	1
Araip.T6EEB	1
Araip.TWX0W	1
Araip.WF2IS	1
Aradu.0603J	1
Aradu.3I0JC	1
Aradu.3R43N	1
Aradu.44QYZ	1
Aradu.4V74F	1
Aradu.4XP3R	1
Aradu.5KK7K	1
Aradu.80Z21	1
Aradu.BH2WF	1
Aradu.D43UE	1
Aradu.E0HSZ	1
Aradu.FD74L	1
Aradu.FXX49	1
Aradu.G7CZU	1
Aradu.J3ZHY	1
Aradu.Q01FG	1
Aradu.RWZ7G	1
Aradu.WGI5L	1
Aradu.Z0PKA	1
Araip.02HSD	1
Araip.1S5XZ	1
Araip.26B5V	1
Araip.60QH4	1
Araip.6GW0A	1
Araip.70UIN	1
Araip.948YT	1
Araip.GDQ5V	1
Araip.KTS14	1
Araip.LXC6U	1
Araip.NDR0B	1
Araip.P1XNT	1
Araip.Q0F05	1
Araip.RG0VV	1
Araip.W23A5	1
Araip.Y7LV8	1
Araip.YG9CC	1
Aradu.57ZQ8	1
Aradu.67UPX	1
Aradu.81MYY	1
Aradu.BG5AF	1
Aradu.CM0TB	1
Aradu.F48KW	1
Aradu.FUK4V	1
Aradu.FZ6D2	1
Aradu.HC4A1	1
Aradu.J3J8L	1
Aradu.JSC2M	1
Aradu.KIU7A	1
Aradu.KKV4I	1
Aradu.M4QQ5	1
Aradu.M7YGM	1
Aradu.M9FCE	1
Aradu.NY6FW	1
Aradu.PFF8K	1
Aradu.SK7C1	1
Aradu.VVL06	1
Aradu.ZA2RQ	1
Araip.0NZ6H	1
Araip.2IL47	1
Araip.7J18V	1
Araip.83ZMU	1
Araip.E7LQY	1
Araip.E9DWE	1
Araip.GLB7Z	1
Araip.HNS14	1
Araip.JTD88	1
Araip.L6TM2	1
Araip.MAV04	1
Araip.SU78D	1
Araip.UZ1JB	1
Araip.VF8KB	1
Araip.VHD9K	1
Araip.WDK9E	1
Araip.YEE4Z	1
Araip.ZGF52	1
Aradu.1S9TS	1
Aradu.2W676	1
Aradu.48GKA	1
Aradu.4AG6X	1
Aradu.4VH05	1
Aradu.63RCW	1
Aradu.6Q6K7	1
Aradu.7Y3DJ	1
Aradu.8ZG8V	1
Aradu.9661M	1
Aradu.B45Z7	1
Aradu.BS3JU	1
Aradu.D8HQK	1
Aradu.DE7R5	1
Aradu.DH828	1
Aradu.DXP84	1
Aradu.G3AR6	1
Aradu.G4M3I	1
Aradu.GF1M7	1
Aradu.JD1N0	1
Aradu.K1SMV	1
Aradu.L0ZRS	1
Aradu.LX0F3	1
Aradu.M1KTG	1
Aradu.SB9IZ	1
Aradu.SJD3S	1
Aradu.YB9HI	1
Aradu.ZP5B6	1
Araip.0J2TC	1
Araip.29KUE	1
Araip.31N0W	1
Araip.59HIL	1
Araip.6D6W6	1
Araip.70MBH	1
Araip.7EY3N	1
Araip.7NE8Z	1
Araip.86MAL	1
Araip.EI4MD	1
Araip.J93FI	1
Araip.K94XG	1
Araip.L40RB	1
Araip.N5J1U	1
Araip.P9L37	1
Araip.RE9N7	1
Araip.SCM79	1
Araip.TA9E2	1
Araip.TC7E2	1
Araip.UB9AI	1
Araip.UI3CA	1
Araip.W64FB	1
Araip.WFR11	1
Aradu.1T1LP	1
Aradu.389JN	1
Aradu.3M7YF	1
Aradu.4BB0R	1
Aradu.4W6HY	1
Aradu.54P9X	1
Aradu.5T6BE	1
Aradu.640E1	1
Aradu.70815	1
Aradu.8ML7Y	1
Aradu.9L1PV	1
Aradu.BR5RX	1
Aradu.D1QW8	1
Aradu.EI12H	1
Aradu.ES5W2	1
Aradu.F4DAN	1
Aradu.F5K8Q	1
Aradu.GU3K3	1
Aradu.HD4RJ	1
Aradu.HEE4T	1
Aradu.J36CM	1
Aradu.MSL3N	1
Aradu.P6UBG	1
Aradu.S7D0B	1
Aradu.S9ACZ	1
Aradu.T4YKC	1
Aradu.U0ER6	1
Aradu.V8JCP	1
Aradu.W0VZ5	1
Aradu.W1C7I	1
Aradu.XF6CH	1
Aradu.YIQ80	1
Araip.26AMY	1
Araip.2I7IS	1
Araip.3Q94J	1
Araip.48FMM	1
Araip.6S389	1
Araip.6S3BR	1
Araip.76FEY	1
Araip.7G39W	1
Araip.8P0DM	1
Araip.9AQ67	1
Araip.E5BJJ	1
Araip.ES7KC	1
Araip.EUM2S	1
Araip.F92P4	1
Araip.H38XD	1
Araip.H6W7F	1
Araip.HN0SS	1
Araip.IFJ1K	1
Araip.J0GUS	1
Araip.JNX15	1
Araip.MLK6S	1
Araip.N1JNC	1
Araip.N1KVL	1
Araip.NYY6P	1
Araip.PK1QQ	1
Araip.PU69V	1
Araip.S3MIZ	1
Araip.S8YPW	1
Araip.TF5RD	1
Araip.TV7P9	1
Araip.UQR0W	1
Araip.UR8PC	1
Araip.V8F5Z	1
Araip.VAD3A	1
Araip.X6A1T	1
Araip.ZEX5T	1
Aradu.08EQ7	1
Aradu.264TN	1
Aradu.2X6EM	1
Aradu.463GK	1
Aradu.5B3LS	1
Aradu.6Y4PD	1
Aradu.77AWB	1
Aradu.77PUT	1
Aradu.864C7	1
Aradu.9R6MQ	1
Aradu.B2K9J	1
Aradu.CEP8H	1
Aradu.D0BEY	1
Aradu.E37Q4	1
Aradu.E9G4G	1
Aradu.EYQ2A	1
Aradu.G00JS	1
Aradu.I1HBD	1
Aradu.JK2EG	1
Aradu.N6FMH	1
Aradu.NL2BK	1
Aradu.NU4XB	1
Aradu.NZZ6W	1
Aradu.QE66P	1
Aradu.U4BEA	1
Aradu.V2P28	1
Aradu.W9TQV	1
Aradu.WC7E6	1
Aradu.YHD0I	1
Araip.0J6W3	1
Araip.129VM	1
Araip.2SJ3G	1
Araip.30XFU	1
Araip.5HT4Y	1
Araip.6N7BK	1
Araip.9P7KS	1
Araip.AC9FU	1
Araip.DN8BF	1
Araip.F54I8	1
Araip.FGM9R	1
Araip.I9EXH	1
Araip.J0SSB	1
Araip.N5X74	1
Araip.NVZ0N	1
Araip.PA31L	1
Araip.W3EAY	1
Araip.WIZ5S	1
Araip.Y14HK	1
Araip.YZ8FQ	1
Aradu.QA44E	1
Aradu.RGH56	1
Araip.T89UQ	1
Araip.F7S1P	1
Aradu.PF1EJ	1
Aradu.R24S8	1
Araip.B7Z6E	1
Araip.DZ8CI	1
Araip.EU7DL	1
Aradu.431XY	1
Aradu.PG22I	1
Aradu.UU2AI	1
Araip.8R852	1
Aradu.7E0N8	1
Aradu.DRR24	1
Aradu.QM1RX	1
Araip.0U7C3	1
Araip.NBK0L	1
Araip.QE1HM	1
Araip.WWA7S	1
Aradu.0R425	1
Aradu.2Q1R6	1
Aradu.6I2MF	1
Aradu.A1KE0	1
Aradu.C0RFP	1
Aradu.N8VB1	1
Araip.1B3FA	1
Araip.L4GEP	1
Aradu.71RRV	1
Aradu.93G71	1
Aradu.MLD7J	1
Aradu.SSV2N	1
Aradu.VM94P	1
Araip.X9FTP	1
Aradu.CFN9L	1
Aradu.G6PP5	1
Aradu.LXN93	1
Aradu.R8WEL	1
Aradu.U9GEY	1
Araip.4S1KN	1
Araip.6SI7V	1
Araip.AY6FQ	1
Araip.EQA8W	1
Araip.H9461	1
Araip.J67VV	1
Araip.TS0AM	1
Aradu.2E1F0	1
Aradu.46ERH	1
Aradu.56SP3	1
Aradu.6K5NG	1
Aradu.BZ27F	1
Araip.D66HG	1
Araip.F5HBK	1
Araip.SQ4T7	1
Araip.ZE592	1
Aradu.02RSN	1
Aradu.31VP0	1
Aradu.JSQ7J	1
Aradu.N5GRN	1
Aradu.NJ8CV	1
Aradu.R4F90	1
Aradu.VSA8A	1
Araip.0Z6G1	1
Araip.453HK	1
Araip.CW9RD	1
Araip.EL45E	1
Araip.FW8KT	1
Araip.X3V04	1
Araip.Y1PAJ	1
Araip.Z05V2	1
Aradu.300HC	1
Araip.00G1J	1
Araip.4A998	1
Araip.J84ZY	1
Araip.KD3S1	1
Araip.TB0XD	1
Aradu.15KNS	1
Aradu.6T93Q	1
Aradu.9XT7X	1
Aradu.Q2VZ9	1
Araip.D5H6V	1
Araip.L23GE	1
Araip.VBE6T	1
Araip.0F2D1	1
Araip.4278J	1
Araip.NR5KZ	1
Aradu.B3D9E	1
Araip.S8GNH	1
Aradu.335WD	1
Aradu.KU7DW	1
Araip.ZVT8T	1
Aradu.2Q6QB	1
Aradu.S69T7	1
Aradu.D7H96	1
Aradu.Z0AAG	1
Aradu.ZDD46	1
Araip.M345P	1
Araip.YN96J	1
Aradu.S1X34	1
Araip.75NYJ	1
Araip.BRX9E	1
Araip.GFX74	1
Araip.H78X2	1
Araip.M35KP	1
Araip.28J1E	1
Araip.A9NYP	1
Araip.JQ4T7	1
Araip.Q3AMU	1
Aradu.ZS4C4	1
Aradu.6T9HL	1
Aradu.KHF1G	1
Aradu.SYY8Y	1
Araip.W65MZ	1
Araip.W6PBK	1
Araip.R66IE	1
Araip.NM3SD	1
Araip.R6YEY	1
Aradu.DP4NA	1
Araip.7L9YW	1
Aradu.QY456	1
Araip.LML2M	1
Aradu.1P3MF	1
Aradu.N2905	1
Aradu.Z9Z80	1
Araip.UU90F	1
Araip.9W0QH	1
Aradu.VWZ1S	1
Araip.C64ZH	1
Aradu.EM6Q0	1
Aradu.JEK7P	1
Araip.K3NYH	1
Aradu.NLX2J	1
Aradu.J4INW	1
Aradu.97Y1M	1
Aradu.DA1PG	1
Aradu.083WP	1
Araip.24H1Z	1
Araip.JR8N9	1
Araip.V1MAW	1
Araip.4Y7PA	1
Aradu.D7CPW	1
Aradu.D1SW4	1
Aradu.6H9NW	1
Araip.U1GUY	1
Aradu.TFK2R	1
Araip.6Y40W	1
Aradu.RR1FI	1
Aradu.M3BZV	1
Araip.VV015	1
Aradu.MJ2Y3	1
Araip.421UU	1
Araip.F6XSI	1
Aradu.Q5NXI	1
Araip.Q8CS4	1
Araip.87MXF	1
Araip.HQ9VR	1
Araip.Y3RYK	1
Aradu.WSM08	1
Araip.K1QG2	1
Aradu.50ZYK	1
Aradu.QC8QG	1
Araip.0SU5R	1
Araip.6GW8K	1
Araip.8DD0T	1
Aradu.YB8YP	1
Aradu.ZTA1W	1
Araip.2LM92	1
Araip.DG6XD	1
Aradu.0GZ0B	1
Aradu.L75IP	1
Aradu.YWE4J	1
Araip.6ZN4Z	1
Araip.CCE2M	1
Araip.H2SKV	1
Araip.I12ZR	1
Aradu.93LBV	1
Aradu.AV3ET	1
Aradu.DL8T8	1
Aradu.E8NYC	1
Aradu.EC406	1
Aradu.LLG7Z	1
Aradu.ZFB7W	1
Araip.24FNG	1
Araip.4LV9F	1
Araip.6418J	1
Araip.68YSG	1
Araip.VZ7KA	1
Aradu.4IC4Q	1
Aradu.6G754	1
Aradu.6VN02	1
Aradu.7DV9M	1
Aradu.DJW6E	1
Aradu.E5GYR	1
Aradu.INH3Y	1
Aradu.K6F4E	1
Aradu.ZJT5U	1
Araip.F6G67	1
Araip.H09FU	1
Araip.KQ8YF	1
Araip.KQF28	1
Araip.KRJ6V	1
Araip.R3KEZ	1
Araip.THJ6R	1
Araip.TSM4K	1
Aradu.0VF1H	1
Aradu.155T3	1
Aradu.4EB0K	1
Aradu.7MW89	1
Aradu.BN23V	1
Aradu.QVD5S	1
Aradu.RK78S	1
Aradu.X9U06	1
Araip.3B8VN	1
Araip.969BG	1
Araip.AE7H5	1
Araip.BK22F	1
Araip.F04PT	1
Araip.H44C2	1
Araip.Y0VXW	1
Aradu.1J7X7	1
Aradu.1XB3Y	1
Aradu.78XN5	1
Aradu.88DVA	1
Aradu.IVC5J	1
Aradu.K2K8G	1
Aradu.R8UZU	1
Aradu.V9U81	1
Araip.807VL	1
Araip.8QP1N	1
Araip.9D3W1	1
Araip.9T3QW	1
Araip.ATE50	1
Araip.BUD2P	1
Araip.CFU6K	1
Araip.D4SGT	1
Araip.FGT8M	1
Araip.L7Z6B	1
Araip.LH8GG	1
Araip.QFG0G	1
Araip.RB9A1	1
Araip.SWU0E	1
Araip.VGR7G	1
Araip.VS9DN	1
Araip.W0AVN	1
Aradu.07VYH	1
Aradu.0H2VD	1
Aradu.0PL1F	1
Aradu.C0GMC	1
Aradu.K6YI3	1
Aradu.KR8L4	1
Aradu.P4W2F	1
Aradu.Q1RYU	1
Aradu.QZ3JB	1
Aradu.R8MP8	1
Aradu.RSF6Z	1
Aradu.W45TC	1
Araip.0C8GZ	1
Araip.0ST2B	1
Araip.3E50X	1
Araip.68UU0	1
Araip.A89E5	1
Araip.BHM77	1
Araip.JD0Y0	1
Araip.JJZ9K	1
Araip.K5V4G	1
Araip.Q67PW	1
Araip.RRZ48	1
Araip.T2JPC	1
Araip.V1ZDM	1
Araip.XM65N	1
Aradu.017SJ	1
Aradu.44W8K	1
Aradu.4S6WR	1
Aradu.9I2P6	1
Aradu.B5XEM	1
Aradu.B8KL2	1
Aradu.C0Q6Q	1
Aradu.HC4TT	1
Aradu.HU5GE	1
Aradu.L7120	1
Aradu.M18SC	1
Aradu.N9F03	1
Aradu.T2XD3	1
Aradu.TTW29	1
Aradu.UM27E	1
Aradu.Y65RC	1
Aradu.YYA59	1
Araip.0KF0L	1
Araip.2Y7ZS	1
Araip.59E7U	1
Araip.5B0E3	1
Araip.7HW0W	1
Araip.A34IS	1
Araip.AI81V	1
Araip.DH3UX	1
Araip.GN10Z	1
Araip.J633U	1
Araip.RK1ZX	1
Araip.U4GJJ	1
Araip.WB197	1
Araip.WHS59	1
Araip.WY8CJ	1
Araip.Z2JJU	1
Araip.Z60CI	1
Aradu.13ZJE	1
Aradu.445PW	1
Aradu.4C6BU	1
Aradu.58KSZ	1
Aradu.5V30H	1
Aradu.6R675	1
Aradu.7C3KS	1
Aradu.8K8TN	1
Aradu.B4C70	1
Aradu.H2WHH	1
Aradu.H3XI7	1
Aradu.IJM7H	1
Aradu.ME45Z	1
Aradu.R79KQ	1
Aradu.REB09	1
Aradu.TIU03	1
Aradu.U14SV	1
Aradu.U3RTW	1
Aradu.V1723	1
Aradu.WD394	1
Aradu.X4EEU	1
Araip.09N6L	1
Araip.21965	1
Araip.3WT58	1
Araip.40IJ1	1
Araip.4U33S	1
Araip.74257	1
Araip.7FW3G	1
Araip.87H0B	1
Araip.FG5D9	1
Araip.FL59H	1
Araip.H2VQG	1
Araip.I78A9	1
Araip.K1YWU	1
Araip.PK7I3	1
Araip.Q6AH4	1
Araip.R25AT	1
Araip.TQ214	1
Araip.Y00HL	1
Araip.Z3JAA	1
Araip.Z7ISY	1
Araip.ZTD1S	1
Aradu.1ED5Z	1
Aradu.3D6K8	1
Aradu.4I5EQ	1
Aradu.6EI5D	1
Aradu.6SN81	1
Aradu.84WMC	1
Aradu.8JQ1E	1
Aradu.91V4X	1
Aradu.CZ5TY	1
Aradu.GG6CV	1
Aradu.HK2IG	1
Aradu.L1M1M	1
Aradu.MLQ47	1
Aradu.PJ5MX	1
Aradu.T0P0N	1
Aradu.UID4B	1
Aradu.UT704	1
Aradu.VS3FH	1
Aradu.WZ7A2	1
Aradu.YEH2E	1
Aradu.ZRQ5L	1
Araip.2Q08B	1
Araip.53FN2	1
Araip.5U5QN	1
Araip.71XEY	1
Araip.8Z50S	1
Araip.9R5TW	1
Araip.ADZ0D	1
Araip.D3S2Z	1
Araip.D3ZTY	1
Araip.FR0NA	1
Araip.G9SIR	1
Araip.I31MW	1
Araip.KW8S2	1
Araip.N13UT	1
Araip.NXJ5N	1
Araip.PGC5F	1
Araip.Q2KHW	1
Araip.Q749D	1
Araip.TW95F	1
Araip.V9CZ9	1
Araip.WU7FZ	1
Araip.YJ85H	1
Araip.YKY6M	1
Araip.ZE6LR	1
Araip.ZIE7L	1
Aradu.02XNW	1
Aradu.4I33C	1
Aradu.6V6HA	1
Aradu.71SKG	1
Aradu.91QLQ	1
Aradu.9T4H8	1
Aradu.DZ921	1
Aradu.JG819	1
Aradu.K68B1	1
Aradu.SJ15T	1
Aradu.TM1EU	1
Aradu.X6FMF	1
Aradu.Y0PXR	1
Araip.531TE	1
Araip.57HPK	1
Araip.5PR7C	1
Araip.DJU8S	1
Araip.EQ6UI	1
Araip.FL0S8	1
Araip.KET11	1
Araip.KY3XV	1
Araip.N4FB8	1
Araip.PD7F7	1
Araip.Q300B	1
Araip.SMQ66	1
Aradu.8C69J	1
Aradu.JMQ30	1
Araip.DMI7Y	1
Araip.AJ6BP	1
Araip.21FMI	1
Aradu.0C9TU	1
Aradu.RW69W	1
Aradu.Y7C8M	1
Araip.B25XR	1
Aradu.X306H	1
Aradu.YNP6V	1
Araip.7D7D3	1
Aradu.A21MP	1
Aradu.IZU6X	1
Araip.9F2SW	1
Araip.L9809	1
Aradu.0F1HP	1
Aradu.K70HA	1
Aradu.L01KS	1
Araip.KG9DB	1
Araip.LK6RI	1
Araip.U364I	1
Aradu.I1DRB	1
[truncated: 17,327 more rows]

## Sheet: Sheet4
Aradu.04GXY	1
Aradu.3PS2R	1
Aradu.W8K8D	1
Aradu.58LHW	1
Aradu.J4Z1M	1
Araip.R34A5	1
Araip.U8DWH	1
Aradu.Q9H8I	1
Aradu.R3RH0	1
Aradu.KF5SH	1
Aradu.KGX2I	1
Araip.94W62	1
Aradu.U5M8T	1
Aradu.FX2II	1
Araip.D2YEW	1
Aradu.Z6NV1	1
Araip.98IAS	1
Araip.S35CQ	1
Araip.C4YLK	1
Araip.M6XTU	1
Aradu.I7KT4	1
Araip.SV4D7	1
Araip.0W0BL	1
Araip.29PSV	1
Aradu.I7KNY	1
Aradu.U6RYQ	1
Araip.89FXQ	1
Aradu.63YQP	1
Araip.84W5E	1
Araip.KD2CQ	1
Aradu.GD8PU	1
Aradu.Z4QII	1
Araip.3J27X	1
Araip.R1DVQ	1
Araip.R4DPZ	1
Aradu.8ZT7E	1
Aradu.JV7UU	1
Aradu.MY8MV	1
Araip.M692U	1
Araip.NA1KX	1
Aradu.1DA34	1
Aradu.XRH0S	1
Araip.Q9V7K	1
Araip.U3BVR	1
Araip.VJ6YA	1
Araip.X5Q84	1
Aradu.D06PB	1
Aradu.494EG	1
Aradu.AI2M5	1
Aradu.F9MPR	1
Aradu.HC4I0	1
Aradu.M0VKX	1
Aradu.RB83Y	1
Araip.R07YY	1
Araip.T7RFD	1
Aradu.0YP72	1
Aradu.1011L	1
Aradu.K2B5B	1
Aradu.PLL31	1
Aradu.SJR7G	1
Aradu.V6VEV	1
Araip.57L8E	1
Araip.D3CIW	1
Araip.HH9QA	1
Araip.Q3CU1	1
Araip.VSQ2W	1
Araip.Z2A7C	1
Aradu.28MTX	1
Aradu.KI44E	1
Aradu.MI8WP	1
Araip.485LJ	1
Araip.7N0WQ	1
Araip.H4HX0	1
Araip.HIE89	1
Araip.LE9PC	1
Araip.PAJ8W	1
Araip.S9JTB	1
Araip.VWC3T	1
Araip.ZEY7E	1
Aradu.18RKY	1
Aradu.2SV9K	1
Aradu.633AY	1
Aradu.6P513	1
Aradu.6WC85	1
Aradu.BIW4R	1
Aradu.FF8NM	1
Aradu.RR8PW	1
Aradu.TE0XJ	1
Aradu.W7CVG	1
Araip.60F3J	1
Araip.F82T0	1
Araip.L0EG5	1
Araip.L9EA0	1
Araip.LM534	1
Araip.P1JLL	1
Araip.S52ED	1
Araip.ZJ59B	1
Aradu.23UDC	1
Aradu.46Z90	1
Aradu.49T3Z	1
Aradu.6M9LZ	1
Aradu.HNN21	1
Aradu.I83LC	1
Aradu.JGE04	1
Aradu.N7IH5	1
Aradu.N9WZ2	1
Aradu.Q5HZK	1
Aradu.R9UNN	1
Aradu.T3LBA	1
Aradu.UL5KJ	1
Aradu.Y1Z8I	1
Araip.36D69	1
Araip.3W2E6	1
Araip.88ZHN	1
Araip.A0AQ3	1
Araip.SQ4TV	1
Araip.VT79P	1
Araip.X883S	1
Aradu.52U3G	1
Aradu.A52DW	1
Aradu.D8H5F	1
Aradu.GDA41	1
Aradu.H7I4I	1
Aradu.QR8GU	1
Aradu.R5FQX	1
Aradu.SXL9U	1
Aradu.U7D38	1
Aradu.UC19M	1
Aradu.WLM92	1
Aradu.X793I	1
Aradu.XIY30	1
Aradu.XUN5S	1
Araip.0I82K	1
Araip.1Z8CN	1
Araip.3X33B	1
Araip.427NW	1
Araip.5HV78	1
Araip.64IP1	1
Araip.6L5T3	1
Araip.6NT76	1
Araip.7EF18	1
Araip.8WA63	1
Araip.98AKT	1
Araip.A0N2Y	1
Araip.EJ687	1
Araip.EQC7X	1
Araip.JLL5N	1
Araip.K797H	1
Araip.KR9JU	1
Araip.LZ969	1
Araip.M9U34	1
Araip.R2UXK	1
Araip.RT5CP	1
Araip.V1BKK	1
Araip.VL9RM	1
Aradu.65JMT	1
Aradu.AL16R	1
Aradu.C5UHL	1
Aradu.C6XR1	1
Aradu.CL9Y0	1
Aradu.DC5GT	1
Aradu.F8T28	1
Aradu.HAQ2P	1
Aradu.IL9WG	1
Aradu.M7NEJ	1
Aradu.NT5AR	1
Aradu.SDL7M	1
Aradu.TM2YZ	1
Aradu.U590Q	1
Aradu.W6TAQ	1
Aradu.W7NWN	1
Aradu.WI4BU	1
Aradu.WJ6G7	1
Aradu.X9SEL	1
Aradu.XR3EK	1
Aradu.YC3RY	1
Araip.42ERT	1
Araip.4B61L	1
Araip.4U5N7	1
Araip.645FR	1
Araip.6IS7T	1
Araip.6JS0Q	1
Araip.6JY95	1
Araip.929NY	1
Araip.KU06I	1
Araip.LSV72	1
Araip.N346R	1
Araip.ST976	1
Araip.V41H0	1
Araip.ZZU03	1
Aradu.0H703	1
Aradu.43H0L	1
Aradu.4IG8Y	1
Aradu.68AHZ	1
Aradu.73DHW	1
Aradu.79T7P	1
Aradu.82TF8	1
Aradu.85WAE	1
Aradu.A07D4	1
Aradu.A61Z4	1
Aradu.AQJ16	1
Aradu.BM9RZ	1
Aradu.C3RV0	1
Aradu.J6MLG	1
Aradu.JJY9M	1
Aradu.LX505	1
Aradu.MC661	1
Aradu.N3WAJ	1
Aradu.N4WED	1
Aradu.P5UZE	1
Aradu.UE1X3	1
Aradu.WH701	1
Aradu.YD5EX	1
Aradu.ZLX26	1
Aradu.ZMY0L	1
Araip.104TZ	1
Araip.10CFZ	1
Araip.24M2Q	1
Araip.2PD0R	1
Araip.2S2EB	1
Araip.3LL8X	1
Araip.41DIJ	1
Araip.645JG	1
Araip.868JD	1
Araip.A9FRU	1
Araip.B5WG1	1
Araip.CYK8B	1
Araip.D9UZ7	1
Araip.DSQ1W	1
Araip.F60TF	1
Araip.FN2B1	1
Araip.G0G46	1
Araip.G407U	1
Araip.GQ1YV	1
Araip.HKZ7Q	1
Araip.JH5WH	1
Araip.K1ILW	1
Araip.K82BP	1
Araip.KF4YH	1
Araip.MW4Q1	1
Araip.N5XUS	1
Araip.P4BJL	1
Araip.Q2RUX	1
Araip.RBQ5E	1
Araip.SWI1N	1
Araip.T6JQ7	1
Araip.TL7VJ	1
Araip.V9ITW	1
Araip.W6NII	1
Araip.X95V4	1
Araip.XKV3V	1
Aradu.444VJ	1
Aradu.47T2G	1
Aradu.83RRW	1
Aradu.89XKV	1
Aradu.8IK9I	1
Aradu.9R08Q	1
Aradu.9R9X3	1
Aradu.C5VUX	1
Aradu.D79RM	1
Aradu.E3GM7	1
Aradu.F4Y7W	1
Aradu.F99PC	1
Aradu.GH8LH	1
Aradu.I4L9J	1
Aradu.K59XP	1
Aradu.L3KX2	1
Aradu.M7K9G	1
Aradu.N0CP9	1
Aradu.P8N7B	1
Aradu.S20WA	1
Aradu.WLH9X	1
Aradu.XHG9S	1
Aradu.Z6GMH	1
Araip.1A4HT	1
Araip.1H6XU	1
Araip.1TK9C	1
Araip.1ZW45	1
Araip.52DXD	1
Araip.5R4LP	1
Araip.63F23	1
Araip.AY836	1
Araip.BXE7Z	1
Araip.C0GBT	1
Araip.DK6KG	1
Araip.GVQ6N	1
Araip.HK3K8	1
Araip.J5AQH	1
Araip.K23QX	1
Araip.LTB3A	1
Araip.MSZ71	1
Araip.N3G6M	1
Araip.PGI83	1
Araip.R1QQF	1
Araip.S0CWL	1
Araip.S9K2V	1
Araip.UF36T	1
Araip.V58M8	1
Araip.W7S85	1
Aradu.07134	1
Aradu.09PKT	1
Aradu.0U7X8	1
Aradu.1R5WG	1
Aradu.26X49	1
Aradu.274JC	1
Aradu.3SJ7C	1
Aradu.4157Y	1
Aradu.4CF0T	1
Aradu.55274	1
Aradu.5ID05	1
Aradu.63X21	1
Aradu.734NR	1
Aradu.81LXC	1
Aradu.9ES8Y	1
Aradu.A6XWX	1
Aradu.B0E28	1
Aradu.B17TN	1
Aradu.B6CZV	1
Aradu.C4I83	1
Aradu.D77GP	1
Aradu.DHU41	1
Aradu.DVH8N	1
Aradu.F7I13	1
Aradu.G5RK1	1
Aradu.GPD0G	1
Aradu.I3YXT	1
Aradu.I7Y6M	1
Aradu.IS5YT	1
Aradu.IVA52	1
Aradu.J0FTC	1
Aradu.J9ALL	1
Aradu.JT48R	1
Aradu.KF4IP	1
Aradu.L2A8K	1
Aradu.L7FJA	1
Aradu.LG8GZ	1
Aradu.M110Y	1
Aradu.M5W9D	1
Aradu.M6HNT	1
Aradu.N62G4	1
Aradu.ND3NM	1
Aradu.P0MQQ	1
Aradu.P9JVV	1
Aradu.SKF23	1
Aradu.T7MX5	1
Aradu.TSW1P	1
Aradu.U2NU5	1
Aradu.WMI8X	1
Aradu.WUW36	1
Aradu.X37JH	1
Aradu.YL6AN	1
Aradu.Z0T7N	1
Aradu.Z15L9	1
Aradu.ZA5F0	1
Araip.0BB7B	1
Araip.0P39S	1
Araip.167J0	1
Araip.238IA	1
Araip.27Q72	1
Araip.294I0	1
Araip.2M3GS	1
Araip.2V74Q	1
Araip.3D1R2	1
Araip.49Y2T	1
Araip.5XX3F	1
Araip.79TDF	1
Araip.7B9BY	1
Araip.7C4C2	1
Araip.7E4WB	1
Araip.AHX0C	1
Araip.B7BWA	1
Araip.BG7KI	1
Araip.D13ZN	1
Araip.DA5PA	1
Araip.E242X	1
Araip.G998M	1
Araip.H0447	1
Araip.I5C3J	1
Araip.I9DT0	1
Araip.J8U2G	1
Araip.JU47Y	1
Araip.K6B0A	1
Araip.LL7JP	1
Araip.MAC4S	1
Araip.MGZ7D	1
Araip.MU8XA	1
Araip.N9WJ3	1
Araip.NCG35	1
Araip.PR3QM	1
Araip.Q204D	1
Araip.QCK9X	1
Araip.QNZ70	1
Araip.QP80U	1
Araip.RFC0V	1
Araip.SIS4H	1
Araip.ST456	1
Araip.TG0VI	1
Araip.U50TM	1
Araip.U6HL7	1
Araip.UNK6B	1
Araip.VLM33	1
Araip.W20Z4	1
Araip.W57YX	1
Araip.WZP7E	1
Araip.XCI24	1
Araip.XJ4FW	1
Araip.YBJ1A	1
Araip.YT7B4	1
Araip.Z0L35	1
Araip.Z6UY4	1
Araip.ZU7PK	1
Aradu.0P7PW	1
Aradu.27C7S	1
Aradu.3IM1W	1
Aradu.3L5NK	1
Aradu.4V4IS	1
Aradu.5YH7F	1
Aradu.74N2Q	1
Aradu.7LR28	1
Aradu.7P38Z	1
Aradu.8GW0S	1
Aradu.8NK92	1
Aradu.99525	1
Aradu.A6ADN	1
Aradu.AF17Q	1
Aradu.AJ2K6	1
Aradu.BA57L	1
Aradu.BD7TG	1
Aradu.C7MSM	1
Aradu.CZW32	1
Aradu.DI5CZ	1
Aradu.DQ59D	1
Aradu.EV7KK	1
Aradu.G2EQN	1
Aradu.G6KEZ	1
Aradu.GE45S	1
Aradu.HPH3M	1
Aradu.HSQ50	1
Aradu.J1VPN	1
Aradu.JRG58	1
Aradu.K642Q	1
Aradu.KTD39	1
Aradu.LAA6N	1
Aradu.M30U6	1
Aradu.MYQ70	1
Aradu.QAP5D	1
Aradu.R743X	1
Aradu.T2ULP	1
Aradu.T2XKQ	1
Aradu.TKG0E	1
Aradu.TVX63	1
Aradu.U20ZR	1
Aradu.U6MQJ	1
Aradu.UH7I0	1
Aradu.UQN4K	1
Aradu.US90Q	1
Aradu.VJ0SY	1
Aradu.VPI5X	1
Aradu.W3FG5	1
Aradu.X81GL	1
Aradu.XUP5X	1
Aradu.Y97H0	1
Aradu.YPY6M	1
Aradu.YQ4PR	1
Araip.0C2UG	1
Araip.0DM6L	1
Araip.111QN	1
Araip.1A0QT	1
Araip.1FE4I	1
Araip.1JZ0D	1
Araip.1R458	1
Araip.1Z0SD	1
Araip.235P7	1
Araip.3230M	1
Araip.3JD9T	1
Araip.3QU69	1
Araip.452AM	1
Araip.4I8QR	1
Araip.6R7MF	1
Araip.6T6S8	1
Araip.79M9T	1
Araip.80UYC	1
Araip.8TF0W	1
Araip.8W8KJ	1
Araip.99485	1
Araip.99BCA	1
Araip.9F43K	1
Araip.9J75V	1
Araip.A2MRT	1
Araip.A89IR	1
Araip.B25L5	1
Araip.BIY7X	1
Araip.C41FX	1
Araip.G0KQK	1
Araip.H444F	1
Araip.H5EJ2	1
Araip.I6BI3	1
Araip.IK925	1
Araip.JRH45	1
Araip.K4C1A	1
Araip.K9XF4	1
Araip.LD519	1
Araip.LL2Y3	1
Araip.LLP3C	1
Araip.MC0JL	1
Araip.MS70S	1
Araip.N94NJ	1
Araip.PK96U	1
Araip.PN0QJ	1
Araip.PX6UV	1
Araip.Q779B	1
Araip.RL6DV	1
Araip.S9Z69	1
Araip.T4UG0	1
Araip.V7L8V	1
Araip.VMH3J	1
Araip.W7ABL	1
Araip.WC0WL	1
Araip.WJ7G8	1
Araip.X17SE	1
Araip.X52X0	1
Araip.XZ9JQ	1
Araip.Y7S1I	1
Araip.YC3W8	1
Araip.YCW58	1
Aradu.09RWH	1
Aradu.196ZM	1
Aradu.1Z587	1
Aradu.2J4YI	1
Aradu.2Z93R	1
Aradu.47JD2	1
Aradu.4CJ5C	1
Aradu.4DA0K	1
Aradu.4P2F5	1
Aradu.5CH00	1
Aradu.5I6E9	1
Aradu.5JK9N	1
Aradu.60GK5	1
Aradu.77CWS	1
Aradu.7P5YA	1
Aradu.7TS1N	1
Aradu.8224Q	1
Aradu.85INT	1
Aradu.86FYJ	1
Aradu.8LE5E	1
Aradu.957I3	1
Aradu.95TME	1
Aradu.95XXR	1
Aradu.9FN01	1
Aradu.9P11W	1
Aradu.A8TMM	1
Aradu.AEX62	1
Aradu.B6HXN	1
Aradu.BZN6F	1
Aradu.C114V	1
Aradu.C2BM8	1
Aradu.CH4M9	1
Aradu.CJ84T	1
Aradu.D3JYW	1
Aradu.DV277	1
Aradu.F4UZI	1
Aradu.GI8KH	1
Aradu.H9NK1	1
Aradu.HS8FV	1
Aradu.I953D	1
Aradu.IJ03H	1
Aradu.ILB9Z	1
Aradu.JA809	1
Aradu.KD4Z4	1
Aradu.L80FI	1
Aradu.LX2KK	1
Aradu.MT2IW	1
Aradu.N79JZ	1
Aradu.NDK56	1
Aradu.NQY7S	1
Aradu.P535S	1
Aradu.PCC2Z	1
Aradu.Q1LBD	1
Aradu.Q7KHC	1
Aradu.Q9NGN	1
Aradu.SAM0J	1
Aradu.U2R98	1
Aradu.U5F9L	1
Aradu.V22RZ	1
Aradu.V7BYP	1
Aradu.V8J60	1
Aradu.V8J7V	1
Aradu.W43LY	1
Aradu.XCD6I	1
Aradu.XN81L	1
Aradu.XR75R	1
Aradu.ZD4TK	1
Araip.0G8MF	1
Araip.11SIA	1
Araip.20YK2	1
Araip.24PM4	1
Araip.2C5G8	1
Araip.32YK0	1
Araip.4CW3M	1
Araip.4J4TM	1
Araip.512LN	1
Araip.5V5V3	1
Araip.5YD81	1
Araip.707MV	1
Araip.76WL5	1
Araip.89D8R	1
Araip.8VB8P	1
Araip.98JJY	1
Araip.9T36C	1
Araip.9Y2H9	1
Araip.A9H3K	1
Araip.AEN1W	1
Araip.AZ2EQ	1
Araip.BB34W	1
Araip.BP9TC	1
Araip.BSD34	1
Araip.C5EKS	1
Araip.C619N	1
Araip.CW7EF	1
Araip.DF4WU	1
Araip.DN3PC	1
Araip.EXM8R	1
Araip.F2LMB	1
Araip.FRU70	1
Araip.GQ2S0	1
Araip.H951X	1
Araip.HCQ42	1
Araip.HP7FW	1
Araip.LC449	1
Araip.M95W9	1
Araip.MA3MN	1
Araip.NDA20	1
Araip.P1KGE	1
Araip.PI5NS	1
Araip.PQE5H	1
Araip.Q6GZP	1
Araip.QBG6Y	1
Araip.RC4R7	1
Araip.RD2P3	1
Araip.RR209	1
Araip.SK1X8	1
Araip.TE0TX	1
Araip.TTH10	1
Araip.TVY9U	1
Araip.U2282	1
Araip.UVR0A	1
Araip.W4A65	1
Araip.WE8XB	1
Araip.WIE4H	1
Araip.X4N9F	1
Araip.XVQ2M	1
Araip.YEU0M	1
Araip.YL5Y5	1
Araip.Z1IJI	1
Araip.ZTV0M	1
Aradu.04SFI	1
Aradu.0GK1P	1
Aradu.0JL20	1
Aradu.0K8SM	1
Aradu.10KQJ	1
Aradu.17E6I	1
Aradu.1ZZ0Q	1
Aradu.210QD	1
Aradu.21M4P	1
Aradu.2H1GD	1
Aradu.2RF5C	1
Aradu.30IDQ	1
Aradu.35UKN	1
Aradu.3WM6G	1
Aradu.456GX	1
Aradu.498XE	1
Aradu.59T83	1
Aradu.5Q1VY	1
Aradu.63N31	1
Aradu.6E94N	1
Aradu.6FB0H	1
Aradu.7A2KY	1
Aradu.83FUY	1
Aradu.83MPA	1
Aradu.86DUH	1
Aradu.87YLX	1
Aradu.8EB7C	1
Aradu.8I3T0	1
Aradu.94UHF	1
Aradu.97ZLB	1
Aradu.98BQH	1
Aradu.9Q15V	1
Aradu.9TF3C	1
Aradu.AP99D	1
Aradu.CCC04	1
Aradu.D4A83	1
Aradu.D7B0D	1
Aradu.DE61N	1
Aradu.DGK5L	1
Aradu.E2CQ9	1
Aradu.E3RJE	1
Aradu.FW3IU	1
Aradu.H4AN4	1
Aradu.H77WY	1
Aradu.I294M	1
Aradu.I8LM1	1
Aradu.IG77G	1
Aradu.IGQ84	1
Aradu.J1M1P	1
Aradu.JQ4B3	1
Aradu.JU778	1
Aradu.KXM8K	1
Aradu.LC10X	1
Aradu.LNW6E	1
Aradu.LT7X3	1
Aradu.M0E3H	1
Aradu.M4JP1	1
Aradu.M6MWE	1
Aradu.MFG61	1
Aradu.N7B4P	1
Aradu.NM7X5	1
Aradu.NP275	1
Aradu.P05N1	1
Aradu.PC2E4	1
Aradu.PX1SQ	1
Aradu.RT6XD	1
Aradu.S073D	1
Aradu.STM8E	1
Aradu.T25PB	1
Aradu.T9X3T	1
Aradu.TD4ZE	1
Aradu.U31PV	1
Aradu.V62QB	1
Aradu.VM8XK	1
Aradu.VR9TY	1
Aradu.X4V5H	1
Aradu.Y92M0	1
Aradu.Z5577	1
Aradu.ZSH0C	1
Aradu.ZV9U0	1
Araip.0U053	1
Araip.1CJ82	1
Araip.2E297	1
Araip.2FN54	1
Araip.32BU0	1
Araip.32W9F	1
Araip.36PI6	1
Araip.3RY55	1
Araip.40BP3	1
Araip.5FS2U	1
Araip.5I8R3	1
Araip.5JB56	1
Araip.5MY7H	1
Araip.5T5JE	1
Araip.5V8J3	1
Araip.6H6ZT	1
Araip.8C7AS	1
Araip.8GS8Y	1
Araip.9E8AI	1
Araip.9SK23	1
Araip.A326N	1
Araip.B7FR3	1
Araip.BSY0E	1
Araip.BYV33	1
Araip.CB643	1
Araip.D52UU	1
Araip.DP9Y6	1
Araip.DW4Q4	1
Araip.E1AQ6	1
Araip.E8UDP	1
Araip.F9Y3B	1
Araip.FHV1D	1
Araip.G8H3T	1
Araip.GMD3X	1
Araip.GY9LT	1
Araip.H3KDN	1
Araip.H7JSC	1
Araip.H82ZQ	1
Araip.IN2BA	1
Araip.JJ40M	1
Araip.JP0WQ	1
Araip.JU13E	1
Araip.K2W56	1
Araip.LVC56	1
Araip.MT85H	1
Araip.N3PSA	1
Araip.NZ3ML	1
Araip.P32IB	1
Araip.PIX7S	1
Araip.QD0PH	1
Araip.QQY5R	1
Araip.RF05N	1
Araip.RFU26	1
Araip.S7L1T	1
Araip.T1KRW	1
Araip.T5KLW	1
Araip.TAN4A	1
Araip.USK4J	1
Araip.UU0JS	1
Araip.V2HWW	1
Araip.V9RCS	1
Araip.VSP1L	1
Araip.W422H	1
Araip.WB5PP	1
Araip.WHJ14	1
Araip.X2SDZ	1
Araip.X6XJD	1
Araip.XW60B	1
Araip.Y6SCC	1
Araip.YAQ7X	1
Araip.YBR8J	1
Araip.YT9K8	1
Araip.ZPK2M	1
Aradu.034KP	1
Aradu.06N9R	1
Aradu.0AN5P	1
Aradu.0ME3H	1
Aradu.0PC6S	1
Aradu.13N20	1
Aradu.15V6W	1
Aradu.17U50	1
Aradu.1G3YF	1
Aradu.1S9VI	1
Aradu.22AJD	1
Aradu.2U2Q6	1
Aradu.2YF2R	1
Aradu.33XZT	1
Aradu.36DKD	1
Aradu.5113I	1
Aradu.51M0L	1
Aradu.5KK2Q	1
Aradu.62HJK	1
Aradu.6A4C5	1
Aradu.6L43N	1
Aradu.73H76	1
Aradu.762H7	1
Aradu.88USM	1
Aradu.8A23T	1
Aradu.8IX7E	1
Aradu.985WR	1
Aradu.9B1PD	1
Aradu.9K72K	1
Aradu.9Q1SS	1
Aradu.A1VIE	1
Aradu.A2ZJG	1
Aradu.A99DG	1
Aradu.APN6M	1
Aradu.BSK5U	1
Aradu.CP61L	1
Aradu.D1M4M	1
Aradu.D39TY	1
Aradu.D3WC3	1
Aradu.DG1B0	1
Aradu.DN2D2	1
Aradu.E51A5	1
Aradu.E8471	1
Aradu.E8YAE	1
Aradu.E97J6	1
Aradu.EEX52	1
Aradu.FC7NZ	1
Aradu.G7LHJ	1
Aradu.GB5V5	1
Aradu.GJ0SQ	1
Aradu.GK04P	1
Aradu.H4H2K	1
Aradu.H4KIC	1
Aradu.I60ZS	1
Aradu.ID8H5	1
Aradu.J5692	1
Aradu.JL2G6	1
Aradu.KN298	1
Aradu.LN6Z9	1
Aradu.M07LR	1
Aradu.M8C8N	1
Aradu.N0WEE	1
Aradu.P2U93	1
Aradu.P6GSC	1
Aradu.PG4C6	1
Aradu.Q3J8L	1
Aradu.Q4R9J	1
Aradu.QI7WS	1
Aradu.QKN26	1
Aradu.QS9NG	1
Aradu.R2E4D	1
Aradu.RG8LQ	1
Aradu.S9QGV	1
Aradu.SEH6L	1
Aradu.SG50D	1
Aradu.SWM2X	1
Aradu.SZ07F	1
Aradu.T6DUH	1
Aradu.U3GVZ	1
Aradu.WB4GB	1
Aradu.WH5CT	1
Aradu.WQ0IG	1
Aradu.X03Q4	1
Aradu.XN89H	1
Aradu.YTQ46	1
Aradu.YV3P7	1
Araip.1A8RZ	1
Araip.1F0E9	1
Araip.1P50V	1
Araip.28FH4	1
Araip.2G28P	1
Araip.3HF0J	1
Araip.3HJ42	1
Araip.3M2TW	1
Araip.3U0AJ	1
Araip.3X1VK	1
Araip.4ZH8U	1
Araip.57MS8	1
Araip.5A5J5	1
Araip.5TB6K	1
Araip.61VF1	1
Araip.64GCN	1
Araip.68CA0	1
Araip.727WD	1
Araip.74VZ1	1
Araip.7RD3S	1
Araip.882QD	1
Araip.8AA3H	1
Araip.8MG4D	1
Araip.8X7VT	1
Araip.93FBI	1
Araip.96GUU	1
Araip.96RR6	1
Araip.96WUD	1
Araip.994JG	1
Araip.9BY88	1
Araip.9N06Q	1
Araip.9N5S4	1
Araip.A1JC7	1
Araip.AB8FX	1
Araip.AS5XR	1
Araip.AWW20	1
Araip.B18UN	1
Araip.C9ZKH	1
Araip.CJ98I	1
Araip.DIA58	1
Araip.EI53N	1
Araip.EU5DQ	1
Araip.F41IP	1
Araip.F90HQ	1
Araip.FD663	1
Araip.FG0DM	1
Araip.FH7NN	1
Araip.FP6KG	1
Araip.G3BKP	1
Araip.G6AMH	1
Araip.GT49W	1
Araip.HJX61	1
Araip.HN8MY	1
Araip.I1KE0	1
Araip.I5KPB	1
Araip.J6NDG	1
Araip.K5G7V	1
Araip.KFE6A	1
Araip.L9C7G	1
Araip.LI4LD	1
Araip.LY4YJ	1
Araip.NT8KP	1
Araip.PM1HR	1
Araip.Q34LR	1
Araip.R3LNH	1
Araip.RPT9L	1
Araip.RT1FB	1
Araip.S175R	1
Araip.S2EYP	1
Araip.SP6BX	1
Araip.SXW5Q	1
Araip.TI5D7	1
Araip.U9W6L	1
Araip.V0Z7U	1
Araip.V1J0I	1
Araip.V48DY	1
Araip.VE4DY	1
Araip.VXL8F	1
Araip.W4DPP	1
Araip.WEZ1Z	1
Araip.X1BFI	1
Araip.X3D7D	1
Araip.X7R50	1
Araip.X83S3	1
Araip.X86A1	1
Araip.XK5HP	1
Araip.YA8TX	1
Araip.YWV0K	1
Araip.Z32X2	1
Araip.Z4SZJ	1
Araip.ZJG93	1
Araip.ZLS16	1
Aradu.08REY	1
Aradu.0J22Z	1
Aradu.1NE4R	1
Aradu.26P3H	1
Aradu.2V7UE	1
Aradu.34LNY	1
Aradu.356IA	1
Aradu.446JA	1
Aradu.48719	1
Aradu.50MTX	1
Aradu.516ET	1
Aradu.5EU77	1
Aradu.5K5P7	1
Aradu.89CQ0	1
Aradu.8D60D	1
Aradu.8ID72	1
Aradu.8W40E	1
Aradu.9S3Z5	1
Aradu.9ZE8Y	1
Aradu.BNK96	1
Aradu.C8AKW	1
Aradu.CC1R3	1
Aradu.CX437	1
Aradu.D92C4	1
Aradu.DGQ15	1
Aradu.E2BAC	1
Aradu.E95DW	1
Aradu.ENJ13	1
Aradu.F5JYA	1
Aradu.G3TTV	1
Aradu.GM6SU	1
Aradu.GX9JC	1
Aradu.IU1HH	1
Aradu.J0B72	1
Aradu.JL9XL	1
Aradu.KKF2F	1
Aradu.M3YU4	1
Aradu.M7IZC	1
Aradu.MR7FN	1
Aradu.NNP8F	1
Aradu.QE0G0	1
Aradu.RR75T	1
Aradu.T0KCG	1
Aradu.T7TUD	1
Aradu.U82NL	1
Aradu.VK4A9	1
Aradu.YMF4D	1
Aradu.YX0T8	1
Aradu.Z11MC	1
Aradu.ZM2K1	1
Araip.1G1M0	1
Araip.353DW	1
Araip.35E9L	1
Araip.3A86R	1
Araip.3G35C	1
Araip.41AEV	1
Araip.45HI9	1
Araip.639BP	1
Araip.66KU7	1
Araip.6E7Y6	1
Araip.789CI	1
Araip.8D9B3	1
Araip.8VC8X	1
Araip.984Y3	1
Araip.9S8Y0	1
Araip.A60YE	1
Araip.B0EXC	1
Araip.B5942	1
Araip.BD4FD	1
Araip.BLR6D	1
Araip.C07Z7	1
Araip.D6VSK	1
Araip.E0H16	1
Araip.GF7L1	1
Araip.GGN5E	1
Araip.GU4P9	1
Araip.HSY5N	1
Araip.I0N9K	1
Araip.I7WTL	1
Araip.I9KX3	1
Araip.IC54M	1
Araip.ISZ7W	1
Araip.ITY0T	1
Araip.JLT22	1
Araip.K37W3	1
Araip.KA3V7	1
Araip.KAZ0X	1
Araip.KMI33	1
Araip.L5Z5H	1
Araip.LFA0H	1
Araip.LTH59	1
Araip.M35IY	1
Araip.M4984	1
Araip.M9BAR	1
Araip.N0A81	1
Araip.NY6BB	1
Araip.P2NXD	1
Araip.Q4U1F	1
Araip.R1QSY	1
Araip.R6SG9	1
Araip.RT6E9	1
Araip.S0PQ3	1
Araip.S5ATW	1
Araip.SD1KN	1
Araip.TT9Q4	1
Araip.V4RFJ	1
Araip.VU3PC	1
Araip.W3B3D	1
Araip.W9BBB	1
Araip.X0NGJ	1
Araip.X19TV	1
Araip.XS0LX	1
Araip.Y9MKL	1
Araip.YWU3B	1
Araip.Z4ATC	1
Araip.Z5333	1
Aradu.14TMT	1
Aradu.U3SNU	1
Aradu.ZSR2J	1
Araip.41K7Q	1
Araip.KQ8VJ	1
Araip.TL9EX	1
Araip.ZWB49	1
Aradu.AKR4I	1
Aradu.GB23E	1
Aradu.8567N	1
Araip.3T9JH	1
Aradu.DE2YB	1
Aradu.EK5R9	1
Araip.ES5EJ	1
Aradu.08GEE	1
Aradu.Z7F9J	1
Araip.AB6K1	1
Aradu.01KLL	1
Aradu.A5XMW	1
Aradu.E1BWZ	1
Araip.1H7DX	1
Araip.C6G0D	1
Aradu.DAS60	1
Aradu.UM04G	1
Araip.W7B8L	1
Aradu.LV4I2	1
Aradu.U848F	1
Aradu.VD3WH	1
Araip.696K4	1
Araip.JH5QN	1
Aradu.2CJ0B	1
Aradu.4FG99	1
Aradu.QX8KD	1
Araip.64I9W	1
Araip.CDL83	1
Araip.J1GUG	1
Araip.R8S2V	1
Araip.TPJ9B	1
Aradu.6Q2SQ	1
Aradu.9IJ7G	1
Araip.1SE0H	1
Araip.F1FYR	1
Araip.SBT5M	1
Aradu.CKU4P	1
Araip.HIL9C	1
Araip.L9418	1
Araip.RDY0K	1
Araip.S909G	1
Aradu.G5NTR	1
Aradu.UXT76	1
Aradu.W6YW9	1
Aradu.2X47D	1
Aradu.32LC7	1
Aradu.61JFB	1
Aradu.7HD47	1
Aradu.8Z41T	1
Aradu.92ILA	1
Aradu.A68AJ	1
Aradu.I92X3	1
Aradu.JSU3S	1
Aradu.N9XQ2	1
Aradu.Q6KDH	1
Aradu.UD5RI	1
Aradu.W07KG	1
Aradu.ZNK4X	1
Araip.007DT	1
Araip.96E8W	1
Araip.9K787	1
Araip.K1SAD	1
Araip.R3JIW	1
Araip.SV4TB	1
Araip.VR4NX	1
Aradu.1D6DD	1
Aradu.2447B	1
Aradu.489Q8	1
Aradu.5FR90	1
Aradu.8E1X5	1
Aradu.9C8PR	1
Aradu.E6676	1
Aradu.I0X0M	1
Aradu.LL2MR	1
Aradu.LZR7H	1
Aradu.ML6KB	1
Aradu.P8LZ2	1
Aradu.Q09VN	1
Aradu.Q7U61	1
Aradu.SM3K9	1
Aradu.X280A	1
Araip.0II81	1
Araip.155L3	1
Araip.27EJB	1
Araip.9K23I	1
Araip.D5K21	1
Araip.FQ1N0	1
Araip.KUC1G	1
Araip.LPD0H	1
Araip.M1Q3E	1
Araip.Q2M5H	1
Araip.W1B6L	1
Araip.WKG50	1
Aradu.1IB59	1
Aradu.4Q3MP	1
Aradu.BT7U0	1
Aradu.GE4T4	1
Aradu.H6NF4	1
Aradu.J5AII	1
Aradu.J80PY	1
Aradu.LND25	1
Aradu.P7H6T	1
Aradu.PAP8W	1
Aradu.R8I1W	1
Aradu.RM1RY	1
Araip.1117E	1
Araip.15WVM	1
Araip.1791U	1
Araip.1837D	1
Araip.18474	1
Araip.386PW	1
Araip.5MB13	1
Araip.69H3W	1
Araip.7P728	1
Araip.99LMI	1
Araip.BH0CH	1
Araip.C9S0H	1
Araip.EK23Y	1
Araip.FK78K	1
Araip.IZZ7G	1
Araip.S1JYT	1
Araip.S652U	1
Araip.T6EEB	1
Araip.TWX0W	1
Araip.WF2IS	1
Aradu.0603J	1
Aradu.3I0JC	1
Aradu.3R43N	1
Aradu.44QYZ	1
Aradu.4V74F	1
Aradu.4XP3R	1
Aradu.5KK7K	1
Aradu.80Z21	1
Aradu.BH2WF	1
Aradu.D43UE	1
Aradu.E0HSZ	1
Aradu.FD74L	1
Aradu.FXX49	1
Aradu.G7CZU	1
Aradu.J3ZHY	1
Aradu.Q01FG	1
Aradu.RWZ7G	1
Aradu.WGI5L	1
Aradu.Z0PKA	1
Araip.02HSD	1
Araip.1S5XZ	1
Araip.26B5V	1
Araip.60QH4	1
Araip.6GW0A	1
Araip.70UIN	1
Araip.948YT	1
Araip.GDQ5V	1
Araip.KTS14	1
Araip.LXC6U	1
Araip.NDR0B	1
Araip.P1XNT	1
Araip.Q0F05	1
Araip.RG0VV	1
Araip.W23A5	1
Araip.Y7LV8	1
Araip.YG9CC	1
Aradu.57ZQ8	1
Aradu.67UPX	1
Aradu.81MYY	1
Aradu.BG5AF	1
Aradu.CM0TB	1
Aradu.F48KW	1
Aradu.FUK4V	1
Aradu.FZ6D2	1
Aradu.HC4A1	1
Aradu.J3J8L	1
Aradu.JSC2M	1
Aradu.KIU7A	1
Aradu.KKV4I	1
Aradu.M4QQ5	1
Aradu.M7YGM	1
Aradu.M9FCE	1
Aradu.NY6FW	1
Aradu.PFF8K	1
Aradu.SK7C1	1
Aradu.VVL06	1
Aradu.ZA2RQ	1
Araip.0NZ6H	1
Araip.2IL47	1
Araip.7J18V	1
Araip.83ZMU	1
Araip.E7LQY	1
Araip.E9DWE	1
Araip.GLB7Z	1
Araip.HNS14	1
Araip.JTD88	1
Araip.L6TM2	1
Araip.MAV04	1
Araip.SU78D	1
Araip.UZ1JB	1
Araip.VF8KB	1
Araip.VHD9K	1
Araip.WDK9E	1
Araip.YEE4Z	1
Araip.ZGF52	1
Aradu.1S9TS	1
Aradu.2W676	1
Aradu.48GKA	1
Aradu.4AG6X	1
Aradu.4VH05	1
Aradu.63RCW	1
Aradu.6Q6K7	1
Aradu.7Y3DJ	1
Aradu.8ZG8V	1
Aradu.9661M	1
Aradu.B45Z7	1
Aradu.BS3JU	1
Aradu.D8HQK	1
Aradu.DE7R5	1
Aradu.DH828	1
Aradu.DXP84	1
Aradu.G3AR6	1
Aradu.G4M3I	1
Aradu.GF1M7	1
Aradu.JD1N0	1
Aradu.K1SMV	1
Aradu.L0ZRS	1
Aradu.LX0F3	1
Aradu.M1KTG	1
Aradu.SB9IZ	1
Aradu.SJD3S	1
Aradu.YB9HI	1
Aradu.ZP5B6	1
Araip.0J2TC	1
Araip.29KUE	1
Araip.31N0W	1
Araip.59HIL	1
Araip.6D6W6	1
Araip.70MBH	1
Araip.7EY3N	1
Araip.7NE8Z	1
Araip.86MAL	1
Araip.EI4MD	1
Araip.J93FI	1
Araip.K94XG	1
Araip.L40RB	1
Araip.N5J1U	1
Araip.P9L37	1
Araip.RE9N7	1
Araip.SCM79	1
Araip.TA9E2	1
Araip.TC7E2	1
Araip.UB9AI	1
Araip.UI3CA	1
Araip.W64FB	1
Araip.WFR11	1
Aradu.1T1LP	1
Aradu.389JN	1
Aradu.3M7YF	1
Aradu.4BB0R	1
Aradu.4W6HY	1
Aradu.54P9X	1
Aradu.5T6BE	1
Aradu.640E1	1
Aradu.70815	1
Aradu.8ML7Y	1
Aradu.9L1PV	1
Aradu.BR5RX	1
Aradu.D1QW8	1
Aradu.EI12H	1
Aradu.ES5W2	1
Aradu.F4DAN	1
Aradu.F5K8Q	1
Aradu.GU3K3	1
Aradu.HD4RJ	1
Aradu.HEE4T	1
Aradu.J36CM	1
Aradu.MSL3N	1
Aradu.P6UBG	1
Aradu.S7D0B	1
Aradu.S9ACZ	1
Aradu.T4YKC	1
Aradu.U0ER6	1
Aradu.V8JCP	1
Aradu.W0VZ5	1
Aradu.W1C7I	1
Aradu.XF6CH	1
Aradu.YIQ80	1
Araip.26AMY	1
Araip.2I7IS	1
Araip.3Q94J	1
Araip.48FMM	1
Araip.6S389	1
Araip.6S3BR	1
Araip.76FEY	1
Araip.7G39W	1
Araip.8P0DM	1
Araip.9AQ67	1
Araip.E5BJJ	1
Araip.ES7KC	1
Araip.EUM2S	1
Araip.F92P4	1
Araip.H38XD	1
Araip.H6W7F	1
Araip.HN0SS	1
Araip.IFJ1K	1
Araip.J0GUS	1
Araip.JNX15	1
Araip.MLK6S	1
Araip.N1JNC	1
Araip.N1KVL	1
Araip.NYY6P	1
Araip.PK1QQ	1
Araip.PU69V	1
Araip.S3MIZ	1
Araip.S8YPW	1
Araip.TF5RD	1
Araip.TV7P9	1
Araip.UQR0W	1
Araip.UR8PC	1
Araip.V8F5Z	1
Araip.VAD3A	1
Araip.X6A1T	1
Araip.ZEX5T	1
Aradu.08EQ7	1
Aradu.264TN	1
Aradu.2X6EM	1
Aradu.463GK	1
Aradu.5B3LS	1
Aradu.6Y4PD	1
Aradu.77AWB	1
Aradu.77PUT	1
Aradu.864C7	1
Aradu.9R6MQ	1
Aradu.B2K9J	1
Aradu.CEP8H	1
Aradu.D0BEY	1
Aradu.E37Q4	1
Aradu.E9G4G	1
Aradu.EYQ2A	1
Aradu.G00JS	1
Aradu.I1HBD	1
Aradu.JK2EG	1
Aradu.N6FMH	1
Aradu.NL2BK	1
Aradu.NU4XB	1
Aradu.NZZ6W	1
Aradu.QE66P	1
Aradu.U4BEA	1
Aradu.V2P28	1
Aradu.W9TQV	1
Aradu.WC7E6	1
Aradu.YHD0I	1
Araip.0J6W3	1
Araip.129VM	1
Araip.2SJ3G	1
Araip.30XFU	1
Araip.5HT4Y	1
Araip.6N7BK	1
Araip.9P7KS	1
Araip.AC9FU	1
Araip.DN8BF	1
Araip.F54I8	1
Araip.FGM9R	1
Araip.I9EXH	1
Araip.J0SSB	1
Araip.N5X74	1
Araip.NVZ0N	1
Araip.PA31L	1
Araip.W3EAY	1
Araip.WIZ5S	1
Araip.Y14HK	1
Araip.YZ8FQ	1
Aradu.QA44E	1
Aradu.RGH56	1
Araip.T89UQ	1
Araip.N2CZD	1
Araip.VW462	1
Araip.JGI93	1
Araip.73WZS	1
Araip.7E7XY	1
Araip.GVH0P	1
Aradu.06JB2	1
Aradu.L1KP9	1
Aradu.NV7IN	1
Araip.JB20R	1
Araip.RT3P8	1
Araip.Y91XD	1
Aradu.J1AYY	1
Araip.10EAW	1
Araip.YE9FQ	1
Aradu.87AND	1
Aradu.98ZMC	1
Aradu.JP1MC	1
Aradu.ZB4KW	1
Araip.PA4LD	1
Araip.WP2AA	1
Aradu.9AT8P	1
Aradu.VI09T	1
Araip.10A0F	1
Aradu.6U9XZ	1
Aradu.JJ2FT	1
Aradu.QZ5N4	1
Aradu.RP4CG	1
Araip.ER7ZS	1
Araip.I0NDZ	1
Aradu.M96PR	1
Araip.EY4HK	1
Araip.F6KFZ	1
Araip.S5S44	1
Aradu.0TT9A	1
Aradu.66U2D	1
Aradu.K0Y9B	1
Araip.37594	1
Araip.46HVW	1
Araip.84LR8	1
Araip.DQ4L8	1
Araip.H4HC9	1
Aradu.11KMG	1
Aradu.DE4QW	1
Aradu.NJF9U	1
Araip.83MPY	1
Aradu.1SD6C	1
Aradu.37VA0	1
Aradu.37VUK	1
Aradu.D497K	1
Aradu.E36HP	1
Aradu.IVC5W	1
Aradu.M77JY	1
Aradu.UR75M	1
Araip.1ML5Q	1
Araip.21TCR	1
Araip.66MK2	1
Araip.FZ2I8	1
Araip.SZ14I	1
Aradu.6FX3T	1
Aradu.6M2TW	1
Aradu.CN91R	1
Aradu.D47P5	1
Aradu.HW2NL	1
Araip.24LNF	1
Araip.93JWP	1
Araip.L3ABZ	1
Araip.NG0MG	1
Araip.Q09TN	1
Araip.V9264	1
Araip.WZY1Y	1
Aradu.83WZN	1
Aradu.RU1MG	1
Araip.17822	1
Araip.GU31N	1
Araip.SS9V6	1
Araip.Y87HN	1
Aradu.CH0DK	1
Aradu.E1B6G	1
Aradu.6A5G6	1
Aradu.6SC3J	1
Araip.A7SD4	1
Araip.TB50A	1
Aradu.7LZ09	1
Araip.A4LPT	1
Araip.N2G5P	1
Aradu.M1ANR	1
Aradu.PS0VX	1
Aradu.MU7BZ	1
Araip.1F2F6	1
Araip.FK103	1
Aradu.D14WA	1
Araip.7N42P	1
Aradu.78FH9	1
Araip.YS2LV	1
Aradu.T5B2T	1
Araip.W2VAK	1
Aradu.FTE10	1
Aradu.NK4N0	1
Araip.WS5NM	1
Araip.Z0KJK	1
Araip.08Q1S	1
Araip.62J85	1
Araip.W41BS	1
Aradu.B1CPC	1
Araip.AL3ZD	1
Araip.TG77A	1
Araip.IQ7SY	1
Aradu.V7PE8	1
Araip.QX6T8	1
Aradu.TQ7E6	1
Araip.T2SWT	1
Aradu.07K0G	1
Aradu.Y5KV9	1
Araip.38WE9	1
Araip.47T77	1
Araip.22S19	1
Araip.R16ZU	1
Aradu.SE501	1
Aradu.H0LYU	1
Araip.XK59I	1
Aradu.QW16A	1
Aradu.466HX	1
Aradu.C6KKN	1
Araip.U28RZ	1
Aradu.9HV6U	1
Aradu.BI22D	1
Araip.W11PN	1
Aradu.EYD2G	1
Aradu.0FF9Q	1
Araip.UX0Q8	1
Araip.4E8KA	1
Araip.EP5TR	1
Araip.NE7CK	1
Araip.RN7PY	1
Aradu.UY2MQ	1
Araip.AJZ7U	1
Araip.NJG8K	1
Aradu.RG8A7	1
Aradu.W3YJN	1
Aradu.X1LBW	1
Aradu.X9ZB3	1
Araip.S5JIX	1
Araip.V5Y6Q	1
Aradu.54WNJ	1
Aradu.A2NGY	1
Aradu.E52Z4	1
Aradu.EIA1E	1
Aradu.N88LD	1
Araip.0X9M4	1
Araip.I6ACK	1
Araip.K5C2Q	1
Aradu.6PZ0R	1
Aradu.6UQ9U	1
Aradu.FXB1F	1
Aradu.R5E06	1
Aradu.UJ3AM	1
Aradu.WL7ND	1
Aradu.XT1CA	1
Araip.3CD1U	1
Araip.RMP9J	1
Araip.U9BXK	1
Araip.UE2ZI	1
Aradu.33R8L	1
Aradu.HBR6D	1
Araip.2Y3RU	1
Araip.86FX8	1
Araip.8V6NC	1
Araip.TS3HP	1
Araip.VJ2HD	1
Aradu.44GS0	1
Aradu.8QB2V	1
Aradu.8V76K	1
Aradu.T3VDH	1
Aradu.X3R2Q	1
Araip.4HI4W	1
Araip.7DI11	1
Araip.E0W6R	1
Aradu.033ZK	1
Aradu.517HT	1
Aradu.ED42J	1
Aradu.F5D10	1
Aradu.MGD3M	1
Aradu.Z17B7	1
Araip.15RTX	1
Araip.54FBG	1
Araip.8J0WD	1
Araip.B7ULW	1
Araip.LXC3V	1
Araip.R6I9S	1
Araip.RL3D3	1
Araip.SD4UW	1
Araip.T5Q35	1
Araip.TGC2W	1
Araip.ZVA57	1
Araip.ZZM8J	1
Aradu.1U59X	1
Aradu.22650	1
Aradu.2717A	1
Aradu.2LH1B	1
Aradu.68JAU	1
Aradu.BA406	1
Aradu.E5CXW	1
Aradu.I3I8S	1
Aradu.I82M4	1
Aradu.L3C1J	1
Aradu.PW6B5	1
Aradu.RWS53	1
Aradu.T44F2	1
Aradu.XSM0T	1
Araip.3A6UX	1
Araip.7C03S	1
Araip.80S6K	1
Araip.FG09W	1
Araip.HXI6D	1
Araip.I1QS9	1
Araip.MS6LF	1
Araip.MZL3F	1
Araip.QP7B2	1
Araip.W4E4J	1
Araip.W6TR0	1
Aradu.1V1PL	1
Aradu.3D87V	1
Aradu.9T44T	1
Aradu.C96YL	1
Aradu.FT3VE	1
Aradu.H802Y	1
Aradu.HDF7L	1
Aradu.I2RY9	1
Aradu.PUN7W	1
Aradu.TB877	1
Aradu.U3Y7C	1
Aradu.WMI1L	1
Aradu.XZS36	1
Araip.3ZE9X	1
Araip.7B4MK	1
Araip.C60UZ	1
Araip.C7AFU	1
Araip.T00IQ	1
Araip.T2U1L	1
Araip.VV0DQ	1
Aradu.10WEW	1
Aradu.1NH0N	1
Aradu.22ZWX	1
Aradu.2XA08	1
Aradu.3Q7E3	1
Aradu.56BT2	1
Aradu.7Z3SQ	1
Aradu.8TU5G	1
Aradu.9S9RY	1
Aradu.ATV1K	1
Aradu.IEK3C	1
Aradu.J9IHW	1
Aradu.JGT0L	1
Aradu.JJ0LZ	1
Aradu.KA3UP	1
Aradu.LJG2A	1
Aradu.R56GY	1
Aradu.UR2VP	1
Aradu.W3FDR	1
Araip.1EG9W	1
Araip.5FB8R	1
Araip.67BDE	1
Araip.7F9M1	1
Araip.7V7CM	1
Araip.7Z5GC	1
Araip.915DL	1
Araip.9VL08	1
Araip.BKC0D	1
Araip.DCZ07	1
Araip.E8ZA8	1
Araip.N7W4G	1
Araip.QH7DM	1
Araip.RE86H	1
Araip.S1F84	1
Araip.T7RN5	1
Araip.VX1WS	1
Araip.YF63Z	1
Aradu.3N07P	1
Aradu.5FA8C	1
Aradu.773M5	1
Aradu.80JJV	1
Aradu.919KD	1
Aradu.A9UGC	1
Aradu.E7055	1
Aradu.EI58K	1
Aradu.FP3TI	1
Aradu.H5IFQ	1
Aradu.HUQ9D	1
Aradu.I0FNM	1
Aradu.L3NRF	1
Aradu.P2YD2	1
Aradu.QS2D1	1
Aradu.S6JX1	1
Aradu.W3JPB	1
Aradu.Y5Z1I	1
Araip.4SN9W	1
Araip.9T92B	1
Araip.AC9PH	1
Araip.EI20A	1
Araip.HDB63	1
Araip.L7EJI	1
Araip.QT8G5	1
Araip.R7ESZ	1
Araip.S4M7K	1
Araip.T4PX0	1
Araip.U3EQS	1
Araip.W254S	1
Araip.W5573	1
Araip.ZQQ7K	1
Aradu.210JQ	1
Aradu.295V7	1
Aradu.5L5FW	1
Aradu.BML6W	1
Aradu.BWJ69	1
Aradu.CKM7B	1
Aradu.D1HZX	1
Aradu.DR9RU	1
Aradu.I1LJY	1
Aradu.JQL2M	1
Aradu.K3UYV	1
Aradu.M9KS8	1
Aradu.N5UYC	1
Aradu.S13AZ	1
Aradu.TV4LZ	1
Aradu.VAJ1Y	1
Aradu.W7IYV	1
Aradu.XZB34	1
Aradu.ZGR3J	1
Araip.2CV6Y	1
Araip.2F9YY	1
Araip.30SUW	1
Araip.3UV4G	1
Araip.9P65L	1
Araip.CU4DG	1
Araip.DW3IN	1
Araip.IBD1I	1
Araip.K4U0Q	1
Araip.KP1E0	1
Araip.MZ01X	1
Araip.NN8JZ	1
Araip.PS258	1
Araip.UD85P	1
Araip.VE3V9	1
Araip.VS7G2	1
Araip.YG8WX	1
Araip.ZYP3T	1
Aradu.46TFL	1
Aradu.98PQS	1
Aradu.D3REG	1
Aradu.J7CRS	1
Aradu.N741F	1
Aradu.WJY38	1
Araip.5C8LF	1
Araip.7E4WC	1
Araip.84ACM	1
Araip.9M3FZ	1
Araip.BLF65	1
Araip.H6DP8	1
Araip.IRX6E	1
Araip.TW5BD	1
Araip.W5SAQ	1
Araip.WC7UB	1
Araip.XV6VX	1
Araip.Y8BE0	1
Aradu.2X0TU	1
Aradu.A34Y7	1
Araip.65ZMD	1
Araip.AJ6BP	1
Araip.21FMI	1
Aradu.0C9TU	1
Aradu.RW69W	1
Aradu.Y7C8M	1
Araip.B25XR	1
Aradu.X306H	1
Aradu.YNP6V	1
Araip.7D7D3	1
Aradu.A21MP	1
Aradu.IZU6X	1
Araip.9F2SW	1
Araip.L9809	1
Aradu.0F1HP	1
Aradu.K70HA	1
Aradu.L01KS	1
Araip.KG9DB	1
Araip.LK6RI	1
Araip.U364I	1
Aradu.I1DRB	1
Aradu.0Q16W	1
Aradu.ZFA07	1
Araip.2FP58	1
Araip.2Y49P	1
Araip.E510Q	1
Araip.UT2V4	1
Araip.W4KCJ	1
Aradu.1M9NC	1
Aradu.40FJC	1
Aradu.60KGU	1
Aradu.BL5MT	1
Aradu.JE7IW	1
Aradu.MN8D0	1
Aradu.R1SGR	1
Aradu.XD1IH	1
Aradu.XF0PF	1
Araip.0NC5B	1
Araip.9WQ54	1
Araip.BUW68	1
Araip.DN5E4	1
Araip.MAE7B	1
Aradu.00SPE	1
Aradu.1IB0M	1
Aradu.24I8J	1
Aradu.38Y8J	1
Aradu.821KE	1
Aradu.857YF	1
Aradu.M8Q81	1
Aradu.N25WS	1
Aradu.PG6MB	1
Aradu.RJ7I9	1
Araip.3T09B	1
Araip.6X525	1
Araip.88JCU	1
Araip.9BI0F	1
Araip.9U7K5	1
Araip.PCN2L	1
Araip.SB8SB	1
Araip.T1I98	1
Araip.VZ2ZS	1
Aradu.K8DY2	1
Aradu.VA62W	1
Aradu.X4EQE	1
Araip.0NP64	1
Araip.55T01	1
Araip.6CL08	1
Araip.A5TR4	1
Araip.BUF0S	1
Araip.FB87S	1
Araip.KC5KI	1
Araip.U0Y4C	1
Araip.UY52L	1
Araip.WC719	1
Araip.X6U9W	1
Aradu.0GQ0X	1
Aradu.1N65D	1
Aradu.25NPV	1
Aradu.3V1LI	1
Aradu.CSN5D	1
Aradu.E4WB9	1
Aradu.EYF1K	1
Aradu.GI8Z2	1
Aradu.K087N	1
Aradu.M0DM1	1
Aradu.MC6VZ	1
Aradu.NS7T4	1
Aradu.PIF7I	1
Aradu.X5PRK	1
Araip.224ZW	1
Araip.73UW5	1
Araip.7A6Q6	1
Araip.9YL2S	1
Araip.BR0T6	1
Araip.CJI78	1
Araip.GB1UZ	1
Araip.JLE70	1
Araip.PKN8E	1
Araip.YBL2X	1
Araip.ZB86A	1
Aradu.2C43K	1
Aradu.3N6NA	1
Aradu.4X60D	1
Aradu.8E85U	1
Aradu.9TG4T	1
Aradu.DT9DS	1
Aradu.LKL7X	1
Aradu.P7M2S	1
Aradu.SH0AK	1
Aradu.TGM1T	1
Aradu.W56R3	1
Aradu.X2DSP	1
Aradu.Y4VNZ	1
Araip.0RH9M	1
Araip.3B3VN	1
Araip.A2GRU	1
Araip.AH9LJ	1
Araip.DG62V	1
Araip.E35YU	1
Araip.G9369	1
Araip.GPR8C	1
Araip.JV5AX	1
Araip.KS3PS	1
Araip.PCQ1I	1
Araip.Q00WT	1
Araip.TC9TY	1
Araip.V1PPT	1
Araip.XRH1Z	1
Araip.Y8TVB	1
Aradu.037E3	1
Aradu.2KV4N	1
Aradu.79Z90	1
Aradu.825K7	1
Aradu.8HE5K	1
Aradu.FGV5A	1
Aradu.FL5LP	1
Aradu.HKL1A	1
Aradu.ITU0P	1
Aradu.JJ61J	1
Aradu.KZV99	1
Aradu.MTA5N	1
Aradu.N8RFP	1
Aradu.RY2KR	1
Aradu.V04CP	1
Aradu.VT0ML	1
Aradu.X7M6H	1
Araip.25YZE	1
Araip.2P1MB	1
Araip.97W0E	1
Araip.9U5HM	1
Araip.C5NK9	1
Araip.CB4B3	1
Araip.G496Y	1
[truncated: 17,260 more rows]
