# Supplementary material for: Transcriptome analysis of alternative splicing in peanut (Arachis hypogaea L.)
Source: BMC Plant Biol. 2018 Jul 4;18:139. doi: 10.1186/s12870-018-1339-9 (PMC6032549; doi:10.1186/s12870-018-1339-9)
Supplement: Supplementary file 4 — Table S4. Expression level of all isoforms. (XLSX 16864 kb) [file 12870_2018_1339_MOESM4_ESM.xlsx]

## Sheet: AllSample.isoforms_expression
#transcript_id	length	strand	gene_id	locus	FH1-seed1_FPKM	FH1-seed2_FPKM	FH1-root_FPKM	FH1-leaaf_FPKM
Aradu.000JC.1	1185	-	Aradu.000JC	Aradu.A10:105628574-105632510	0.275549	1.42152	0.018933	5.72103e-05
L04.23544.1	1901	-	Aradu.000JC	Aradu.A10:105628574-105632510	7.99321e-05	0.000381297	0.454746	0.747871
L04.23544.3	982	-	Aradu.000JC	Aradu.A10:105628574-105632510	0.216451	0.175604	0.211466	0.347598
L04.23544.4	730	-	Aradu.000JC	Aradu.A10:105628574-105632510	1.27533	0.914515	1.12975	1.78997
Aradu.001N3.1	3750	-	Aradu.001N3	Aradu.A02:84894361-84902087	9.16401e-28	2.43115e-58	0.0269408	3.57336e-17
L01.4887.2	1819	-	Aradu.001N3	Aradu.A02:84894361-84902087	0.121056	2.33689e-42	6.61129e-72	1.56518e-09
L01.4887.5	4681	-	Aradu.001N3	Aradu.A02:84894361-84902087	0.107306	0.0433997	5.50077e-05	2.42541e-24
L02.4392.1	3050	-	Aradu.001N3	Aradu.A02:84894361-84902087	0.0677716	0.515785	4.44436e-08	1.93716e-12
L02.4392.2	3267	-	Aradu.001N3	Aradu.A02:84894361-84902087	1.3299e-21	0.000972839	0.0452008	7.37084e-15
L02.4392.3	3100	-	Aradu.001N3	Aradu.A02:84894361-84902087	6.9526e-11	2.88628e-07	0.0215877	1.29351e-08
L03.4332.1	2095	-	Aradu.001N3	Aradu.A02:84894361-84902087	0.0826826	0.034296	0.426261	0.000364346
L03.4332.2	4746	-	Aradu.001N3	Aradu.A02:84894361-84902087	1.86333e-08	1.61018e-09	0.108062	1.67181e-32
L03.4332.3	4751	-	Aradu.001N3	Aradu.A02:84894361-84902087	1.32916e-19	2.93913e-19	0.105632	1.31388e-09
L03.4332.4	3069	-	Aradu.001N3	Aradu.A02:84894361-84902087	7.03823e-30	2.64685e-26	0.0191023	2.73059e-17
L04.4459.1	4580	-	Aradu.001N3	Aradu.A02:84894361-84902087	0.000123666	4.11431e-15	6.38128e-13	9.45003e-10
L04.4459.2	4660	-	Aradu.001N3	Aradu.A02:84894361-84902087	8.32161e-18	4.87036e-25	2.3108e-17	0.152608
L04.4459.3	3103	-	Aradu.001N3	Aradu.A02:84894361-84902087	2.53339e-17	2.16529e-15	0.0333626	6.78442e-13
Aradu.002J3.1	918	-	Aradu.002J3	Aradu.A02:93585074-93588313	1.37559	2.07048	2.73916	4.57164
L01.5322.1	2128	-	Aradu.002J3	Aradu.A02:93585074-93588313	0.796283	0.187043	0.268969	0.318698
L01.5322.2	2209	-	Aradu.002J3	Aradu.A02:93585074-93588313	0.432974	0.731055	0.592966	1.27369
Aradu.003TN.1	1692	+	Aradu.003TN	Aradu.A02:2569478-2572415	21.7161	34.7475	32.107	8.51335
Aradu.0060C.1	1192	-	Aradu.0060C	Aradu.A04:117725696-117729188	0.0207372	0	0.482763	4.10797
Aradu.007YB.1	291	+	Aradu.007YB	Aradu.A09:17500333-17500666	0	0	0	0
Aradu.008V1.1	894	+	Aradu.008V1	Aradu.A01:106504729-106506463	0.0357847	0	0	0
Aradu.00992.1	4083	-	Aradu.00992	Aradu.A05:23974163-23978338	0.00479062	0	0	0.00591325
Aradu.00ADX.1	708	+	Aradu.00ADX	Aradu.A05:63515940-63517250	0	0	0	0
L01.24579.1	2828	+	Aradu.00BL5	Aradu.A10:83334335-83339628	0.220254	0.306048	0.174398	0.252951
L02.22482.1	1565	+	Aradu.00BL5	Aradu.A10:83334335-83339628	0.257376	0.388115	0.0678657	0.0235696
Aradu.00CIP.1	255	-	Aradu.00CIP	Aradu.A01:93276152-93276906	0.398678	0	0	0
Aradu.00CSZ.1	2592	+	Aradu.00CSZ	Aradu.A06:94264777-94267532	0.3453	6.59129e-05	0.217445	8.20981e-05
Aradu.00CUX.1	728	+	Aradu.00CUX	Aradu.A10:39740875-39741690	0	0	0	0
Aradu.00DLS.1	324	-	Aradu.00DLS	Aradu.A06:98734971-98735352	0	0	0	0
Aradu.00EZV.1	1755	+	Aradu.00EZV	Aradu.A03:121441483-121443685	0	0	0.820715	2.90041e-05
L03.7199.1	1820	+	Aradu.00EZV	Aradu.A03:121441483-121443685	0	0	0.154904	0.0150573
Aradu.00H9B.1	216	+	Aradu.00H9B	Aradu.A02:4828370-4828644	0	0	0	0
Aradu.00HGB.1	930	-	Aradu.00HGB	Aradu.A09:110415082-110417017	4.24529	6.05435	7.02453	4.73697
Aradu.00HR8.1	570	+	Aradu.00HR8	Aradu.A01:101889233-101893689	0.0782008	0.414075	0.209482	0.136099
Aradu.00IE4.1	1132	+	Aradu.00IE4	Aradu.A05:9841372-9843198	0.0268483	0.116079	0.0860501	0
Aradu.00IK1.1	234	+	Aradu.00IK1	Aradu.A07:7655452-7655783	0	0	0	0
Aradu.00JHT.1	667	+	Aradu.00JHT	Aradu.A04:17042225-17042976	0.125925	0.260558	3.42474	0.603648
Aradu.00KTA.1	2940	-	Aradu.00KTA	Aradu.A04:95424806-95430307	0.0638329	1.62871e-11	5.50797e-22	2.53087e-06
L02.9371.2	2875	-	Aradu.00KTA	Aradu.A04:95424806-95430307	0.634181	0.924296	0.689688	0.391181
L04.9551.2	2774	-	Aradu.00KTA	Aradu.A04:95424806-95430307	1.86107e-05	9.11189e-28	0.000376244	0.105812
L04.9551.4	954	-	Aradu.00KTA	Aradu.A04:95424806-95430307	3.41864e-09	0.00772175	6.30908e-50	0.30414
L02.20872.3	3928	+	Aradu.00MBG	Aradu.A09:114561306-114567673	0.46429	0.281573	0.125642	6.87558e-06
L04.21254.2	4265	+	Aradu.00MBG	Aradu.A09:114561306-114567673	7.64428e-06	2.49804e-05	0.0710651	0.16833
L04.21254.3	4785	+	Aradu.00MBG	Aradu.A09:114561306-114567673	0.865477	1.11632	0.69661	1.16789
Aradu.00MP0.1	1493	+	Aradu.00MP0	Aradu.A03:124538044-124549994	0.000502989	1.00462e-53	1.87064e-19	0.000179973
L01.8101.2	1622	+	Aradu.00MP0	Aradu.A03:124538044-124549994	0.129697	0.018946	0.229969	2.88894
L02.7402.3	1067	+	Aradu.00MP0	Aradu.A03:124538044-124549994	0.0612941	0.0733951	2.11519	0.524108
L03.7368.2	1571	+	Aradu.00MP0	Aradu.A03:124538044-124549994	1.89245e-09	8.8649e-21	4.09654e-05	2.9472
Aradu.00NXK.1	1434	+	Aradu.00NXK	Aradu.A03:4741788-4743719	0.221627	0.27316	4.19208	0.168921
Aradu.00NYG.1	2373	+	Aradu.00NYG	Aradu.A05:34474996-34479358	0.109422	0.264181	0.257727	2.87762e-05
L01.12484.2	2379	+	Aradu.00NYG	Aradu.A05:34474996-34479358	0.442705	0.23471	3.79528e-12	0.0737292
L02.11385.1	1663	+	Aradu.00NYG	Aradu.A05:34474996-34479358	0.474973	1.74279	0.338011	0.939161
L04.11565.3	1376	+	Aradu.00NYG	Aradu.A05:34474996-34479358	1.02198	1.44246	0.50468	1.25529
Aradu.00QGP.1	645	-	Aradu.00QGP	Aradu.A03:9124117-9124761	0	0	0	0
Aradu.00RLR.1	600	+	Aradu.00RLR	Aradu.A04:115618193-115618893	0	0	0	0
Aradu.00SPE.1	1281	-	Aradu.00SPE	Aradu.A02:81696928-81700284	4.61921e-08	2.48005e-06	0.000641366	1.88552e-08
L01.4725.2	1046	-	Aradu.00SPE	Aradu.A02:81696928-81700284	0.367652	0.0995367	0.154846	4.34647e-05
L02.4253.1	1795	-	Aradu.00SPE	Aradu.A02:81696928-81700284	2.73117e-06	0.191404	4.35287e-29	3.3751e-17
L03.4216.2	1385	-	Aradu.00SPE	Aradu.A02:81696928-81700284	0.0464549	0.0589158	0.293312	2.2285e-21
L04.4329.1	1697	-	Aradu.00SPE	Aradu.A02:81696928-81700284	0.196764	0.283749	0.351386	0.324354
L04.4329.3	1425	-	Aradu.00SPE	Aradu.A02:81696928-81700284	4.91093e-22	0.0323538	1.0228e-80	0.242515
Aradu.00U6W.1	2074	+	Aradu.00U6W	Aradu.A08:40593535-40598205	7.17068e-06	1.06757e-10	3.7835e-07	3.58189e-07
L01.20137.2	2042	+	Aradu.00U6W	Aradu.A08:40593535-40598205	0.404164	0.0707946	0.905069	0.836536
L02.18427.2	2076	+	Aradu.00U6W	Aradu.A08:40593535-40598205	3.45577e-09	0.0539169	4.81253e-05	5.35714e-06
L02.18427.3	1914	+	Aradu.00U6W	Aradu.A08:40593535-40598205	3.67913e-10	0.18587	0.0620317	0.0796361
L03.18389.2	2028	+	Aradu.00U6W	Aradu.A08:40593535-40598205	1.15545e-06	5.78474e-10	0.141697	5.39395e-07
L04.18804.1	2004	+	Aradu.00U6W	Aradu.A08:40593535-40598205	1.04419e-07	7.80782e-05	4.45661e-10	0.165423
L04.18804.4	1885	+	Aradu.00U6W	Aradu.A08:40593535-40598205	3.0319e-16	7.30602e-27	6.30851e-38	0.218863
Aradu.00U80.1	606	-	Aradu.00U80	Aradu.A03:119065682-119071137	0	0	0	0
Aradu.00UQF.1	292	-	Aradu.00UQF	Aradu.A07:17209430-17210173	0	0	0.251797	0
Aradu.00WD1.1	1380	+	Aradu.00WD1	Aradu.A08:12636327-12640574	7.20245	11.0815	2.05159	3.4416
L02.17505.1	1894	+	Aradu.00WD1	Aradu.A08:12636327-12640574	8.78092e-05	0.226089	0.00257345	1.30259
L03.17307.1	2310	+	Aradu.00WD1	Aradu.A08:12636327-12640574	0.201631	0.306842	0.256454	5.40404e-05
L03.17307.2	3333	+	Aradu.00WD1	Aradu.A08:12636327-12640574	2.54963	3.88148	0.693196	0.714203
L03.17307.3	2875	+	Aradu.00WD1	Aradu.A08:12636327-12640574	5.03379e-07	2.16425e-06	0.615583	0.486483
L04.17692.1	519	+	Aradu.00WD1	Aradu.A08:12636327-12640574	7.01613	8.28933	1.06007	3.84283
L04.17692.2	2310	+	Aradu.00WD1	Aradu.A08:12636327-12640574	0.558976	2.13712	0.139126	0.528664
L04.17692.4	2273	+	Aradu.00WD1	Aradu.A08:12636327-12640574	1.83303e-07	0.552307	2.35381e-11	0.376063
Aradu.00WGF.1	1196	-	Aradu.00WGF	Aradu.A06:107849039-107851856	0.17432	1.73873	0.128431	2.15493
Aradu.00X6Q.1	294	+	Aradu.00X6Q	Aradu.A03:114958081-114958627	0	0	0	0
Aradu.00XL9.1	2022	+	Aradu.00XL9	Aradu.A06:1400285-1403256	1.87694	3.60773	6.91207	2.37548
L03.12888.1	1973	+	Aradu.00XL9	Aradu.A06:1400285-1403256	0.207156	0.478052	0.325911	0.128627
Aradu.00YI5.1	450	+	Aradu.00YI5	Aradu.A09:93208986-93209509	0	0	0	0
Aradu.00Z8E.1	3050	+	Aradu.00Z8E	Aradu.A01:6326730-6339263	5.55212e-06	0.000234154	2.70966e-05	0.120307
L01.1023.1	3523	+	Aradu.00Z8E	Aradu.A01:6326730-6339263	0.294833	0.157482	1.93475e-07	0.406755
L02.925.1	1989	+	Aradu.00Z8E	Aradu.A01:6326730-6339263	1.39206e-12	0.625397	0.612657	5.53399e-18
L02.925.2	2949	+	Aradu.00Z8E	Aradu.A01:6326730-6339263	0.361947	0.538447	0.361668	0.378454
L02.925.5	3241	+	Aradu.00Z8E	Aradu.A01:6326730-6339263	0.358979	0.550663	1.50507e-08	1.56102e-05
L03.886.1	3688	+	Aradu.00Z8E	Aradu.A01:6326730-6339263	0.834197	0.758618	1.29484	0.661622
L04.956.1	1489	+	Aradu.00Z8E	Aradu.A01:6326730-6339263	0.408666	0.692885	0.361754	0.855369
Aradu.00ZVX.1	2694	+	Aradu.00ZVX	Aradu.A10:2831680-2836514	1.13811e-05	0.157717	8.45547e-05	0.0660525
L01.23423.3	2299	+	Aradu.00ZVX	Aradu.A10:2831680-2836514	0.494283	0.212803	0.0437983	0.207462
L02.21440.1	2659	+	Aradu.00ZVX	Aradu.A10:2831680-2836514	0.42774	1.06443	1.05231	0.881672
Aradu.010B0.1	2398	+	Aradu.010B0	Aradu.A04:95749660-95756818	5.57329e-23	1.38024e-23	6.24633e-31	2.0777e-22
L01.10308.2	1619	+	Aradu.010B0	Aradu.A04:95749660-95756818	0.167454	0.0940128	3.91793e-78	0.0277368
L01.10308.3	2162	+	Aradu.010B0	Aradu.A04:95749660-95756818	1.42951e-09	3.55561e-06	7.5594e-17	2.45504e-06
L01.10308.4	1908	+	Aradu.010B0	Aradu.A04:95749660-95756818	0.0937672	0.0362932	8.47545e-37	0.278869
L01.10308.5	2396	+	Aradu.010B0	Aradu.A04:95749660-95756818	1.85698e-07	6.34918e-24	3.1832e-17	3.01583e-18
L02.9374.1	876	+	Aradu.010B0	Aradu.A04:95749660-95756818	0.145216	0.611009	3.84548e-36	0.25725
L02.9374.2	1597	+	Aradu.010B0	Aradu.A04:95749660-95756818	0.0646239	1.1612	0.319119	0.187121
L02.9374.4	1920	+	Aradu.010B0	Aradu.A04:95749660-95756818	0.0233702	0.606245	0.119234	1.70177e-05
L02.9374.5	1789	+	Aradu.010B0	Aradu.A04:95749660-95756818	4.09709e-25	0.194945	4.61443e-34	1.54796e-13
L03.9349.2	1505	+	Aradu.010B0	Aradu.A04:95749660-95756818	2.77338e-19	1.98583e-14	3.78076e-10	0.000101835
L03.9349.3	1859	+	Aradu.010B0	Aradu.A04:95749660-95756818	0.12184	5.68099e-15	0.319608	3.41578e-09
L03.9349.4	1343	+	Aradu.010B0	Aradu.A04:95749660-95756818	0.431619	0.297933	0.477717	0.305558
L04.9559.2	702	+	Aradu.010B0	Aradu.A04:95749660-95756818	4.19559e-19	0.114062	5.26943e-72	1.01178
L04.9559.3	2588	+	Aradu.010B0	Aradu.A04:95749660-95756818	8.65856e-22	9.07539e-15	0.000537326	0.328506
L04.9559.4	1315	+	Aradu.010B0	Aradu.A04:95749660-95756818	0.150607	4.24463e-17	2.67392e-21	0.647175
L04.9559.5	1449	+	Aradu.010B0	Aradu.A04:95749660-95756818	5.76039e-08	2.94043e-06	0.00298855	0.25274
Aradu.010SR.1	288	+	Aradu.010SR	Aradu.A03:57723446-57723773	105.674	313.768	200.897	1603.27
Aradu.011B8.1	2654	+	Aradu.011B8	Aradu.A01:51990914-51995844	1.6783e-15	2.81243e-28	0.0875334	4.82748e-14
L01.1901.2	3349	+	Aradu.011B8	Aradu.A01:51990914-51995844	0.549979	0.000185968	0.176711	1.94827e-06
L02.1685.3	2482	+	Aradu.011B8	Aradu.A01:51990914-51995844	7.72414e-23	0.135017	3.50119e-06	1.97209e-20
L02.1685.4	2540	+	Aradu.011B8	Aradu.A01:51990914-51995844	0.310489	2.25528e-06	0.162952	0.109272
L04.1739.3	2565	+	Aradu.011B8	Aradu.A01:51990914-51995844	1.14765e-21	1.34855e-21	1.34942e-10	1.1392e-12
Aradu.0124J.1	1884	-	Aradu.0124J	Aradu.A07:3079853-3081736	0.0915881	0.0503769	0.0822639	0.0113712
Aradu.012LD.1	978	+	Aradu.012LD	Aradu.A08:42536231-42538413	0	0	0	0
Aradu.012LY.1	432	-	Aradu.012LY	Aradu.A01:38341021-38342368	0	0	0	0
Aradu.013F5.1	1160	+	Aradu.013F5	Aradu.A06:2946234-2947493	0.0261833	0	0	0
Aradu.013ZR.1	819	-	Aradu.013ZR	Aradu.A01:92285346-92286386	0	0	0	0
Aradu.014C3.1	1110	-	Aradu.014C3	Aradu.A08:2971431-2975239	0	0	0	0
Aradu.014NJ.1	4206	-	Aradu.014NJ	Aradu.A03:9422242-9426447	0.00554064	0	0.121643	0.00670912
Aradu.015MP.1	416	-	Aradu.015MP	Aradu.A05:103799095-103800342	0.101294	0	0	0.241573
Aradu.017HZ.1	1678	+	Aradu.017HZ	Aradu.A09:117242722-117245189	0.0139184	0.0319188	0.0312399	0.0160558
Aradu.017SJ.1	547	+	Aradu.017SJ	Aradu.A08:16379008-16381550	3.21431	3.38253	0.721799	2.98307
Aradu.018MU.1	366	+	Aradu.018MU	Aradu.A03:3463553-3464231	0.104871	0	0	0
Aradu.01959.1	749	+	Aradu.01959	Aradu.A10:106347407-106350396	9.9377e-45	1.27418e-70	3.99193e-17	7.90448e-10
L02.23286.2	701	+	Aradu.01959	Aradu.A10:106347407-106350396	6.53922e-34	0.521322	6.94658e-10	1.07382
L03.23181.2	925	+	Aradu.01959	Aradu.A10:106347407-106350396	5.21453e-89	7.76446e-81	0.387688	2.19636e-51
L03.23181.3	928	+	Aradu.01959	Aradu.A10:106347407-106350396	0.92239	0.820366	1.27887	0.731384
L03.23181.4	766	+	Aradu.01959	Aradu.A10:106347407-106350396	1.92312e-65	6.70704e-64	0.705635	9.46306e-16
L04.23599.1	615	+	Aradu.01959	Aradu.A10:106347407-106350396	0.186219	0.155986	0.317709	0.471337
Aradu.0199J.1	528	+	Aradu.0199J	Aradu.A05:48118904-48120059	0.244685	0	0	0.0927185
Aradu.019PN.1	2061	+	Aradu.019PN	Aradu.A01:100541770-100545859	8.29319e-15	1.72154e-25	0.00131454	3.39648e-06
L01.2911.1	2335	+	Aradu.019PN	Aradu.A01:100541770-100545859	0.0434464	7.54441e-19	0.152909	8.27322e-09
L02.2625.3	2344	+	Aradu.019PN	Aradu.A01:100541770-100545859	1.51843e-05	0.205923	9.28639e-14	1.67879e-06
L02.2625.5	1834	+	Aradu.019PN	Aradu.A01:100541770-100545859	0.173517	0.21134	0.221664	1.58963e-17
Aradu.01A6C.1	513	+	Aradu.01A6C	Aradu.A09:85734952-85736841	0	0	0	0
Aradu.01AIN.1	1868	-	Aradu.01AIN	Aradu.A05:14849855-14851994	1.20999	2.20364	8.95386	6.00133
L03.10951.2	1758	-	Aradu.01AIN	Aradu.A05:14849855-14851994	0.328178	5.87892e-05	0.000300519	0.22103
Aradu.01B4C.1	576	+	Aradu.01B4C	Aradu.A07:68459716-68461574	0.568187	0.504892	13.5933	0
Aradu.DFC4J.1	237	+	Aradu.01B4C	Aradu.A07:68459716-68461574	0	0	15.4104	0
L03.16486.2	919	+	Aradu.01B4C	Aradu.A07:68459716-68461574	0.0064826	0.00131964	4.19851	0
L03.16486.3	1078	+	Aradu.01B4C	Aradu.A07:68459716-68461574	0.116391	0.0817423	11.5031	0
Aradu.01CF0.1	1187	-	Aradu.01CF0	Aradu.A05:4393596-4395120	0.262986	0.705397	1.46533	0.394704
Aradu.01CU7.1	249	+	Aradu.01CU7	Aradu.A09:58816133-58880111	0	0	9.87433e-178	1.7486e-243
Aradu.VAW7S.1	445	+	Aradu.01CU7	Aradu.A09:58816133-58880111	0	0	0	0
L02.20004.1	2099	+	Aradu.01CU7	Aradu.A09:58816133-58880111	0.626412	1.05531	0.691022	0.473646
L02.20004.2	1126	+	Aradu.01CU7	Aradu.A09:58816133-58880111	4.48363e-08	0.415707	0.110845	1.03854e-19
L03.19996.1	825	+	Aradu.01CU7	Aradu.A09:58816133-58880111	0.00197379	0.17306	0.187697	3.33265e-28
L03.19996.2	1009	+	Aradu.01CU7	Aradu.A09:58816133-58880111	1.96214e-31	2.76724e-20	2.01234e-06	0.131376
L03.19996.3	508	+	Aradu.01CU7	Aradu.A09:58816133-58880111	2.78711e-16	0.000209901	0.631555	0.69029
Aradu.01DPQ.1	3948	+	Aradu.01DPQ	Aradu.A10:97038472-97047406	5.55905e-13	1.06005e-15	3.18507e-13	1.72115e-11
L01.24898.2	3716	+	Aradu.01DPQ	Aradu.A10:97038472-97047406	0.0934955	3.72741e-25	4.51246e-21	3.68964e-28
L01.24898.3	3715	+	Aradu.01DPQ	Aradu.A10:97038472-97047406	1.26833e-08	0.000215671	1.44769e-10	8.59741e-15
L01.24898.4	3218	+	Aradu.01DPQ	Aradu.A10:97038472-97047406	0.178434	2.74287e-14	2.85985e-34	0.000789855
L01.24898.5	2536	+	Aradu.01DPQ	Aradu.A10:97038472-97047406	0.283489	0.08109	9.31979e-108	8.32749e-40
L01.24898.6	1250	+	Aradu.01DPQ	Aradu.A10:97038472-97047406	0.722991	0.204349	0.207945	0.214189
L02.22777.2	4062	+	Aradu.01DPQ	Aradu.A10:97038472-97047406	1.34667e-09	0.00189742	0.00115805	3.56564e-05
L02.22777.3	4274	+	Aradu.01DPQ	Aradu.A10:97038472-97047406	2.0322e-14	0.361757	3.48938e-07	2.06875e-20
L03.22760.2	1522	+	Aradu.01DPQ	Aradu.A10:97038472-97047406	0.316874	0.1558	0.415235	0.345952
L03.22760.3	4132	+	Aradu.01DPQ	Aradu.A10:97038472-97047406	1.73093e-24	5.99132e-17	0.100084	1.74834e-36
L03.22760.4	4164	+	Aradu.01DPQ	Aradu.A10:97038472-97047406	1.09504e-08	5.04358e-13	0.0381624	1.2282e-18
L03.22760.5	3075	+	Aradu.01DPQ	Aradu.A10:97038472-97047406	2.93419e-06	8.933e-22	0.231702	0.0829839
L03.22760.6	3012	+	Aradu.01DPQ	Aradu.A10:97038472-97047406	6.16604e-16	2.30769e-30	0.206978	2.10064e-05
L04.23210.3	3862	+	Aradu.01DPQ	Aradu.A10:97038472-97047406	7.14748e-11	0.0118162	0.000156906	0.135439
L04.23210.4	4247	+	Aradu.01DPQ	Aradu.A10:97038472-97047406	0.0547875	1.32931e-06	4.86254e-10	1.33113e-08
L04.23210.5	4010	+	Aradu.01DPQ	Aradu.A10:97038472-97047406	4.32661e-12	6.71454e-21	3.27353e-13	0.0833188
L04.23210.6	4431	+	Aradu.01DPQ	Aradu.A10:97038472-97047406	0.00647462	0.101403	2.3415e-32	0.209014
Aradu.01E53.1	1016	-	Aradu.01E53	Aradu.A08:41623916-41630516	15.8043	18.3131	12.6524	6.58935
Aradu.01EU1.1	1218	+	Aradu.01EU1	Aradu.A07:66532174-66541782	0	0.0256095	0.0193824	1.83998
L04.16786.1	828	+	Aradu.01EU1	Aradu.A07:66532174-66541782	0	6.2916e-06	0	1.24978
L04.16786.2	784	+	Aradu.01EU1	Aradu.A07:66532174-66541782	0	3.7977e-06	0	0.831684
L04.16786.3	1005	+	Aradu.01EU1	Aradu.A07:66532174-66541782	0	0.057898	0	1.07181
Aradu.01IYU.1	648	-	Aradu.01IYU	Aradu.A02:28322033-28322792	0	0	0	0
Aradu.01K82.1	309	-	Aradu.01K82	Aradu.A10:95528710-95529235	0	0	0	0
Aradu.01KBI.1	1758	-	Aradu.01KBI	Aradu.A06:9476044-9491514	2.88195	3.86023	1.14464	2.77745
Aradu.483RE.1	5082	-	Aradu.01KBI	Aradu.A06:9476044-9491514	0.274409	0.225895	0.100371	0.18521
L01.14565.2	6198	-	Aradu.01KBI	Aradu.A06:9476044-9491514	1.4425e-05	0.147148	0.0682439	2.16745e-05
L02.13302.1	6237	-	Aradu.01KBI	Aradu.A06:9476044-9491514	2.78102e-06	0.0729127	4.36507e-05	1.0812e-08
L02.13302.3	3555	-	Aradu.01KBI	Aradu.A06:9476044-9491514	2.05748	2.48114	1.09134	0.716582
L03.13301.1	5003	-	Aradu.01KBI	Aradu.A06:9476044-9491514	2.43095	3.44557	1.43419	0.682782
L04.13518.1	5178	-	Aradu.01KBI	Aradu.A06:9476044-9491514	0.324229	0.101525	5.99625e-11	0.288791
L04.13518.2	4288	-	Aradu.01KBI	Aradu.A06:9476044-9491514	0.209606	4.7897e-05	2.031e-05	0.122074
Aradu.01KG4.1	628	+	Aradu.01KG4	Aradu.A03:11821283-11823363	0	0	0	0
Aradu.01KLL.1	4128	-	Aradu.01KLL	Aradu.A08:24120262-24127836	2.03257e-06	2.34459e-05	5.13178e-26	4.55424e-13
L02.17719.1	2998	-	Aradu.01KLL	Aradu.A08:24120262-24127836	0.0877261	0.13275	0.117708	6.14739e-34
L03.17696.1	4251	-	Aradu.01KLL	Aradu.A08:24120262-24127836	2.31807e-10	3.74733e-14	0.180629	4.20826e-18
L04.18071.1	4448	-	Aradu.01KLL	Aradu.A08:24120262-24127836	1.96123	2.49466	2.53364	1.56035
Aradu.01KS4.1	2049	-	Aradu.01KS4	Aradu.A04:97104284-97106562	0	0	0	0.0112452
Aradu.01LIT.1	787	+	Aradu.01LIT	Aradu.A05:6447029-6448369	0	0	0	0
Aradu.01M0I.1	1105	-	Aradu.01M0I	Aradu.A06:70308558-70312036	34.428	44.1936	34.7749	20.2079
Aradu.01PEQ.1	1220	-	Aradu.01PEQ	Aradu.A05:84051765-84059552	0.0921838	3.03345e-06	0.809029	0.0982798
L03.11739.1	1625	-	Aradu.01PEQ	Aradu.A05:84051765-84059552	2.20601	2.98566	28.028	4.35267
Aradu.01PFD.1	258	+	Aradu.01PFD	Aradu.A08:30833785-30834439	0	0	0	0
Aradu.01Q81.1	1553	-	Aradu.01Q81	Aradu.A02:91155281-91158211	0	0	0	0
Aradu.01SQW.1	918	-	Aradu.01SQW	Aradu.A03:112625696-112636897	0	0	0	0.0347892
Aradu.01SZZ.1	564	+	Aradu.01SZZ	Aradu.A05:87079943-87080693	0	0	0	0
Aradu.01T4M.1	1222	+	Aradu.01T4M	Aradu.A05:88822842-88826057	0	0	0.34004	0.301475
Aradu.01T8N.1	2538	-	Aradu.01T8N	Aradu.A07:6590635-6593775	0	0	0	0.0263606
Aradu.01TNR.1	2336	+	Aradu.01TNR	Aradu.A04:79699121-79705628	0.0166819	0.0272539	0	0
Aradu.01U6W.1	2799	-	Aradu.01U6W	Aradu.A03:5407958-5420574	0	0	0.0188928	0
Aradu.01U7T.1	1566	-	Aradu.01U7T	Aradu.A07:36021087-36023421	0.0681952	0.0466736	0.0222793	0.0490908
Aradu.01UKP.1	1732	-	Aradu.01UKP	Aradu.A01:103532185-103536790	1.20347	2.17081	1.09321	1.18601
L01.3068.2	2241	-	Aradu.01UKP	Aradu.A01:103532185-103536790	0.743772	0.614934	0.179781	0.0751402
L02.2761.2	2227	-	Aradu.01UKP	Aradu.A01:103532185-103536790	9.08848e-07	0.203271	4.01018e-06	6.69648e-06
L03.2702.2	1381	-	Aradu.01UKP	Aradu.A01:103532185-103536790	0.439554	8.94027e-05	0.370498	1.32756e-31
L03.2702.3	1036	-	Aradu.01UKP	Aradu.A01:103532185-103536790	0.537068	0.983836	1.0091	0.307364
Aradu.01VAS.1	1576	+	Aradu.01VAS	Aradu.A06:1252856-1254863	7.5115	10.5289	8.24309	4.63834
Aradu.01XI9.1	861	-	Aradu.01XI9	Aradu.A05:84254479-84255422	0	0	0	0
Aradu.020AG.1	1451	+	Aradu.020AG	Aradu.A03:116750692-116753256	2.77264	4.2499	7.67376	3.56638
L02.7046.1	1427	+	Aradu.020AG	Aradu.A03:116750692-116753256	0.491974	0.642471	0.582945	0.577905
Aradu.020P0.1	540	-	Aradu.020P0	Aradu.A04:66889194-66892524	2.41573e-40	1.72761e-165	1.58258e-68	0
L02.9093.2	1313	-	Aradu.020P0	Aradu.A04:66889194-66892524	0.006744	0.479454	0.187529	0.008071
Aradu.020YT.1	511	-	Aradu.020YT	Aradu.A03:2852806-2853882	0	0	0	0
Aradu.023N4.1	1554	+	Aradu.023N4	Aradu.A03:38983562-38989377	0	9.3032e-27	9.55244e-07	0.06351
L03.6145.1	1712	+	Aradu.023N4	Aradu.A03:38983562-38989377	0	1.99274e-05	0.327951	0.0762631
L03.6145.3	1562	+	Aradu.023N4	Aradu.A03:38983562-38989377	0	0.0161461	0.156956	0.107679
Aradu.02441.1	2262	+	Aradu.02441	Aradu.A01:90863664-90872134	1.94406e-07	1.26045e-53	8.68873e-37	2.96402e-172
Aradu.R0UVF.1	1119	+	Aradu.02441	Aradu.A01:90863664-90872134	1.08331e-56	1.78983e-18	7.51556e-10	5.3954e-65
L01.2321.3	799	+	Aradu.02441	Aradu.A01:90863664-90872134	1.15462	2.20729	0.392152	2.16397
L01.2321.5	1097	+	Aradu.02441	Aradu.A01:90863664-90872134	0.098749	2.61843e-17	3.11961e-09	4.28947e-61
L02.2037.1	2010	+	Aradu.02441	Aradu.A01:90863664-90872134	1.53035	1.47504	0.419198	1.22397
L02.2037.2	2627	+	Aradu.02441	Aradu.A01:90863664-90872134	0.00906652	0.0545569	2.59072e-09	0.0836113
L03.1998.1	2529	+	Aradu.02441	Aradu.A01:90863664-90872134	0.0576202	0.122079	0.177129	0.114504
L04.2101.1	2557	+	Aradu.02441	Aradu.A01:90863664-90872134	0.121839	1.61596e-05	3.41427e-08	0.0011324
Aradu.0252U.1	1549	+	Aradu.0252U	Aradu.A09:111059959-111062021	0.232214	0.728676	0.674451	0.271216
L01.22580.1	970	+	Aradu.0252U	Aradu.A09:111059959-111062021	0.138309	0.0538927	2.47462e-25	2.40081e-08
L02.20642.1	1865	+	Aradu.0252U	Aradu.A09:111059959-111062021	0.397691	0.584093	0.338459	0.443131
Aradu.025HX.1	1068	-	Aradu.025HX	Aradu.A01:90958908-90961295	0.465105	0.481065	0.520862	1.58635
Aradu.02767.1	807	-	Aradu.02767	Aradu.A04:13514309-13515136	0	0	0	0
Aradu.027FB.1	831	-	Aradu.027FB	Aradu.A01:6284265-6285095	0.252032	0.60587	0.822214	0.710673
L04.5101.2	1551	+	Aradu.028BP	Aradu.A03:2194754-2196766	2.35473e-05	0.189983	0.473559	0.932073
Aradu.028CZ.1	497	+	Aradu.028CZ	Aradu.A02:29293516-29294890	0	0	0	0
Aradu.0291B.1	3555	-	Aradu.0291B	Aradu.A10:3688654-3695248	0.493708	0.626622	0.300426	0.325643
L01.23496.2	2334	-	Aradu.0291B	Aradu.A10:3688654-3695248	0.132451	0.0521736	0.0312066	0.0633076
L01.23496.3	1348	-	Aradu.0291B	Aradu.A10:3688654-3695248	0.194864	0.0293262	0.0495459	1.91876e-44
L02.21504.2	3395	-	Aradu.0291B	Aradu.A10:3688654-3695248	0.0437782	0.132297	4.71501e-10	1.0942e-10
L04.21887.1	3742	-	Aradu.0291B	Aradu.A10:3688654-3695248	0.274949	0.357318	0.426613	0.508214
Aradu.029LX.1	3370	-	Aradu.029LX	Aradu.A10:108497427-108501679	0	0.00679874	0.0593877	0.0074876
Aradu.02BZ7.1	765	+	Aradu.02BZ7	Aradu.A02:14773583-14775552	0	0	0	0
Aradu.02CFV.1	1029	-	Aradu.02CFV	Aradu.A08:193355-194678	0	0	0	0
Aradu.02CFW.1	2823	-	Aradu.02CFW	Aradu.A10:6594077-6598246	2.90746e-06	8.22678e-06	2.22813e-06	4.08067e-06
L01.23641.2	3191	-	Aradu.02CFW	Aradu.A10:6594077-6598246	0.0810013	0.189813	0.153891	0.120329
L03.21629.1	2309	-	Aradu.02CFW	Aradu.A10:6594077-6598246	0.0681106	0.401637	0.87893	0.168587
Aradu.02CQ3.1	1710	-	Aradu.02CQ3	Aradu.A04:33713552-33716879	0.250183	0.477785	1.48313	0.261533
Aradu.02CS5.1	3816	-	Aradu.02CS5	Aradu.A03:10811129-10825437	0.165921	0.465953	0.186899	0.163015
L01.6026.1	2125	-	Aradu.02CS5	Aradu.A03:10811129-10825437	1.01999	0.447854	1.78964	0.200994
L02.5491.1	2123	-	Aradu.02CS5	Aradu.A03:10811129-10825437	0.000405876	0.00103684	9.50397e-08	0.00063388
L03.5458.1	2130	-	Aradu.02CS5	Aradu.A03:10811129-10825437	0.283446	1.09454	0.267652	1.72219
L04.5590.3	991	-	Aradu.02CS5	Aradu.A03:10811129-10825437	0.54369	0.838607	1.04017	2.02399
Aradu.02DA8.1	1296	+	Aradu.02DA8	Aradu.A02:93283408-93285409	0.017006	0.0655831	0.627283	0.0991066
Aradu.02EIY.1	939	+	Aradu.02EIY	Aradu.A01:17241088-17243137	0	0	0	0
Aradu.02GMF.1	2007	-	Aradu.02GMF	Aradu.A06:101648384-101651263	3.1127	4.63486	9.4672	3.96973
Aradu.02HPB.1	930	+	Aradu.02HPB	Aradu.A08:31473869-31478026	0.000381466	0.00132937	2.91443e-09	1.69933e-11
L02.18065.2	1234	+	Aradu.02HPB	Aradu.A08:31473869-31478026	0.0430326	0.794225	0.00765805	0.000438796
L02.18065.5	1144	+	Aradu.02HPB	Aradu.A08:31473869-31478026	0.479701	0.577471	0.000125429	0.606627
L04.18445.1	1549	+	Aradu.02HPB	Aradu.A08:31473869-31478026	0.0408399	1.68802e-18	0.0998739	0.02989
Aradu.02I1H.1	4352	-	Aradu.02I1H	Aradu.A03:112301566-112310118	1.27447e-52	3.73661e-33	2.00157e-17	1.04268e-07
L01.7609.1	1246	-	Aradu.02I1H	Aradu.A03:112301566-112310118	0.479539	4.5468e-07	0.0816829	5.82781e-25
L01.7609.3	4259	-	Aradu.02I1H	Aradu.A03:112301566-112310118	0.0736267	0.00518085	1.72913e-07	5.25182e-05
L01.7609.5	3959	-	Aradu.02I1H	Aradu.A03:112301566-112310118	0.108538	0.0505897	1.84115e-19	4.72864e-18
L02.6925.2	4337	-	Aradu.02I1H	Aradu.A03:112301566-112310118	4.44924e-29	9.38277e-08	4.64951e-07	2.75936e-07
L02.6925.3	3661	-	Aradu.02I1H	Aradu.A03:112301566-112310118	0.00146652	0.00116351	0.000154227	1.69002e-05
L03.6848.1	4402	-	Aradu.02I1H	Aradu.A03:112301566-112310118	0.0496581	0.359246	0.324964	0.0806176
Aradu.02IGP.1	1520	+	Aradu.02IGP	Aradu.A04:936116-939226	0.0553259	0.343795	0.0671091	0.0980949
Aradu.02IH3.1	1158	+	Aradu.02IH3	Aradu.A02:13845789-13849455	0.00404508	5.12439e-20	7.71797e-07	4.47412e-05
L02.3414.1	1655	+	Aradu.02IH3	Aradu.A02:13845789-13849455	2.43667e-07	0.47017	2.39736e-32	2.13819e-10
L02.3414.3	1730	+	Aradu.02IH3	Aradu.A02:13845789-13849455	0.348496	0.394586	0.0901459	0.257937
L04.3475.2	1411	+	Aradu.02IH3	Aradu.A02:13845789-13849455	0.304676	0.310908	0.221859	0.603664
Aradu.02IKD.1	7327	+	Aradu.02IKD	Aradu.A06:102296230-102311107	3.54253e-16	0.0643397	1.06537e-06	3.30956e-21
L01.16043.2	6360	+	Aradu.02IKD	Aradu.A06:102296230-102311107	0.000100063	0.0941939	0.174861	0.00118567
L01.16043.3	7359	+	Aradu.02IKD	Aradu.A06:102296230-102311107	0.180961	0.356309	2.48981	0.00451386
L01.16043.4	6816	+	Aradu.02IKD	Aradu.A06:102296230-102311107	0.0238205	2.7013e-18	0.0527868	2.29942e-36
L01.16043.5	6877	+	Aradu.02IKD	Aradu.A06:102296230-102311107	0.0607813	6.48061e-18	0.380383	0.0192335
L02.14609.2	7908	+	Aradu.02IKD	Aradu.A06:102296230-102311107	1.64497e-07	4.35334e-06	2.34761e-07	1.5832e-09
L02.14609.3	4074	+	Aradu.02IKD	Aradu.A06:102296230-102311107	2.59025e-12	0.194807	0.937859	2.52349e-05
L03.14636.2	4448	+	Aradu.02IKD	Aradu.A06:102296230-102311107	1.18349e-24	1.0816e-13	1.21067e-18	3.51944e-20
L03.14636.3	5929	+	Aradu.02IKD	Aradu.A06:102296230-102311107	4.02268e-21	1.3439e-06	1.0957e-08	0.11693
L04.14845.2	3696	+	Aradu.02IKD	Aradu.A06:102296230-102311107	0.131187	0.0605977	0.532085	0.155472
Aradu.02IKS.1	1196	-	Aradu.02IKS	Aradu.A03:118298814-118303032	1.95137	2.46853	0.351574	0.921801
Aradu.02IR1.1	471	+	Aradu.02IR1	Aradu.A02:6430056-6432674	0	6.5633e-96	1.08139e-14	5.56682e-81
L03.3167.1	2619	+	Aradu.02IR1	Aradu.A02:6430056-6432674	0.596464	0.461961	0.67326	0.640281
L03.3167.2	2482	+	Aradu.02IR1	Aradu.A02:6430056-6432674	7.78062e-05	0.00032329	0.28465	2.88338e-05
Aradu.02JIK.1	753	+	Aradu.02JIK	Aradu.A01:27129432-27136414	2.9327e-48	4.05886e-67	2.92539e-46	1.48974e-13
Aradu.T7N4Z.1	1809	+	Aradu.02JIK	Aradu.A01:27129432-27136414	3.73311e-05	3.6373e-07	0.0642421	0.0635489
L01.1570.1	2883	+	Aradu.02JIK	Aradu.A01:27129432-27136414	0.598208	0.722508	1.27535	0.325688
Aradu.02KT6.1	1500	+	Aradu.02KT6	Aradu.A04:44989969-44994149	0	0	0	0
Aradu.02LQD.1	897	+	Aradu.02LQD	Aradu.A10:108257407-108259949	0.77703	1.13941	0.151408	0.47648
Aradu.02MHN.1	451	+	Aradu.02MHN	Aradu.A03:116470891-116471502	0	0	0	0
Aradu.02MM2.1	1930	-	Aradu.02MM2	Aradu.A02:2455123-2463892	9.58688e-17	1.36891e-05	5.14297e-12	1.4407e-14
L01.3340.2	2020	-	Aradu.02MM2	Aradu.A02:2455123-2463892	5.7734e-06	1.54154e-05	4.39398e-05	3.34151e-07
L01.3340.3	2345	-	Aradu.02MM2	Aradu.A02:2455123-2463892	0.190485	5.63428e-14	8.0555e-15	3.4189e-07
L02.3029.3	2287	-	Aradu.02MM2	Aradu.A02:2455123-2463892	0.120373	0.22154	9.74583e-21	0.0800644
L02.3029.4	1369	-	Aradu.02MM2	Aradu.A02:2455123-2463892	0.000907636	0.39705	0.180188	0.0565999
L02.3029.5	2247	-	Aradu.02MM2	Aradu.A02:2455123-2463892	0.469184	0.17138	0.122021	0.119094
Aradu.02NM4.1	2092	-	Aradu.02NM4	Aradu.A09:117898891-117901095	0.258446	0.254333	0.162272	0.21379
Aradu.02NZN.1	1018	-	Aradu.02NZN	Aradu.A05:27541240-27543528	2.0548e-05	0.505502	0.0144605	1.36393e-05
L01.12398.1	1572	-	Aradu.02NZN	Aradu.A05:27541240-27543528	0.378133	2.68529e-06	4.04775e-12	9.18478e-10
Aradu.02Q8Q.1	1463	+	Aradu.02Q8Q	Aradu.A01:21699279-21702294	0	0	0	0
Aradu.02RAJ.1	2743	-	Aradu.02RAJ	Aradu.A01:2013114-2020630	5.79946e-07	0.000110534	1.87512e-07	0.000405047
L02.715.2	2939	-	Aradu.02RAJ	Aradu.A01:2013114-2020630	0.429767	0.177851	0.493479	0.169261
Aradu.02RIP.1	885	-	Aradu.02RIP	Aradu.A08:15759701-15761684	0	0	0	0
Aradu.02RSN.1	1052	+	Aradu.02RSN	Aradu.A01:96105759-96144987	0.0230985	0	2.20857	0.183337
Aradu.8WS4M.1	1139	+	Aradu.02RSN	Aradu.A01:96105759-96144987	2.02388e-125	1.5233e-60	0.361292	0.194112
Aradu.KI3UZ.1	790	+	Aradu.02RSN	Aradu.A01:96105759-96144987	0.156315	0.0671639	36.831	7.59872
L03.2356.1	1305	+	Aradu.02RSN	Aradu.A01:96105759-96144987	0.237975	0.264992	79.8463	7.56287
L03.2356.3	797	+	Aradu.02RSN	Aradu.A01:96105759-96144987	0.00221221	0.000719885	22.1535	0.00433181
L04.2430.2	1003	+	Aradu.02RSN	Aradu.A01:96105759-96144987	0.288744	1.77224e-06	0.0151568	2.13109
Aradu.02TFB.1	1673	+	Aradu.02TFB	Aradu.A05:100316270-100458865	0.0370322	0.054548	1.61374	0.631572
Aradu.W9ELR.1	2241	+	Aradu.02TFB	Aradu.A05:100316270-100458865	5.23577e-06	0	7.9877e-20	4.24982e-20
Aradu.Y3QBI.1	909	+	Aradu.02TFB	Aradu.A05:100316270-100458865	0.179102	0.167716	0.665728	0.582209
L03.12282.3	2038	+	Aradu.02TFB	Aradu.A05:100316270-100458865	0	0	0.156882	2.40294e-76
L03.12282.4	1915	+	Aradu.02TFB	Aradu.A05:100316270-100458865	0.0113939	0	4.56458	0.00024374
L04.12461.1	2683	+	Aradu.02TFB	Aradu.A05:100316270-100458865	3.31202e-34	6.34451e-09	8.58121e-23	0.133403
L04.12461.2	2683	+	Aradu.02TFB	Aradu.A05:100316270-100458865	3.31202e-34	6.34451e-09	8.58121e-23	0.133403
Aradu.02TGY.1	984	+	Aradu.02TGY	Aradu.A08:38189641-38191275	0.0874274	0.0667642	5.34708	1.02738
Aradu.02VEY.1	6163	-	Aradu.02VEY	Aradu.A06:8442089-8452374	1.2543e-21	6.59847e-32	1.02906e-60	9.52949e-51
L01.14499.2	2756	-	Aradu.02VEY	Aradu.A06:8442089-8452374	0.597841	0.719926	0.892563	0.420391
L02.13255.3	4497	-	Aradu.02VEY	Aradu.A06:8442089-8452374	0.156857	0.472303	0.0510664	0.334374
L03.13274.2	6740	-	Aradu.02VEY	Aradu.A06:8442089-8452374	1.03934e-05	5.32396e-09	0.132848	1.58016e-08
L03.13274.3	6788	-	Aradu.02VEY	Aradu.A06:8442089-8452374	0.219445	0.303334	0.721491	0.605399
L03.13274.4	6620	-	Aradu.02VEY	Aradu.A06:8442089-8452374	1.34178e-09	1.00104e-05	1.98318e-15	1.09324e-13
L04.13444.2	1546	-	Aradu.02VEY	Aradu.A06:8442089-8452374	1.63443	2.39342	3.16689	2.83748
L04.13444.3	6881	-	Aradu.02VEY	Aradu.A06:8442089-8452374	5.72968e-05	9.92261e-05	1.69874e-06	0.000377292
L04.13444.4	5199	-	Aradu.02VEY	Aradu.A06:8442089-8452374	0.0859398	0.10251	0.241531	0.299903
Aradu.02WWA.1	490	+	Aradu.02WWA	Aradu.A06:56386413-56396719	0.911098	0	0.215115	0.80956
Aradu.J2V8M.1	315	+	Aradu.02XNW	Aradu.A03:17870438-17873891	3.5786e-36	1.6131e-62	8.34786e-18	2.0706e-14
L02.5700.1	448	+	Aradu.02XNW	Aradu.A03:17870438-17873891	0.593928	1.88962	1.24693	0.911208
L03.5662.1	435	+	Aradu.02XNW	Aradu.A03:17870438-17873891	2.10498e-05	1.57018e-05	0.832076	1.68485e-05
Aradu.02YQS.1	1129	-	Aradu.02YQS	Aradu.A03:125372973-125374207	0.102865	0.417761	6.33862	0.334179
Aradu.02ZGN.1	1497	-	Aradu.02ZGN	Aradu.A08:40562253-40564758	1.78749e-05	2.37717e-06	4.60458e-07	1.29678e-06
L01.20136.2	1688	-	Aradu.02ZGN	Aradu.A08:40562253-40564758	0.0803645	3.65911e-06	5.02834e-06	0.168296
L03.18385.2	1708	-	Aradu.02ZGN	Aradu.A08:40562253-40564758	0.806501	0.836251	1.50739	0.784113
L04.18801.2	1109	-	Aradu.02ZGN	Aradu.A08:40562253-40564758	0.975537	1.73917	1.03483	1.27234
Aradu.02ZKU.1	357	+	Aradu.02ZKU	Aradu.A02:36873520-36874424	0	0	0	0
Aradu.02ZTY.1	1957	-	Aradu.02ZTY	Aradu.A09:116280109-116282939	2.65161	10.7205	5.90605	4.20162
L01.22986.2	1738	-	Aradu.02ZTY	Aradu.A09:116280109-116282939	1.56309	6.63299	0.828359	2.40408
Aradu.030EN.1	2481	-	Aradu.030EN	Aradu.A03:508658-531419	0.124085	3.59968e-05	0	4.22005e-16
L01.5391.2	646	-	Aradu.030EN	Aradu.A03:508658-531419	0.510364	0.0549449	0	1.67824e-17
L02.4848.2	2556	-	Aradu.030EN	Aradu.A03:508658-531419	1.17476e-05	0.149787	0	2.77089e-16
Aradu.0310T.1	642	-	Aradu.0310T	Aradu.A09:16159769-16160658	0	0	0	0
Aradu.031BD.1	1139	-	Aradu.031BD	Aradu.A03:133595520-133598871	0.35863	0.134121	0.143944	5.82674e-06
L02.7980.2	976	-	Aradu.031BD	Aradu.A03:133595520-133598871	7.6245	9.70822	9.09541	2.41139
Aradu.031YC.1	2805	+	Aradu.031YC	Aradu.A05:16196499-16200448	1.52858	2.38963	8.06436	4.68018
L01.12091.1	2687	+	Aradu.031YC	Aradu.A05:16196499-16200448	0.321881	0.000648812	1.1748e-05	3.0357e-06
L02.11006.1	3379	+	Aradu.031YC	Aradu.A05:16196499-16200448	0.806924	3.17854	3.82696	1.59876
L03.11000.2	2617	+	Aradu.031YC	Aradu.A05:16196499-16200448	1.0163	2.28037	0.310102	5.9626e-05
Aradu.033W0.1	2105	+	Aradu.033W0	Aradu.A10:107093313-107100509	0.058084	0.188913	0.00615189	0.022727
Aradu.033ZK.1	2031	-	Aradu.033ZK	Aradu.A04:83878418-83883764	0.831253	0.713871	0.544092	0.636748
L04.9416.2	2079	-	Aradu.033ZK	Aradu.A04:83878418-83883764	2.94167e-06	0.0435179	3.1078e-06	0.0805568
Aradu.034KP.1	1538	-	Aradu.034KP	Aradu.A10:73139619-73143877	1.09707	2.52295	5.27038	2.47468
L04.22822.2	1505	-	Aradu.034KP	Aradu.A10:73139619-73143877	5.18719e-05	4.92106e-05	5.45918e-05	0.346821
Aradu.035M0.1	344	+	Aradu.035M0	Aradu.A08:8207786-8210348	0	0	0	0
Aradu.035RQ.1	467	-	Aradu.035RQ	Aradu.A07:2370165-2372080	0	0	0	0
Aradu.0361Y.1	276	-	Aradu.0361Y	Aradu.A02:79390925-79391236	0	0	0	0
Aradu.036DC.1	1111	-	Aradu.036DC	Aradu.A03:108416421-108419998	0	0	0	0
Aradu.036RV.1	384	-	Aradu.036RV	Aradu.A05:97458089-97459034	0	0	0	0
Aradu.037E3.1	1299	-	Aradu.037E3	Aradu.A04:7324270-7325683	4.84858e-10	8.71139e-08	4.06183e-14	1.3755e-36
L02.8496.2	1381	-	Aradu.037E3	Aradu.A04:7324270-7325683	0.118756	0.319234	0.000489178	0.000382018
L03.8468.2	1356	-	Aradu.037E3	Aradu.A04:7324270-7325683	1.12938e-05	2.186e-07	0.194599	0.216009
Aradu.039A1.1	6781	+	Aradu.039A1	Aradu.A09:5827002-5840949	0.019628	0.0104412	0.0301979	0.0228236
Aradu.039HC.1	1614	+	Aradu.039HC	Aradu.A01:351257-354527	0	0.0134555	0.0543549	0
Aradu.039JF.1	1529	+	Aradu.039JF	Aradu.A07:2585357-2592708	0.33016	0.207835	0.454504	1.09888
Aradu.WGX9A.1	2178	+	Aradu.039JF	Aradu.A07:2585357-2592708	2.11389e-05	0.0914364	0.0526772	0.0871594
L03.15224.1	1594	+	Aradu.039JF	Aradu.A07:2585357-2592708	0.0483662	0.147093	0.556595	0.277302
Aradu.03D50.1	264	+	Aradu.03D50	Aradu.A02:1524626-1525440	0	0	0	0
Aradu.03DGE.1	258	-	Aradu.03DGE	Aradu.A02:9057961-9058572	0	0	0	0
Aradu.03DPH.1	1297	-	Aradu.03DPH	Aradu.A08:48902166-48905026	0.0349977	0.0548478	0.0472023	0.0385699
Aradu.03ENG.1	864	-	Aradu.03ENG	Aradu.A02:84440368-84441960	5.41306	11.127	0.328588	797.528
Aradu.03ESY.1	1018	+	Aradu.03ESY	Aradu.A01:5439893-5442570	1.16547	2.85636	2.72118	1.25551
L03.850.3	608	+	Aradu.03ESY	Aradu.A01:5439893-5442570	1.29413	0.212103	1.9756	1.80942e-08
L04.943.3	915	+	Aradu.03ESY	Aradu.A01:5439893-5442570	0.29815	0.433679	0.45601	0.567725
Aradu.03EUE.1	204	-	Aradu.03EUE	Aradu.A04:109988095-109988459	0	0	0	0
Aradu.03GCY.1	1674	-	Aradu.03GCY	Aradu.A02:84192714-84195988	0.395798	2.44736e-05	0.379616	0.299625
Aradu.03GSH.1	1536	-	Aradu.03GSH	Aradu.A02:86714991-86718585	0.598658	0.477188	0.570064	0.0337641
L01.4924.1	1884	-	Aradu.03GSH	Aradu.A02:86714991-86718585	0.489025	0.558079	0.409689	0.13139
L01.4924.2	1814	-	Aradu.03GSH	Aradu.A02:86714991-86718585	0.26682	0.0366828	1.4525e-12	2.30616e-09
L02.4442.2	1074	-	Aradu.03GSH	Aradu.A02:86714991-86718585	0.12658	0.919002	0.583916	1.53252e-17
L03.4390.1	1505	-	Aradu.03GSH	Aradu.A02:86714991-86718585	5.26806e-05	0.258129	0.268375	7.59339e-07
L04.4514.1	1685	-	Aradu.03GSH	Aradu.A02:86714991-86718585	4.23581e-12	0.0746995	0.088321	0.174944
Aradu.03HGK.1	1808	+	Aradu.03HGK	Aradu.A03:68875688-68884156	0.0148247	0	0.0154417	0.0172227
Aradu.03IBL.1	1480	+	Aradu.03IBL	Aradu.A05:31924809-31928425	1.01028e-07	3.28613e-06	1.26203e-06	3.13039e-07
L02.11330.2	1437	+	Aradu.03IBL	Aradu.A05:31924809-31928425	0.0226496	0.093301	7.39779e-07	4.76743e-07
L04.11517.2	1119	+	Aradu.03IBL	Aradu.A05:31924809-31928425	0.133531	0.116849	0.291521	0.294523
L04.11517.3	1946	+	Aradu.03IBL	Aradu.A05:31924809-31928425	0.298123	0.42833	0.559651	0.600797
Aradu.03JGZ.1	693	-	Aradu.03JGZ	Aradu.A01:84412119-84415302	0.0402492	0	0.0879196	0.0938439
Aradu.03JH0.1	1332	+	Aradu.03JH0	Aradu.A08:44839892-44842814	10.7267	40.4778	20.323	8.1988
L03.18642.2	1278	+	Aradu.03JH0	Aradu.A08:44839892-44842814	24.2178	38.3332	44.2128	15.4788
Aradu.03JUT.1	500	+	Aradu.03JUT	Aradu.A04:50970775-50971480	0	0	0	0
Aradu.03JW6.1	825	-	Aradu.03JW6	Aradu.A06:7929946-7930770	0	0	0	0
Aradu.03KYM.1	375	-	Aradu.03KYM	Aradu.A04:85098067-85099364	0	0	0	0
Aradu.03LLA.1	767	-	Aradu.03LLA	Aradu.A10:79363926-79365419	0	0.0453728	0	0
L02.1029.1	1128	+	Aradu.03MDB	Aradu.A01:8743124-8746943	0.000595066	0.491338	1.75299e-08	0.086901
L02.1029.2	2112	+	Aradu.03MDB	Aradu.A01:8743124-8746943	0.318117	0.47231	1.31043	0.42521
L02.1029.3	2108	+	Aradu.03MDB	Aradu.A01:8743124-8746943	1.90855	1.76436	2.70949	4.62351
Aradu.03MTI.1	1425	+	Aradu.03MTI	Aradu.A02:9282699-9285632	0	0	0	0
Aradu.03N4G.1	2402	+	Aradu.03N4G	Aradu.A03:110601355-110606315	0.727969	0.775728	14.3305	1.30595
L01.7561.2	2421	+	Aradu.03N4G	Aradu.A03:110601355-110606315	0.391738	0.151137	1.59625	0.174235
Aradu.03NM5.1	1818	-	Aradu.03NM5	Aradu.A08:49137633-49143397	0.866757	1.92113	4.69674	7.04421
L01.20655.2	723	-	Aradu.03NM5	Aradu.A08:49137633-49143397	0.643833	0.246267	0.573617	1.12798
L01.20655.3	2217	-	Aradu.03NM5	Aradu.A08:49137633-49143397	0.748189	0.00204674	0.277186	0.0503209
Aradu.03P72.1	875	-	Aradu.03P72	Aradu.A01:90513961-90514926	0.032775	0.187518	0.112626	0.124587
Aradu.03QUI.1	2250	+	Aradu.03QUI	Aradu.A06:4258695-4262213	3.93059e-08	5.93514e-13	4.75329e-19	1.13556e-05
L03.12984.3	2647	+	Aradu.03QUI	Aradu.A06:4258695-4262213	2.03686e-05	3.55453e-05	0.000103248	1.96417e-05
L04.13204.2	2198	+	Aradu.03QUI	Aradu.A06:4258695-4262213	0.185753	0.356673	0.232844	0.161557
L04.13204.3	2419	+	Aradu.03QUI	Aradu.A06:4258695-4262213	2.87441e-07	1.24814e-06	1.74664e-10	0.0347464
Aradu.03S22.1	466	+	Aradu.03S22	Aradu.A06:81354973-81357226	0	0	0	0
Aradu.03T7Q.1	342	-	Aradu.03T7Q	Aradu.A08:35613951-35624967	0	1.62727e-56	6.34502e-316	0
L02.18211.1	771	-	Aradu.03T7Q	Aradu.A08:35613951-35624967	2.76916e-09	0.414498	0.274187	6.08622e-09
L02.18211.2	1181	-	Aradu.03T7Q	Aradu.A08:35613951-35624967	0.20001	1.55152e-05	4.13763e-40	1.62051e-06
L02.18211.3	1066	-	Aradu.03T7Q	Aradu.A08:35613951-35624967	2.22799e-06	0.886356	0.0140235	0.340629
L01.5429.4	6022	+	Aradu.03THN	Aradu.A03:564871-573487	1.38672	1.26816	1.29047	1.93878
L02.4881.2	6073	+	Aradu.03THN	Aradu.A03:564871-573487	0.000503231	3.42972e-06	5.8701e-05	1.26156e-05
L03.4868.2	6069	+	Aradu.03THN	Aradu.A03:564871-573487	0.0623707	1.31815e-11	0.291717	9.84343e-05
L04.4994.2	6095	+	Aradu.03THN	Aradu.A03:564871-573487	2.54419e-14	0.000260695	9.66928e-05	0.292263
Aradu.03TN6.1	474	+	Aradu.03TN6	Aradu.A03:8035876-8036890	0	0	0	0
Aradu.03TSH.1	1006	+	Aradu.03TSH	Aradu.A01:9321096-9322831	0.589509	0.200264	0	0
Aradu.03UFM.1	1422	-	Aradu.03UFM	Aradu.A05:108478149-108482790	0.733695	1.10163	1.67087	0.969433
L02.12647.1	1675	-	Aradu.03UFM	Aradu.A05:108478149-108482790	5.39324e-44	0.146691	1.03923e-27	1.42377e-42
L03.12625.1	2026	-	Aradu.03UFM	Aradu.A05:108478149-108482790	0.000160261	0.899461	0.71147	1.42165e-05
L04.12839.1	2210	-	Aradu.03UFM	Aradu.A05:108478149-108482790	0.827309	0.994014	0.33963	1.83013
Aradu.03UN2.1	819	-	Aradu.03UN2	Aradu.A06:3926811-3928257	0.078357	0.112199	0.0825084	0.0930459
Aradu.03UVX.1	1551	+	Aradu.03UVX	Aradu.A10:62827688-62831728	2.25568e-05	0.414024	0.000740847	0.27235
L02.22256.3	1523	+	Aradu.03UVX	Aradu.A10:62827688-62831728	0.101509	0.805036	1.81714	0.78742
L04.22683.3	934	+	Aradu.03UVX	Aradu.A10:62827688-62831728	0.717133	0.000372067	0.540103	1.43813
Aradu.03V6N.1	408	+	Aradu.03V6N	Aradu.A05:88730747-88731331	0	0	0	0
Aradu.03VJN.1	1697	-	Aradu.03VJN	Aradu.A10:10272759-10276379	0	0.011628	0.0121925	0
Aradu.03VTT.1	1243	+	Aradu.03VTT	Aradu.A06:109463347-109465820	2.68634	2.65877	4.82398	6.92162
Aradu.03WRD.1	1572	-	Aradu.03WRD	Aradu.A07:2639863-2641434	0.440838	0.521736	0.423032	0.387907
Aradu.03WW6.1	1509	+	Aradu.03WW6	Aradu.A05:91817339-91858788	1.82511e-122	6.67945e-21	6.64208e-18	2.15052e-116
Aradu.Q53WI.1	3620	+	Aradu.03WW6	Aradu.A05:91817339-91858788	0.695321	0.877686	0.118911	0.00628097
L01.13163.1	3635	+	Aradu.03WW6	Aradu.A05:91817339-91858788	0.554808	0.482715	0.259082	0.0806399
L02.12003.1	1326	+	Aradu.03WW6	Aradu.A05:91817339-91858788	2.64986e-22	0.486478	0.0690252	1.51321e-58
L02.12003.2	4360	+	Aradu.03WW6	Aradu.A05:91817339-91858788	0.0170267	0.350363	0.000151243	0.071403
L03.11958.3	1885	+	Aradu.03WW6	Aradu.A05:91817339-91858788	3.14027e-70	5.29839e-08	0.0412606	9.98199e-74
L03.11958.5	979	+	Aradu.03WW6	Aradu.A05:91817339-91858788	0.181128	1.06522e-05	0.212637	0.0589109
L04.12179.1	1234	+	Aradu.03WW6	Aradu.A05:91817339-91858788	0.374028	0.455817	0.0427202	0.352829
L04.12179.2	838	+	Aradu.03WW6	Aradu.A05:91817339-91858788	2.99597e-46	1.33807e-17	0.0508502	0.223306
L04.12179.4	1047	+	Aradu.03WW6	Aradu.A05:91817339-91858788	6.19758e-49	0.458402	0.220399	0.521921
L04.12179.5	1288	+	Aradu.03WW6	Aradu.A05:91817339-91858788	0.290999	1.08241e-05	5.97486e-10	0.168645
Aradu.03X06.1	1557	+	Aradu.03X06	Aradu.A01:4269403-4271801	0.3444	0.436633	4.57735	1.64068
Aradu.03X4Q.1	1128	+	Aradu.03X4Q	Aradu.A04:4622192-4623319	0.449151	1.27421	8.9761	47.8207
L03.17290.1	1596	+	Aradu.03YNZ	Aradu.A08:12038431-12041816	0.0837137	0.0975127	0.302902	0.432836
Aradu.03ZPL.1	1785	+	Aradu.03ZPL	Aradu.A09:113672720-113675108	0	0.0304131	0	0.127145
Aradu.03ZU2.1	591	-	Aradu.03ZU2	Aradu.A01:62315911-62316810	0	0	0	0
L02.12136.1	679	-	Aradu.040F3	Aradu.A05:95470147-95479455	1.20162	1.83496	0.639481	5.5326e-19
Aradu.040TA.1	2220	+	Aradu.040TA	Aradu.A09:117057062-117063727	0.429553	0.000363444	0.545767	0.81232
L01.23040.1	3298	+	Aradu.040TA	Aradu.A09:117057062-117063727	0.477362	0.228321	0.404532	0.282742
L02.21076.1	1407	+	Aradu.040TA	Aradu.A09:117057062-117063727	0.596801	1.80291	0.616021	0.57781
L03.21028.1	2369	+	Aradu.040TA	Aradu.A09:117057062-117063727	1.12193	2.1259	1.54005	0.6977
Aradu.041C0.1	514	-	Aradu.041C0	Aradu.A07:14296821-14298743	0	0	0	0
Aradu.041TI.1	1005	+	Aradu.041TI	Aradu.A01:103481541-103482630	0.0185232	0.283407	2.31603	10.1836
Aradu.044GN.1	708	-	Aradu.044GN	Aradu.A09:13713010-13714082	0	0	0	0
Aradu.045CH.1	1819	+	Aradu.045CH	Aradu.A09:7663677-7675141	2.47669	2.87536	3.01497	2.91669
Aradu.045XZ.1	1129	+	Aradu.045XZ	Aradu.A06:6928299-6930828	36.4717	61.22	71.6677	30.253
L01.3721.1	3453	-	Aradu.0472T	Aradu.A02:12567667-12580815	0.817323	0.433	0.423783	0.316057
L02.3373.1	2955	-	Aradu.0472T	Aradu.A02:12567667-12580815	6.21087e-10	0.164626	0.622539	3.38752e-08
L02.3373.2	3239	-	Aradu.0472T	Aradu.A02:12567667-12580815	0.255444	0.776789	0.583053	0.23522
L02.3373.3	2895	-	Aradu.0472T	Aradu.A02:12567667-12580815	7.76585e-05	0.908203	1.11188	1.37349
L03.3354.2	3396	-	Aradu.0472T	Aradu.A02:12567667-12580815	0.668243	0.663594	0.726895	0.269494
L03.3354.3	3881	-	Aradu.0472T	Aradu.A02:12567667-12580815	6.32086e-06	0.000174506	2.61151e-06	1.2334e-06
L04.3429.1	2855	-	Aradu.0472T	Aradu.A02:12567667-12580815	0.240712	0.219039	0.217103	0.489391
L04.3429.3	1966	-	Aradu.0472T	Aradu.A02:12567667-12580815	0.352716	0.489926	0.0558843	0.6948
Aradu.047VN.1	611	+	Aradu.047VN	Adur2533:4669-5486	0.17057	0	0	0
Aradu.048L3.1	1809	-	Aradu.048L3	Aradu.A02:12447712-12451656	0.000371881	0.00131556	5.90445e-08	0.000129134
L01.3707.2	1428	-	Aradu.048L3	Aradu.A02:12447712-12451656	4.74024	1.75254	1.02447	2.64718
L02.3365.2	2071	-	Aradu.048L3	Aradu.A02:12447712-12451656	2.1981e-07	0.0590061	0.254209	0.120969
L03.3339.2	2030	-	Aradu.048L3	Aradu.A02:12447712-12451656	0.143224	6.99729e-20	4.9514e-05	3.31314e-07
L04.3418.1	1595	-	Aradu.048L3	Aradu.A02:12447712-12451656	6.65036e-60	1.41667e-51	4.99569e-13	6.72311e-29
L04.3418.4	1889	-	Aradu.048L3	Aradu.A02:12447712-12451656	6.48831e-15	2.20796e-21	3.7959e-10	0.13519
Aradu.0497F.1	1125	+	Aradu.0497F	Aradu.A10:17373855-17375207	0	0	0	0
Aradu.04AVY.1	417	+	Aradu.04AVY	Aradu.A06:84511248-84512663	0	0	0	0
Aradu.04B0F.1	1682	+	Aradu.04B0F	Aradu.A04:14439825-14445620	0.369199	0.331621	0.344836	0.384988
L01.9498.1	1404	+	Aradu.04B0F	Aradu.A04:14439825-14445620	0.441525	0.205891	0.355087	0.51959
L02.8666.1	1344	+	Aradu.04B0F	Aradu.A04:14439825-14445620	1.93753	4.57032	5.3242	6.00673
L04.8820.1	1309	+	Aradu.04B0F	Aradu.A04:14439825-14445620	0.103635	0.107916	0.338365	0.182474
Aradu.04BI1.1	567	-	Aradu.04BI1	Aradu.A06:87513801-87514494	0	0	0	0
Aradu.04BLT.1	3817	-	Aradu.04BLT	Aradu.A05:32556050-32562387	1.99416e-06	7.82099e-06	0.169951	0.823948
L01.12442.3	1661	-	Aradu.04BLT	Aradu.A05:32556050-32562387	0.298566	0.211709	0.131006	1.09597
L02.11349.2	3089	-	Aradu.04BLT	Aradu.A05:32556050-32562387	0.0435959	0.0691672	0.0476179	0.11294
Aradu.04DBN.1	1342	+	Aradu.04DBN	Aradu.A10:30830617-30832039	0.560467	0.570913	0.338192	1.20818
Aradu.04DD4.1	1475	+	Aradu.04DD4	Aradu.A03:7732296-7734701	2.29825	3.41535	2.73422	1.8274
Aradu.04DG8.1	2100	-	Aradu.04DG8	Aradu.A07:51246685-51250032	0.131187	0.0457714	0.0782278	0.0240536
Aradu.04DGM.1	504	+	Aradu.04DGM	Aradu.A08:24181264-24181767	0	0	0	0
Aradu.04DPI.1	1760	-	Aradu.04DPI	Aradu.A02:88505413-88511804	0.549881	0.431401	1.03769	1.45866
L01.4981.1	3450	-	Aradu.04DPI	Aradu.A02:88505413-88511804	0.389494	0.164952	0.583693	0.557478
L02.4489.1	2422	-	Aradu.04DPI	Aradu.A02:88505413-88511804	1.29074e-20	0.12737	5.51416e-09	1.09159e-21
L03.4438.1	2566	-	Aradu.04DPI	Aradu.A02:88505413-88511804	1.71369e-06	0.281973	1.06039	0.322949
L03.4438.2	3599	-	Aradu.04DPI	Aradu.A02:88505413-88511804	0.233613	0.0910242	0.869919	0.582648
L03.4438.4	1993	-	Aradu.04DPI	Aradu.A02:88505413-88511804	0.00513166	0.19917	0.310354	0.00157604
L04.4573.1	2114	-	Aradu.04DPI	Aradu.A02:88505413-88511804	0.0409752	4.40544e-25	0.19005	0.267952
L02.641.1	1012	-	Aradu.04E6I	Aradu.A01:1093614-1094625	4.45461	3.54833	2.05939	0.986487
Aradu.04EM8.1	3634	+	Aradu.04EM8	Aradu.A08:6512774-6517608	1.36694	1.87192	1.35603	1.21975
L02.17104.2	3339	+	Aradu.04EM8	Aradu.A08:6512774-6517608	0.877222	0.66273	2.02798	1.77038
Aradu.04ERG.1	476	+	Aradu.04ERG	Aradu.A09:40478731-40479460	0	0	0	0
Aradu.04FEZ.1	225	+	Aradu.04FEZ	Aradu.A10:10793573-10793826	0	0	0	0
Aradu.04GA0.1	294	-	Aradu.04GA0	Aradu.A04:119420706-119421060	0	0	0	0
Aradu.04GDY.1	711	-	Aradu.04GDY	Aradu.A06:91888223-91893439	2.17211e-19	0.245762	2.8092e-05	2.12461e-05
L02.14261.2	1906	-	Aradu.04GDY	Aradu.A06:91888223-91893439	0.0213888	0.205183	1.77303e-09	1.04439e-09
L02.14261.4	1329	-	Aradu.04GDY	Aradu.A06:91888223-91893439	0.338348	0.443284	0.0378476	0.135514
Aradu.04GWS.1	1625	-	Aradu.04GWS	Aradu.A01:32960002-32963048	0.189052	0.166228	0.316957	1.32035e-05
L04.1538.3	1598	-	Aradu.04GWS	Aradu.A01:32960002-32963048	0.790635	2.17379	1.67808	0.692221
L02.17135.1	3937	+	Aradu.04L8A	Aradu.A08:7545833-7551184	0.457302	0.819599	0.760123	0.714015
L03.17108.1	4616	+	Aradu.04L8A	Aradu.A08:7545833-7551184	0.188956	1.56727e-05	0.631329	0.122798
Aradu.04MMS.1	651	+	Aradu.04MMS	Aradu.A09:96687055-96688178	0	0	0	0
Aradu.04MUL.1	287	-	Aradu.04MUL	Aradu.A09:53979815-53980400	0	0	0	0
Aradu.04PLZ.1	996	+	Aradu.04PLZ	Aradu.A07:1392773-1394276	0.0228585	0	0.0506607	0
Aradu.04QLM.1	2218	+	Aradu.04QLM	Aradu.A08:48483344-48488302	5.60016e-11	0.242481	1.01881e-12	9.55174e-11
L01.20605.1	1710	+	Aradu.04QLM	Aradu.A08:48483344-48488302	0.359721	1.99941e-08	5.91719e-12	0.472541
L01.20605.2	2689	+	Aradu.04QLM	Aradu.A08:48483344-48488302	1.14544	1.47063	0.466851	0.671999
L03.18832.2	2429	+	Aradu.04QLM	Aradu.A08:48483344-48488302	0.190146	0.289572	0.447647	1.01293e-08
L03.18832.3	2429	+	Aradu.04QLM	Aradu.A08:48483344-48488302	0.144476	5.37751e-08	0.0539411	0.141606
L04.19235.3	2654	+	Aradu.04QLM	Aradu.A08:48483344-48488302	0.0459125	0.00024408	0.0774392	0.161457
Aradu.04RDY.1	831	+	Aradu.04RDY	Aradu.A01:98262018-98263797	28.9888	40.9737	18.0195	4.20275
Aradu.04S25.1	213	-	Aradu.04S25	Aradu.A09:47227455-47228925	0	0	0	0
Aradu.04SFI.1	971	-	Aradu.04SFI	Adur2422:6767-8549	0.000649115	0.0310808	0.278987	6.22678e-05
L04.336.2	1011	-	Aradu.04SFI	Adur2422:6767-8549	1.68338e-14	2.96009e-07	9.95918e-11	0.220337
Aradu.04TM0.1	1836	+	Aradu.04TM0	Aradu.A02:86842094-86844786	0	0	68.7095	0.0378215
Aradu.04U7A.1	2930	+	Aradu.04U7A	Aradu.A05:15406940-15410042	0.0237132	0	0.0134179	0.00704088
Aradu.04UWS.1	304	+	Aradu.04UWS	Aradu.A05:91985823-91986559	0	0.219606	0	0
Aradu.04VAI.1	688	-	Aradu.04VAI	Aradu.A10:61534506-61537683	0.00053053	4.41152e-05	4.61571e-05	0.729611
L02.22254.2	989	-	Aradu.04VAI	Aradu.A10:61534506-61537683	3.47444	6.93981	3.40727	1.76946
Aradu.04VTB.1	1029	-	Aradu.04VTB	Aradu.A05:23872786-23875049	0	0	0	0.0273719
Aradu.04W2L.1	471	+	Aradu.04W2L	Aradu.A09:111746404-111747909	0	0	0	0
Aradu.04Y0M.1	706	+	Aradu.04Y0M	Aradu.A08:6901644-6902512	0.219211	0.341453	0.299853	0.312256
Aradu.0508T.1	183	+	Aradu.0508T	Aradu.A10:8166210-8167650	0	0	0	0
Aradu.0510X.1	2275	+	Aradu.0510X	Aradu.A07:40266652-40269914	4.44644e-07	0.614403	0.254152	0.135914
L01.17742.2	2304	+	Aradu.0510X	Aradu.A07:40266652-40269914	0.314631	0.000425231	0.744191	1.37235
L01.17742.3	2542	+	Aradu.0510X	Aradu.A07:40266652-40269914	0.383904	0.00192455	0.000668458	0.614628
L02.16164.3	2525	+	Aradu.0510X	Aradu.A07:40266652-40269914	0.0256626	0.35293	0.264544	0.564651
L02.16164.4	2398	+	Aradu.0510X	Aradu.A07:40266652-40269914	4.57955e-19	0.282997	0.00214552	3.15509e-24
L04.16482.4	2271	+	Aradu.0510X	Aradu.A07:40266652-40269914	0.192799	0.0892283	4.69983e-13	0.639638
L01.7686.2	1308	-	Aradu.0514U	Aradu.A03:115008696-115010507	0.140823	0.160137	0	0
Aradu.052CR.1	3169	+	Aradu.052CR	Aradu.A05:609366-622386	0.00772045	0	0.0415416	0.027379
Aradu.053WE.1	1799	-	Aradu.053WE	Aradu.A08:48253461-48257460	7.63202e-65	1.4133e-31	2.43992e-06	0.0620521
L01.20588.4	1940	-	Aradu.053WE	Aradu.A08:48253461-48257460	1.33299	0.358875	0.420439	0.79027
L01.20588.5	1453	-	Aradu.053WE	Aradu.A08:48253461-48257460	0.472142	0.295575	0.406492	0.469055
L02.18826.1	1762	-	Aradu.053WE	Aradu.A08:48253461-48257460	0.00389983	2.18412	4.29409	0.926141
L03.18817.2	1122	-	Aradu.053WE	Aradu.A08:48253461-48257460	2.13631e-20	0.0159506	1.13349	0.148626
Aradu.054NK.1	2376	-	Aradu.054NK	Aradu.A05:89204484-89211618	0.188524	0.366055	1.30519	0.510534
L01.13067.1	2756	-	Aradu.054NK	Aradu.A05:89204484-89211618	0.732452	0.000347032	1.13542	0.702348
L02.11908.1	884	-	Aradu.054NK	Aradu.A05:89204484-89211618	0.730255	0.862149	0.511408	0.575316
L04.12106.2	1788	-	Aradu.054NK	Aradu.A05:89204484-89211618	4.89211e-05	0.156181	1.36119e-05	0.170445
Aradu.054T2.1	3113	-	Aradu.054T2	Aradu.A06:16707486-16713494	0.0223889	0.00862454	0.0171082	0.00874226
Aradu.055UL.1	576	-	Aradu.055UL	Aradu.A02:9010133-9012619	1.31537e-07	2.05186e-05	0.00730609	0.230755
Aradu.05657.1	720	-	Aradu.05657	Aradu.A07:36878230-36883933	2.0831e-194	6.70615e-93	1.14778e-234	7.63377e-241
L01.17694.2	1830	-	Aradu.05657	Aradu.A07:36878230-36883933	0.000354196	0.216879	1.88267e-38	6.84715e-21
L01.17694.3	2246	-	Aradu.05657	Aradu.A07:36878230-36883933	1.88697	0.563029	0.0297589	0.0335239
L02.16126.2	1594	-	Aradu.05657	Aradu.A07:36878230-36883933	0.453691	0.673775	0.204586	0.432331
L02.16126.3	1608	-	Aradu.05657	Aradu.A07:36878230-36883933	0.128045	0.163478	0.0700696	0.132181
L02.16126.6	1872	-	Aradu.05657	Aradu.A07:36878230-36883933	4.05336e-21	2.64815e-07	5.72734e-17	7.59097e-13
L03.16108.3	2034	-	Aradu.05657	Aradu.A07:36878230-36883933	1.08192	1.88124	1.00408	2.15427
L04.16447.3	2100	-	Aradu.05657	Aradu.A07:36878230-36883933	0.601983	0.478425	0.213137	0.346783
Aradu.056VK.1	320	+	Aradu.056VK	Aradu.A06:69620773-69621865	0	0	0	0
Aradu.0572C.1	2092	-	Aradu.0572C	Aradu.A07:66084895-66087281	0.0231329	0	0	0.041273
Aradu.058CJ.1	2403	-	Aradu.058CJ	Aradu.A01:91242068-91247624	8.13365	14.4475	8.62336	6.74301
Aradu.058P4.1	885	+	Aradu.058P4	Aradu.A02:88073047-88074729	0.0923602	0.0350637	0	0.642541
Aradu.05A55.1	1629	-	Aradu.05A55	Aradu.A09:4465043-4468285	0.219098	0.355959	0.768358	0.961688
Aradu.05AEE.1	508	+	Aradu.05AEE	Aradu.A06:8723711-8725869	3.4844	7.56644	2.54829	1.38473
Aradu.05B34.1	1272	+	Aradu.05B34	Aradu.A03:13282367-13285106	0	0	0	0
Aradu.05DT4.1	1032	+	Aradu.05DT4	Aradu.A02:92548046-92550472	0.0215958	0.0946046	0.705576	1.31612
Aradu.05ES1.1	375	+	Aradu.05ES1	Aradu.A03:15557016-15581384	0.362618	1.20794e-08	1.37515	1.06308
L01.6192.2	1305	+	Aradu.05ES1	Aradu.A03:15557016-15581384	1.03233	1.3362	1.96262	0.261864
L01.6192.3	512	+	Aradu.05ES1	Aradu.A03:15557016-15581384	0.859955	4.49228e-08	1.18092e-25	0.673066
L03.5607.2	1356	+	Aradu.05ES1	Aradu.A03:15557016-15581384	1.23513e-11	0.242227	0.323503	1.30204e-18
L04.5751.2	655	+	Aradu.05ES1	Aradu.A03:15557016-15581384	1.03369e-15	0.756313	2.18909e-20	0.537842
L04.5751.3	1562	+	Aradu.05ES1	Aradu.A03:15557016-15581384	0.424009	0.225803	0.00823292	0.929045
Aradu.05F6Y.1	1613	+	Aradu.05F6Y	Aradu.A09:12010533-12012294	0	0.0524947	0.372805	0.0885366
Aradu.05FXX.1	4971	-	Aradu.05FXX	Aradu.A09:6341429-6349786	2.50083e-15	1.08172e-10	0.139348	3.50626e-14
L01.21089.3	4704	-	Aradu.05FXX	Aradu.A09:6341429-6349786	0.213607	2.83264e-18	0.0429318	1.01743e-16
L02.19325.1	5455	-	Aradu.05FXX	Aradu.A09:6341429-6349786	0.122017	0.166387	5.74346e-17	0.0194042
L02.19325.3	4607	-	Aradu.05FXX	Aradu.A09:6341429-6349786	0.0437176	0.0781691	0.21375	0.0974461
L02.19325.4	3877	-	Aradu.05FXX	Aradu.A09:6341429-6349786	0.0693908	0.191657	0.35237	0.0812801
L02.19325.5	2482	-	Aradu.05FXX	Aradu.A09:6341429-6349786	0.10704	0.152549	0.219586	9.09285e-10
L04.19669.3	3074	-	Aradu.05FXX	Aradu.A09:6341429-6349786	0.00906141	0.0780066	0.17001	0.0927099
Aradu.05H52.1	1835	-	Aradu.05H52	Aradu.A08:32415275-32418714	0.0748141	0.0961872	0.408038	7.02607e-06
L03.18067.1	2074	-	Aradu.05H52	Aradu.A08:32415275-32418714	0.0396944	0.0916807	0.278575	0.122312
Aradu.05HLH.1	804	+	Aradu.05HLH	Aradu.A06:11667160-11787644	0.547933	8.76473e-05	1.33136	0.425659
Aradu.Q044S.1	1392	+	Aradu.05HLH	Aradu.A06:11667160-11787644	0.0651047	0.127277	0.0497338	0.0494396
L02.13496.1	907	+	Aradu.05HLH	Aradu.A06:11667160-11787644	3.9655e-35	1.2073	0.359375	0.245243
L03.13394.2	1173	+	Aradu.05HLH	Aradu.A06:11667160-11787644	0.0196294	3.09958e-15	0.86951	7.80085e-06
L03.13394.3	1075	+	Aradu.05HLH	Aradu.A06:11667160-11787644	1.90647	1.87698	2.60916	0.392873
L04.13675.1	1017	+	Aradu.05HLH	Aradu.A06:11667160-11787644	6.10282e-29	0.783097	0.41313	0.892369
L04.13675.4	1465	+	Aradu.05HLH	Aradu.A06:11667160-11787644	0.10277	3.33527e-31	0.425753	0.124481
Aradu.05JBL.1	3825	-	Aradu.05JBL	Aradu.A09:4667665-4675627	0.000760032	0.135136	0.208124	0.526667
L01.21007.2	4149	-	Aradu.05JBL	Aradu.A09:4667665-4675627	0.311992	0.117231	0.0720386	0.043874
L02.19220.1	4268	-	Aradu.05JBL	Aradu.A09:4667665-4675627	0.253518	0.367968	0.162288	0.0773921
L02.19220.3	2972	-	Aradu.05JBL	Aradu.A09:4667665-4675627	0.0350452	0.241773	0.0677086	1.3396e-16
L03.19155.3	1021	-	Aradu.05JBL	Aradu.A09:4667665-4675627	0.889182	0.595034	1.52163	0.925591
Aradu.05LIY.1	306	+	Aradu.05LIY	Adur801:236531-237013	0	0	0	0
L03.9293.2	2595	+	Aradu.05MVI	Aradu.A04:92423976-92427351	0.113163	0.153183	1.59128	0.0774262
Aradu.05NAE.1	1287	-	Aradu.05NAE	Adur750:17533-23242	0.0152464	0	0	0.0983969
Aradu.05NZB.1	372	+	Aradu.05NZB	Aradu.A01:423851-424248	0	0	0	0
Aradu.05PU7.1	1272	+	Aradu.05PU7	Aradu.A05:94966126-94967586	0	0	0	0.0180139
Aradu.05RMW.1	2074	+	Aradu.05RMW	Aradu.A07:2633688-2639048	1.06174	2.10145	1.49005	0.722791
L01.16785.1	1855	+	Aradu.05RMW	Aradu.A07:2633688-2639048	1.15875	0.250288	0.40438	1.26198
L02.15304.1	2062	+	Aradu.05RMW	Aradu.A07:2633688-2639048	0.465205	2.16065	1.58387	0.392372
L02.15304.2	1784	+	Aradu.05RMW	Aradu.A07:2633688-2639048	3.49021e-07	0.184235	1.84111e-15	0.000343648
L02.15304.3	2053	+	Aradu.05RMW	Aradu.A07:2633688-2639048	3.72344e-06	5.87033e-05	0.0318274	0.51601
L03.15231.1	2253	+	Aradu.05RMW	Aradu.A07:2633688-2639048	0.178622	0.379045	0.469746	0.169615
L04.15559.1	1455	+	Aradu.05RMW	Aradu.A07:2633688-2639048	0.0698194	4.967e-06	6.08667e-06	5.16096e-11
Aradu.05TLW.1	1960	-	Aradu.05TLW	Aradu.A10:108208682-108216900	5.13848e-12	5.97666e-10	0	7.80522e-12
L02.23295.1	809	-	Aradu.05TLW	Aradu.A10:108208682-108216900	0.170312	0.553738	0	0.0549096
L02.23295.3	1620	-	Aradu.05TLW	Aradu.A10:108208682-108216900	2.10113e-13	0.0641806	0	1.32104e-11
Aradu.05TUW.1	809	+	Aradu.05TUW	Aradu.A02:82002793-82123968	0.0884866	0.0970795	0	0.351966
Aradu.6NT7E.1	1057	+	Aradu.05TUW	Aradu.A02:82002793-82123968	2.85473	3.24321	3.15038	4.63189
L01.4744.2	1419	+	Aradu.05TUW	Aradu.A02:82002793-82123968	0.241975	0.906293	0.224623	0.703682
L02.4294.2	805	+	Aradu.05TUW	Aradu.A02:82002793-82123968	7.52589e-07	0.000310156	0.000696939	0.000178176
L02.4294.3	1230	+	Aradu.05TUW	Aradu.A02:82002793-82123968	0.233566	0.222337	0.211878	0.368636
L03.4229.1	1014	+	Aradu.05TUW	Aradu.A02:82002793-82123968	0.186547	1.43206e-07	0.267716	0.673438
L04.4354.3	733	+	Aradu.05TUW	Aradu.A02:82002793-82123968	0.000453994	4.92405	1.56012	4.07197
Aradu.05VAM.1	714	+	Aradu.05VAM	Aradu.A05:97283046-97321262	0.302648	0.364288	0.600985	1.94822e-128
Aradu.9QG2X.1	2052	+	Aradu.05VAM	Aradu.A05:97283046-97321262	0.38347	0.253837	0.234752	0.412504
Aradu.EI99W.1	2174	+	Aradu.05VAM	Aradu.A05:97283046-97321262	0.164328	6.3568e-07	2.47092e-06	0.160802
L01.13402.1	2796	+	Aradu.05VAM	Aradu.A05:97283046-97321262	0.572069	9.33881e-26	1.8775e-38	0.173133
L01.13402.3	2710	+	Aradu.05VAM	Aradu.A05:97283046-97321262	0.62019	0.566882	0.627051	0.585885
L02.12198.1	1966	+	Aradu.05VAM	Aradu.A05:97283046-97321262	0.575674	1.35823	1.09432	1.39926e-09
L02.12198.2	2382	+	Aradu.05VAM	Aradu.A05:97283046-97321262	2.36696e-12	0.000404043	0.00120029	0.0212408
L02.12198.3	2262	+	Aradu.05VAM	Aradu.A05:97283046-97321262	0.00234438	0.373584	0.440567	0.00283612
L03.12166.2	1761	+	Aradu.05VAM	Aradu.A05:97283046-97321262	0.116118	0.0369724	0.429011	0.171128
L04.12382.2	2506	+	Aradu.05VAM	Aradu.A05:97283046-97321262	0.355162	0.860945	2.08917	0.381846
L04.12382.3	2405	+	Aradu.05VAM	Aradu.A05:97283046-97321262	0.475802	1.96561	0.503882	0.778794
L04.12382.5	3377	+	Aradu.05VAM	Aradu.A05:97283046-97321262	0.40949	0.39973	0.245349	0.603715
Aradu.05VCI.1	3160	+	Aradu.05VCI	Aradu.A05:106971361-106976815	0.000272943	6.36057e-05	0.0803792	0.36
L01.13826.1	1655	+	Aradu.05VCI	Aradu.A05:106971361-106976815	0.0439298	0.288317	0.548334	0.316914
Aradu.05WBH.1	341	+	Aradu.05WBH	Aradu.A10:5142867-5144685	0	0	0	0
Aradu.05WJ3.1	1465	+	Aradu.05WJ3	Aradu.A06:12500364-12501911	0.720687	0.787923	0.07506	0.212601
Aradu.05WY1.1	1529	-	Aradu.05WY1	Aradu.A04:51065937-51067486	0	0	0	0
Aradu.05XZ1.1	15782	+	Aradu.05XZ1	Aradu.A04:119676598-119696153	9.35334e-12	5.56468e-07	1.74128e-08	1.01356e-06
L01.11188.1	15841	+	Aradu.05XZ1	Aradu.A04:119676598-119696153	0.824155	1.48846	1.61397	0.81521
L01.11188.2	15923	+	Aradu.05XZ1	Aradu.A04:119676598-119696153	0.41079	0.247049	0.146125	0.0600062
L03.10046.2	15734	+	Aradu.05XZ1	Aradu.A04:119676598-119696153	0.00569743	0.000669595	0.000235415	0.000352203
L04.10314.3	15248	+	Aradu.05XZ1	Aradu.A04:119676598-119696153	7.28396e-36	3.17734e-22	0.0974522	0.145325
Aradu.05ZQG.1	190	+	Aradu.05ZQG	Aradu.A08:4364070-4364259	0	0	0	0
Aradu.0603J.1	851	+	Aradu.0603J	Aradu.A02:10500887-10506864	7.89324e-06	5.45778e-05	2.82965e-05	5.67998e-06
L04.3382.2	1215	+	Aradu.0603J	Aradu.A02:10500887-10506864	0.745661	0.411551	1.88023	10.5856
Aradu.060MU.1	778	+	Aradu.060MU	Aradu.A07:8694352-8696636	0.147064	0.13006	0.471646	0.305208
L02.15574.2	600	+	Aradu.060MU	Aradu.A07:8694352-8696636	1.29394	1.94367	1.66814	1.78814
Aradu.063AJ.1	2785	+	Aradu.063AJ	Aradu.A10:107566756-107570289	0.00866972	0	4.75486e-06	0.0101294
L03.23250.1	3156	+	Aradu.063AJ	Aradu.A10:107566756-107570289	1.2278e-05	0.0174209	0.720116	1.16069e-05
Aradu.0648Q.1	486	+	Aradu.0648Q	Aradu.A03:28508243-28509180	0	0	0	0
Aradu.065GY.1	1593	-	Aradu.065GY	Aradu.A09:120053876-120058301	0.015163	0	6.9486e-06	1.87141e-06
L03.21211.2	1743	-	Aradu.065GY	Aradu.A09:120053876-120058301	1.35038e-05	0	1.15101	0.0511147
Aradu.067I0.1	1876	+	Aradu.067I0	Aradu.A08:44222895-44229360	0.000327688	1.41792	0.929628	0.494594
L01.20326.2	1055	+	Aradu.067I0	Aradu.A08:44222895-44229360	1.20252	0.887008	1.43275e-32	0.173187
L01.20326.3	2141	+	Aradu.067I0	Aradu.A08:44222895-44229360	0.000120146	1.23364e-06	9.8441e-05	0.176627
L01.20326.4	1667	+	Aradu.067I0	Aradu.A08:44222895-44229360	0.465889	2.96379e-57	0.0986953	1.05453e-07
L02.18592.3	1870	+	Aradu.067I0	Aradu.A08:44222895-44229360	2.34275e-06	0.000959307	1.58184e-10	1.64402e-06
L02.18592.4	925	+	Aradu.067I0	Aradu.A08:44222895-44229360	0.424358	0.814226	0.216568	5.73821e-12
L04.18979.2	1550	+	Aradu.067I0	Aradu.A08:44222895-44229360	0.0796328	0.569125	0.00136792	0.564701
L04.18979.4	1573	+	Aradu.067I0	Aradu.A08:44222895-44229360	0.191813	3.85257e-89	0.0448161	0.411666
Aradu.067MN.1	1969	-	Aradu.067MN	Aradu.A09:116335421-116337880	0.363566	1.3731	0.213836	0.172132
L03.20990.1	2201	-	Aradu.067MN	Aradu.A09:116335421-116337880	6.58679	14.4676	5.73524	3.1729
Aradu.06835.1	1092	-	Aradu.06835	Aradu.A06:15644471-15649540	0	0	0	0
Aradu.068JX.1	1256	+	Aradu.068JX	Aradu.A03:9044937-9047779	5.28017	7.55557	8.0583	5.05027
Aradu.068N6.1	1355	+	Aradu.068N6	Aradu.A08:41944780-41947234	0	0	0	0.0421314
Aradu.069GY.1	1499	-	Aradu.069GY	Aradu.A07:2303124-2305641	0.592261	1.55853	2.13887	0.291299
L01.16766.2	1504	-	Aradu.069GY	Aradu.A07:2303124-2305641	0.539224	0.404351	0.234076	0.164234
L03.15207.2	1502	-	Aradu.069GY	Aradu.A07:2303124-2305641	1.29722	2.76596	2.50251	1.15132
L03.15207.3	1484	-	Aradu.069GY	Aradu.A07:2303124-2305641	3.95201	7.13117	11.5314	4.23311
Aradu.069RB.1	1407	-	Aradu.069RB	Aradu.A05:3043679-3045682	0.0406287	0.0662876	0.167993	0.211145
L02.10403.2	984	-	Aradu.069RB	Aradu.A05:3043679-3045682	0.426934	0.47717	0.227738	2.2993e-05
L01.5903.1	3581	-	Aradu.06BAT	Aradu.A03:8321319-8324899	1.35539	2.78089	1.89879	1.39161
Aradu.06C7F.1	1612	+	Aradu.06C7F	Aradu.A04:4352002-4355989	5.09563	4.27506	4.69435	2.80949
L04.8507.1	1619	+	Aradu.06C7F	Aradu.A04:4352002-4355989	23.2425	28.7037	34.7109	15.7371
Aradu.06CED.1	2080	+	Aradu.06CED	Aradu.A04:77932955-77936737	0	0	0	0
Aradu.06CIQ.1	1403	+	Aradu.06CIQ	Aradu.A03:11865237-11866983	7.63252	2.37135	0	0
Aradu.06F34.1	267	-	Aradu.06F34	Aradu.A03:92704751-92713971	0	0	0	0
Aradu.06F3L.1	1768	+	Aradu.06F3L	Aradu.A09:743932-747185	1.75103e-16	1.57306e-17	2.62011e-23	1.70672e-08
L02.18992.1	2052	+	Aradu.06F3L	Aradu.A09:743932-747185	0.283298	0.76765	0.496138	0.123639
L02.18992.2	1942	+	Aradu.06F3L	Aradu.A09:743932-747185	0.00047619	0.277701	7.54759e-10	1.11979e-05
L02.18992.3	1535	+	Aradu.06F3L	Aradu.A09:743932-747185	0.505219	0.336247	3.04662e-08	0.292742
L04.19392.2	1780	+	Aradu.06F3L	Aradu.A09:743932-747185	6.88526e-13	4.78727e-08	1.71685e-06	6.9641e-07
L04.19392.3	2075	+	Aradu.06F3L	Aradu.A09:743932-747185	0.211177	0.0293562	2.39555e-36	0.131793
L04.19392.4	1883	+	Aradu.06F3L	Aradu.A09:743932-747185	0.200483	0.128335	4.80992e-36	0.215225
L04.19392.5	1719	+	Aradu.06F3L	Aradu.A09:743932-747185	5.9096e-20	8.49321e-15	0.139111	0.161015
Aradu.06FCV.1	504	+	Aradu.06FCV	Aradu.A07:23605339-23606045	0	0	0	0
Aradu.06FLG.1	963	+	Aradu.06FLG	Aradu.A03:7646240-7647202	0	0.248596	0	0
Aradu.06G22.1	1631	+	Aradu.06G22	Aradu.A04:1236349-1241076	8.42183e-05	3.22591e-05	3.11072e-05	4.72066e-15
L04.8295.2	1089	+	Aradu.06G22	Aradu.A04:1236349-1241076	0.229548	0.154167	0.0875474	0.289516
L04.8295.3	1918	+	Aradu.06G22	Aradu.A04:1236349-1241076	4.88511e-07	2.13205e-09	6.51167e-07	1.33835e-13
L04.8295.4	1948	+	Aradu.06G22	Aradu.A04:1236349-1241076	0.669742	0.84258	0.599599	0.0620171
Aradu.06GAS.1	1728	+	Aradu.06GAS	Aradu.A06:111500359-111502165	0.0299179	0.0166083	0.033082	0
Aradu.06GIQ.1	1463	+	Aradu.06GIQ	Aradu.A04:91237358-91241328	0.143279	1.44623e-05	0.194459	3.57942e-14
L01.10231.2	1450	+	Aradu.06GIQ	Aradu.A04:91237358-91241328	1.21646	0.67665	1.56042	0.763452
L02.9306.2	1307	+	Aradu.06GIQ	Aradu.A04:91237358-91241328	0.70924	0.526867	0.559102	0.323158
Aradu.06H1M.1	6378	-	Aradu.06H1M	Aradu.A07:6241727-6250944	7.28376e-11	4.00919e-19	5.93199e-18	7.10939e-16
L03.15489.3	3540	-	Aradu.06H1M	Aradu.A07:6241727-6250944	0.0538992	2.91282e-05	0.326132	0.0828547
L04.15761.1	6906	-	Aradu.06H1M	Aradu.A07:6241727-6250944	1.82065e-06	8.21699e-15	2.68705e-15	6.12708e-05
L04.15761.2	3754	-	Aradu.06H1M	Aradu.A07:6241727-6250944	0.00574861	0.0246989	1.18353e-45	0.191114
Aradu.06H4B.1	633	-	Aradu.06H4B	Aradu.A04:88481235-88482256	0	0	0	0.0897781
Aradu.06HG0.1	1512	+	Aradu.06HG0	Aradu.A01:5692372-5694584	0.163672	0.0359579	1.13055	0.660588
L04.923.2	907	+	Aradu.06HG0	Aradu.A01:5692372-5694584	0.1072	0.0936273	0.362768	0.317546
Aradu.06HW9.1	1185	+	Aradu.06HW9	Aradu.A01:90576654-90579624	0.00679306	3.84404e-13	0.314609	0
Aradu.91876.1	459	+	Aradu.06HW9	Aradu.A01:90576654-90579624	0	0.080134	8.83392e-17	0
L03.1985.2	2178	+	Aradu.06HW9	Aradu.A01:90576654-90579624	0.0461071	0.138656	0.366028	0
Aradu.06JB2.1	1688	-	Aradu.06JB2	Aradu.A01:91409853-91414190	3.29842	4.67913	3.41572	2.243
L03.2045.2	1052	-	Aradu.06JB2	Aradu.A01:91409853-91414190	0.220421	1.47111	1.53539	0.43993
L04.2139.2	1847	-	Aradu.06JB2	Aradu.A01:91409853-91414190	0.778015	0.462433	0.650144	0.818201
Aradu.06K18.1	3464	+	Aradu.06K18	Aradu.A03:133915355-133923113	5.81249e-09	3.68348e-06	4.427e-36	5.3976e-11
L02.8002.2	3081	+	Aradu.06K18	Aradu.A03:133915355-133923113	2.03153e-36	9.58451e-10	4.84096e-47	3.29398e-22
L03.7975.2	3752	+	Aradu.06K18	Aradu.A03:133915355-133923113	5.12979e-13	3.6231e-11	2.57486e-22	5.47662e-10
L04.8128.2	3933	+	Aradu.06K18	Aradu.A03:133915355-133923113	0.0838815	1.26873e-05	0.549518	0.322356
L04.8128.3	2733	+	Aradu.06K18	Aradu.A03:133915355-133923113	3.21811e-17	0.302277	7.51514e-05	0.108277
Aradu.06L51.1	3421	+	Aradu.06L51	Aradu.A07:56343260-56360450	8.56318e-07	1.59589e-06	4.92511e-06	1.50743e-06
L01.17925.1	4489	+	Aradu.06L51	Aradu.A07:56343260-56360450	0.349995	0.166883	0.080766	0.407443
L01.17925.2	3556	+	Aradu.06L51	Aradu.A07:56343260-56360450	0.16166	0.0794165	5.31709e-06	5.65704e-06
L01.17925.3	4151	+	Aradu.06L51	Aradu.A07:56343260-56360450	0.29187	0.266518	0.258092	0.157101
L02.16346.2	2500	+	Aradu.06L51	Aradu.A07:56343260-56360450	0.366749	0.666457	0.513978	0.439528
L02.16346.4	3048	+	Aradu.06L51	Aradu.A07:56343260-56360450	0.203185	1.10555	0.878227	0.841517
L03.16320.1	3966	+	Aradu.06L51	Aradu.A07:56343260-56360450	0.303971	0.780835	1.89148	0.660804
Aradu.06LP9.1	1449	-	Aradu.06LP9	Aradu.A06:105094552-105101133	4.30272e-12	3.26833e-13	3.1613e-11	4.73969e-19
L01.16172.2	1502	-	Aradu.06LP9	Aradu.A06:105094552-105101133	0.186143	2.67683e-08	9.28234e-08	7.8192e-14
L01.16172.4	1715	-	Aradu.06LP9	Aradu.A06:105094552-105101133	0.333653	0.0916684	4.23724e-10	4.88753e-10
L02.14741.2	1848	-	Aradu.06LP9	Aradu.A06:105094552-105101133	1.17169	2.4207	1.08804	1.34034
L03.14679.2	1358	-	Aradu.06LP9	Aradu.A06:105094552-105101133	1.02488e-06	1.06439e-06	3.60113e-06	9.24587e-09
L04.14966.2	1722	-	Aradu.06LP9	Aradu.A06:105094552-105101133	0.294806	0.795097	0.464932	0.423271
L04.14966.4	2015	-	Aradu.06LP9	Aradu.A06:105094552-105101133	2.20399e-06	4.81461e-06	1.32162e-07	1.78967e-05
Aradu.06LYN.1	2991	+	Aradu.06LYN	Aradu.A03:100981928-100986494	1.3283e-05	3.10575e-08	3.54446e-06	0.0692949
L01.7364.2	3631	+	Aradu.06LYN	Aradu.A03:100981928-100986494	0.504061	0.274887	0.27941	0.145878
L04.6822.2	3186	+	Aradu.06LYN	Aradu.A03:100981928-100986494	0.938384	1.86454	1.92407	1.20799
Aradu.06N9R.1	323	+	Aradu.06N9R	Aradu.A10:8558407-8559163	0.993167	2.14839	0.924025	0.887346
L04.22122.2	621	+	Aradu.06N9R	Aradu.A10:8558407-8559163	0.340716	0.294734	0.810133	0.309315
Aradu.06NY9.1	447	-	Aradu.06NY9	Aradu.A05:85833250-85834212	0.600279	6.60183e-07	0	0
Aradu.06QXF.1	468	-	Aradu.06QXF	Aradu.A09:99132620-99133474	0	0	0	0
Aradu.06TG1.1	252	+	Aradu.06TG1	Aradu.A05:106688273-106688958	0	0	0	0
Aradu.06TYQ.1	906	-	Aradu.06TYQ	Aradu.A06:95223159-95224436	0	0	0	0
Aradu.06W0P.1	256	-	Aradu.06W0P	Aradu.A04:16301625-16302288	0	0	0	0
Aradu.06W1Y.1	1492	+	Aradu.06W1Y	Aradu.A03:129981308-129983029	0.153014	7.47812e-06	6.06542e-06	1.12545e-05
Aradu.06XCL.1	570	+	Aradu.06XCL	Aradu.A05:16472862-16475478	0	0	0.0576015	0.114701
Aradu.06XDW.1	2820	+	Aradu.06XDW	Aradu.A01:102638106-102640925	0	0	0.0431316	0.0237439
Aradu.06Y10.1	976	-	Aradu.06Y10	Aradu.A05:5216362-5219655	0	0	0	0.0324745
Aradu.070IM.1	1401	+	Aradu.070IM	Aradu.A06:80754895-80767506	0	0	0	0
Aradu.070N1.1	378	+	Aradu.070N1	Aradu.A01:2591494-2597251	0	0	0	0
Aradu.07134.1	1522	-	Aradu.07134	Aradu.A03:82828315-82831118	2.19085	4.04672	2.4063	1.80967
L04.6662.2	1496	-	Aradu.07134	Aradu.A03:82828315-82831118	1.75855	1.85275	0.698005	1.11433
L03.17500.2	1866	+	Aradu.07167	Aradu.A08:17259022-17261210	0.0127778	0.0148917	1.54294	0.0165573
Aradu.07384.1	542	-	Aradu.07384	Aradu.A03:26986411-26988220	0	0	0	0
Aradu.073JP.1	1071	-	Aradu.073JP	Aradu.A05:15941709-15946620	9.35917e-11	3.94049e-05	0.685957	1.04344
L02.10992.1	1895	-	Aradu.073JP	Aradu.A05:15941709-15946620	4.61309	5.53424	3.8798	3.75279
L03.10973.3	507	-	Aradu.073JP	Aradu.A05:15941709-15946620	0.135728	1.80582e-11	0.855762	1.71903e-05
L03.10973.4	689	-	Aradu.073JP	Aradu.A05:15941709-15946620	5.22889	5.93148	7.07331	7.83729
L04.11176.2	625	-	Aradu.073JP	Aradu.A05:15941709-15946620	3.53637	4.15454	4.48132	6.34025
Aradu.073NL.1	4872	+	Aradu.073NL	Aradu.A01:10935126-10941782	0.143932	0.409458	1.2491	0.769421
L01.1270.1	1525	+	Aradu.073NL	Aradu.A01:10935126-10941782	0.413659	0.600912	0.70756	0.861287
L01.1270.2	3682	+	Aradu.073NL	Aradu.A01:10935126-10941782	0.177149	0.0521397	0.0691186	1.31126e-07
L01.1270.4	995	+	Aradu.073NL	Aradu.A01:10935126-10941782	0.442445	1.01215e-32	1.41875	0.503445
L01.12125.1	924	+	Aradu.073WM	Aradu.A05:17242845-17244450	21.6077	35.4146	4.80725	1.27753
Aradu.0746P.1	855	-	Aradu.0746P	Aradu.A09:29848008-29848977	0	0	0	0
Aradu.074GC.1	642	+	Aradu.074GC	Aradu.A05:99173423-99174524	0	0	0	0
Aradu.074JV.1	1610	+	Aradu.074JV	Aradu.A05:10776773-10778846	0	1.12276e-05	8.85717	0.0632263
L03.10785.1	1295	+	Aradu.074JV	Aradu.A05:10776773-10778846	0	0.0460097	1.09476	3.50409e-06
Aradu.07558.1	1353	+	Aradu.07558	Aradu.A06:108536518-108537870	0.286463	0.747444	0.91747	1.42872
L01.2268.1	2153	-	Aradu.075C2	Aradu.A01:90059197-90064477	0.528765	0.34818	2.9543e-08	0.0453692
L02.2001.2	691	-	Aradu.075C2	Aradu.A01:90059197-90064477	0.467988	1.3297	0.345115	0.000384223
L04.2059.2	2030	-	Aradu.075C2	Aradu.A01:90059197-90064477	1.04794	0.926845	0.577511	0.83573
Aradu.0768L.1	1156	+	Aradu.0768L	Aradu.A05:3600349-3604776	0.344843	0.82045	0.0577786	0.0420076
Aradu.0772R.1	2080	-	Aradu.0772R	Aradu.A08:33922498-33926821	0.320188	1.52791	0	0.0261673
L01.19841.3	1820	-	Aradu.0772R	Aradu.A08:33922498-33926821	0.197304	5.82228e-08	0	1.53099e-37
Aradu.07739.1	2229	-	Aradu.07739	Aradu.A10:105646766-105653217	1.60535e-21	1.27134e-53	8.31342e-17	0.189768
L01.25238.1	3619	-	Aradu.07739	Aradu.A10:105646766-105653217	2.43359e-07	9.67036e-32	7.51982e-22	0.000986299
L01.25238.2	3117	-	Aradu.07739	Aradu.A10:105646766-105653217	0.102652	1.90256e-13	1.17191e-13	3.3925e-18
L01.25238.3	3016	-	Aradu.07739	Aradu.A10:105646766-105653217	0.0619852	8.09563e-10	3.35271e-06	2.06656e-09
L01.25238.5	2440	-	Aradu.07739	Aradu.A10:105646766-105653217	0.152995	0.184159	3.55905e-21	3.44865e-32
L02.23101.1	2647	-	Aradu.07739	Aradu.A10:105646766-105653217	1.65632e-43	0.165892	1.19642e-36	1.22874e-44
L02.23101.2	2838	-	Aradu.07739	Aradu.A10:105646766-105653217	1.15888e-19	0.336555	1.01291e-07	9.69809e-09
L02.23101.3	2781	-	Aradu.07739	Aradu.A10:105646766-105653217	0.251112	0.407488	0.201461	1.1891
L02.23101.4	3455	-	Aradu.07739	Aradu.A10:105646766-105653217	0.198639	0.00225271	0.000244117	0.300644
L02.23101.5	4176	-	Aradu.07739	Aradu.A10:105646766-105653217	0.248551	0.434746	0.0595846	0.14297
L03.23115.1	3725	-	Aradu.07739	Aradu.A10:105646766-105653217	8.84337e-05	0.0371641	0.386587	3.53579e-07
L03.23115.2	2812	-	Aradu.07739	Aradu.A10:105646766-105653217	2.89208e-13	7.06942e-16	0.327198	1.53238e-13
L04.23546.2	3935	-	Aradu.07739	Aradu.A10:105646766-105653217	0.191589	0.252257	9.20314e-17	0.83926
Aradu.07774.1	546	+	Aradu.07774	Aradu.A03:127518494-127519521	0	0	0	0
Aradu.077AT.1	1645	+	Aradu.077AT	Adur2305:2145-4337	14.7054	42.8762	18.5713	0.764044
Aradu.077V4.1	756	-	Aradu.077V4	Aradu.A10:82228417-82229737	0	0	0	0
Aradu.079IW.1	1158	+	Aradu.079IW	Aradu.A03:109287428-109290006	0.023827	0	0	0
Aradu.07A12.1	2615	-	Aradu.07A12	Aradu.A09:102250481-102261660	1.00233e-12	3.23469e-23	1.05005e-12	2.30804e-52
L01.22282.2	2956	-	Aradu.07A12	Aradu.A09:102250481-102261660	2.22897e-06	0.243093	0.152191	0.146942
L01.22282.3	3036	-	Aradu.07A12	Aradu.A09:102250481-102261660	0.210592	0.10845	3.83151e-12	0.0572804
L02.20369.2	1233	-	Aradu.07A12	Aradu.A09:102250481-102261660	0.0600785	0.463785	0.439594	0.411287
L02.20369.3	2878	-	Aradu.07A12	Aradu.A09:102250481-102261660	0.0783067	0.237234	0.000112136	5.13905e-22
L02.20369.5	1989	-	Aradu.07A12	Aradu.A09:102250481-102261660	1.24369e-13	1.39562e-07	1.22355e-05	1.153e-36
L03.20308.2	3826	-	Aradu.07A12	Aradu.A09:102250481-102261660	2.44167e-11	7.37214e-11	1.01362e-06	1.95939e-15
L03.20308.3	3416	-	Aradu.07A12	Aradu.A09:102250481-102261660	0.502977	0.512375	0.715598	0.277327
L03.20308.4	1890	-	Aradu.07A12	Aradu.A09:102250481-102261660	0.306168	2.99611e-06	0.210272	7.23802e-14
L04.20761.2	2936	-	Aradu.07A12	Aradu.A09:102250481-102261660	5.43461e-05	4.86752e-06	0.156483	0.175205
Aradu.07AAJ.1	1036	+	Aradu.07AAJ	Aradu.A10:99794097-99796472	0	0	0	0
Aradu.07ABD.1	804	-	Aradu.07ABD	Aradu.A02:11126574-11129656	0	0	0	0
Aradu.07ACF.1	2081	-	Aradu.07ACF	Aradu.A09:100459425-100462621	4.37229	4.76555	4.05105	3.40942
Aradu.07B82.1	549	+	Aradu.07B82	Aradu.A05:41395875-41397027	0	0	0	0
Aradu.07C2C.1	936	-	Aradu.07C2C	Aradu.A05:82326997-82329769	0.12877	0.0445703	0	0.0459726
Aradu.07DU6.1	825	-	Aradu.07DU6	Adur1894:13628-19839	0.22125	0.275638	0.263334	0.168506
Aradu.07E2R.1	1027	+	Aradu.07E2R	Aradu.A08:18104622-18105735	2.84076	4.44111	0.499714	0.152525
Aradu.07FHM.1	715	+	Aradu.07FHM	Aradu.A10:64981841-64989233	0.376846	0.064832	0.149351	0.00106908
L04.22716.1	2089	+	Aradu.07FHM	Aradu.A10:64981841-64989233	2.24978e-08	1.38971e-13	0.000282723	0.426682
L04.22716.3	1933	+	Aradu.07FHM	Aradu.A10:64981841-64989233	0.195955	0.000125386	0.0507789	0.690156
Aradu.07I6M.1	3250	-	Aradu.07I6M	Aradu.A10:108512530-108521705	3.01794e-08	3.30198e-05	9.74854e-11	0.00027153
L01.25472.2	2918	-	Aradu.07I6M	Aradu.A10:108512530-108521705	0.774918	0.377175	2.55864e-23	9.61698e-22
L01.25472.3	1360	-	Aradu.07I6M	Aradu.A10:108512530-108521705	0.903744	1.56712e-15	2.95716e-126	8.26117e-17
L01.25472.4	1376	-	Aradu.07I6M	Aradu.A10:108512530-108521705	2.9368	1.85583	4.12451e-109	2.0234e-15
L02.23330.1	3293	-	Aradu.07I6M	Aradu.A10:108512530-108521705	0.0510389	0.539596	0.159501	2.66472e-20
L02.23330.2	3375	-	Aradu.07I6M	Aradu.A10:108512530-108521705	2.09607e-06	0.363313	0.0143674	1.91218e-10
L03.23336.1	3251	-	Aradu.07I6M	Aradu.A10:108512530-108521705	0.00069945	8.01891e-06	0.409981	4.4439e-05
L03.23336.3	1106	-	Aradu.07I6M	Aradu.A10:108512530-108521705	0.410057	3.70999e-32	0.285202	3.13628e-38
L04.23755.2	3197	-	Aradu.07I6M	Aradu.A10:108512530-108521705	0.3143	0.438896	0.000144705	0.0655063
L04.23755.3	1132	-	Aradu.07I6M	Aradu.A10:108512530-108521705	4.06733e-36	0.324978	0.135792	0.223486
L04.23755.4	1526	-	Aradu.07I6M	Aradu.A10:108512530-108521705	3.35643e-39	1.11963e-23	3.86014e-118	5.87355e-13
Aradu.07IAJ.1	2853	-	Aradu.07IAJ	Aradu.A05:52355134-52359295	0	0	0	0
Aradu.07IHT.1	2200	-	Aradu.07IHT	Aradu.A06:108403032-108407972	0	0	0	0.0194653
Aradu.07JRT.1	1113	+	Aradu.07JRT	Aradu.A03:107167767-107169401	0	0	0	0
Aradu.07JT4.1	348	+	Aradu.07JT4	Aradu.A02:26784253-26785029	0	0	0	0
Aradu.07K0G.1	1129	-	Aradu.07K0G	Aradu.A06:105872663-105876554	6.20561e-61	7.80398e-12	4.48178e-31	4.31614e-40
L03.14704.2	919	-	Aradu.07K0G	Aradu.A06:105872663-105876554	0.22665	0.170161	0.646322	0.0996401
L04.14993.2	1292	-	Aradu.07K0G	Aradu.A06:105872663-105876554	0.00337483	1.05001e-05	2.48701e-05	0.00020311
Aradu.07LFN.1	1335	-	Aradu.07LFN	Aradu.A06:29169210-29177984	0	0	0	0
Aradu.07NMY.1	876	+	Aradu.07NMY	Aradu.A07:15187459-15190783	0.0707359	3.18213e-07	0.0323113	1.10824e-06
L02.11163.2	1115	-	Aradu.07P3B	Aradu.A05:20304600-20307902	1.07152e-15	0.0863581	0.0619099	2.09387e-06
L04.11341.1	1496	-	Aradu.07P3B	Aradu.A05:20304600-20307902	5.63221e-11	1.51156e-08	2.01236e-07	0.38269
L04.11341.2	1497	-	Aradu.07P3B	Aradu.A05:20304600-20307902	2.29015e-05	0.269949	1.14215e-05	0.679432
L04.11341.3	1491	-	Aradu.07P3B	Aradu.A05:20304600-20307902	0.0358172	0.207268	0.462599	0.911365
Aradu.07PU7.1	363	-	Aradu.07PU7	Aradu.A09:8378274-8381735	0	0	0	0
Aradu.07Q2M.1	531	+	Aradu.07Q2M	Aradu.A09:113610055-113610783	0	0	0	0
Aradu.07R23.1	1402	+	Aradu.07R23	Aradu.A08:34215615-34218815	5.70252e-08	1.36809e-13	6.28793e-07	0.000187538
L02.18192.1	1327	+	Aradu.07R23	Aradu.A08:34215615-34218815	0.949786	1.15859	0.902616	0.733645
Aradu.07V9Z.1	961	+	Aradu.07V9Z	Aradu.A10:696705-698412	2.28178	5.35714	3.65648	1.97986
Aradu.07VSE.1	923	+	Aradu.07VSE	Aradu.A09:17453613-17455206	0	0	0	0
Aradu.07VTE.1	612	+	Aradu.07VTE	Aradu.A07:57431698-57433643	0	0	0	0
Aradu.07VUH.1	665	-	Aradu.07VUH	Aradu.A07:8700225-8701253	1.57982e-06	1.17766	0.000680578	0.185863
L04.15847.1	477	-	Aradu.07VUH	Aradu.A07:8700225-8701253	0.401621	1.51615	4.46847	5.0099
Aradu.07VYH.1	1481	+	Aradu.07VYH	Aradu.A03:129566018-129567864	0.000661371	0.000419316	3.7845e-06	0.104809
L02.7720.3	547	+	Aradu.07VYH	Aradu.A03:129566018-129567864	1.97196	6.37637	0.00114217	1.12706
L03.7685.2	1567	+	Aradu.07VYH	Aradu.A03:129566018-129567864	5.26516	23.8872	2.32441	2.08219
Aradu.07WE5.1	213	+	Aradu.07WE5	Aradu.A03:132754075-132754382	0	0	0	0
Aradu.07WQA.1	1978	+	Aradu.07WQA	Aradu.A10:96506722-96510788	2.6146	4.33823	2.99283	0.377651
Aradu.07ZE9.1	1505	+	Aradu.07ZE9	Aradu.A03:118973794-118976283	4.35242	8.10276	10.0101	3.44278
L04.18190.1	945	+	Aradu.07ZWB	Aradu.A08:24788301-24789345	0.464363	0.276356	1.07329	6.27337
Aradu.0803T.1	1370	-	Aradu.0803T	Aradu.A02:70257519-70261757	6.84387	8.32232	6.52177	5.5935
Aradu.083WP.1	1961	-	Aradu.083WP	Aradu.A08:35338019-35341001	6.80508e-14	5.54044e-05	0.381045	0.00588098
L03.18163.2	1008	-	Aradu.083WP	Aradu.A08:35338019-35341001	0.0517454	5.19664e-34	0.328669	3.92496e-70
L04.18573.2	2053	-	Aradu.083WP	Aradu.A08:35338019-35341001	2.92019e-14	8.70316e-08	1.62168e-05	0.385463
L04.18573.3	2075	-	Aradu.083WP	Aradu.A08:35338019-35341001	1.08484e-14	0.0651637	0.0483539	5.54048e-05
L04.18573.4	1320	-	Aradu.083WP	Aradu.A08:35338019-35341001	1.97198e-06	0.0934161	0.0287324	0.341748
Aradu.085I9.1	1139	-	Aradu.085I9	Aradu.A10:5807283-5808673	5.46093	13.8067	35.1137	162.758
Aradu.085LG.1	3524	-	Aradu.085LG	Aradu.A02:86178489-86185061	0.134443	0.211146	0.316902	0.0722096
Aradu.085Q4.1	978	+	Aradu.085Q4	Aradu.A10:108080295-108084297	0.0296788	0	0	0
Aradu.085T6.1	1659	+	Aradu.085T6	Aradu.A08:25651085-25652956	0	0	0.0133863	0
Aradu.085ZD.1	858	-	Aradu.085ZD	Adur1454:1765-2838	0	0	0	0
Aradu.087VG.1	270	-	Aradu.087VG	Aradu.A05:85549280-85551004	0	0	0	0
Aradu.088RT.1	2621	-	Aradu.088RT	Aradu.A01:21318823-21325826	4.13558e-06	3.35331e-11	3.65914e-05	8.6715e-05
Aradu.2G5Z9.1	806	-	Aradu.088RT	Aradu.A01:21318823-21325826	1.15781	0.667615	0.85128	0.575694
L02.1358.2	3361	-	Aradu.088RT	Aradu.A01:21318823-21325826	0.74445	0.427691	0.347706	0.484081
L02.1358.3	1925	-	Aradu.088RT	Aradu.A01:21318823-21325826	0.974496	1.77735	3.66986	2.07857
Aradu.089TT.1	204	+	Aradu.089TT	Aradu.A09:11271939-11272262	0	0	0	0
Aradu.08CRI.1	364	+	Aradu.08CRI	Aradu.A10:65680962-65681414	0	0	0	0
Aradu.08CSA.1	750	-	Aradu.08CSA	Aradu.A10:75806710-75808683	0	0	0	0
Aradu.08DL3.1	507	-	Aradu.08DL3	Aradu.A09:10473227-10474211	0	0	0	0.078721
Aradu.08EQ7.1	731	-	Aradu.08EQ7	Aradu.A04:15244177-15245289	3.90149e-06	1.00339e-12	0.138573	6.51501e-06
L03.8654.1	779	-	Aradu.08EQ7	Aradu.A04:15244177-15245289	0.208483	2.0231e-05	0.107823	0.315957
Aradu.08F2G.1	472	+	Aradu.08F2G	Aradu.A02:29223000-29223676	0.283114	0.370832	0.14548	0.0816568
Aradu.08GEE.1	3209	+	Aradu.08GEE	Aradu.A05:102592256-102601349	1.53075e-06	5.78817e-06	1.4251	0.0373353
L03.12319.1	2960	+	Aradu.08GEE	Aradu.A05:102592256-102601349	0.0428996	0.0383573	0.623251	0.0586338
L04.12544.1	515	+	Aradu.08GEE	Aradu.A05:102592256-102601349	2.84988e-20	0	0.561806	0.677596
L04.12544.2	2147	+	Aradu.08GEE	Aradu.A05:102592256-102601349	0.0555061	0.0345359	0.224244	0.269105
L04.12544.3	2496	+	Aradu.08GEE	Aradu.A05:102592256-102601349	3.71094e-16	1.56581e-06	0.0859383	0.105644
Aradu.08GFU.1	1162	-	Aradu.08GFU	Aradu.A07:4217195-4220440	0	0	0.465107	0.25391
Aradu.08GVW.1	3947	+	Aradu.08GVW	Aradu.A02:1850429-1855339	0.00869459	1.13031e-07	4.22583e-07	0.0131518
L03.2966.2	3989	+	Aradu.08GVW	Aradu.A02:1850429-1855339	0.00270888	0.0125386	0.0424322	0.000371042
Aradu.08H0Q.1	405	-	Aradu.08H0Q	Aradu.A05:770390-770869	1.26648	1.06805	2.5744	1.49848
Aradu.08HKY.1	1086	+	Aradu.08HKY	Aradu.A04:94487107-94488687	0.22137	0.0230366	0.0461163	0
Aradu.08LLU.1	4995	-	Aradu.08LLU	Aradu.A06:10510796-10516698	0.811233	1.47304	2.6414	0.00263697
Aradu.08LP0.1	528	-	Aradu.08LP0	Aradu.A09:51723715-51724332	0.105177	0.170253	0.181714	0.0672993
Aradu.08MEK.1	531	-	Aradu.08MEK	Aradu.A10:2690881-2702401	0	0.180831	0.444133	0.0935174
Aradu.08MKE.1	2473	-	Aradu.08MKE	Aradu.A08:26606533-26609906	0.0401298	0.0671007	0.890329	0.472135
Aradu.08MSL.1	740	+	Aradu.08MSL	Aradu.A06:100367958-100368945	0	0	0	0
Aradu.08N9Z.1	1797	-	Aradu.08N9Z	Aradu.A10:10355844-10360366	0.653105	2.90308	0.044698	0.139696
L01.23792.1	1279	-	Aradu.08N9Z	Aradu.A10:10355844-10360366	0.441867	2.38954e-05	0.151109	0.0286346
L04.22182.2	1378	-	Aradu.08N9Z	Aradu.A10:10355844-10360366	0.173098	0.112289	6.79893e-13	0.312014
Aradu.08NF7.1	273	+	Aradu.08NF7	Aradu.A02:83109618-83110469	0	0	0	0
Aradu.08NH3.1	891	-	Aradu.08NH3	Aradu.A04:78215600-78218168	0	0	0	0
Aradu.08REY.1	1823	-	Aradu.08REY	Aradu.A09:70172112-70175910	0	0	1.29144	3.02947
L04.20456.1	1849	-	Aradu.08REY	Aradu.A09:70172112-70175910	0	0	0.19413	1.15779
Aradu.08TAH.1	887	+	Aradu.08TAH	Aradu.A10:5997736-5999148	0.280236	0.113631	0.0378451	0.499411
Aradu.08UAJ.1	483	-	Aradu.08UAJ	Aradu.A10:4673227-4673709	0	0	86.8648	4.1776
Aradu.08UMR.1	1068	-	Aradu.08UMR	Aradu.A06:75839263-75842616	4.01975e-07	6.23965e-07	5.723e-07	9.03161e-08
Aradu.08VFB.1	444	+	Aradu.08VFB	Aradu.A02:15699283-15699990	0	0	0	0
Aradu.08WFG.1	852	+	Aradu.08WFG	Aradu.A07:16732855-16736280	0.0312661	0	0	0
Aradu.08WSJ.1	1988	-	Aradu.08WSJ	Aradu.A06:110547969-110552203	17.4306	13.6514	130.71	29.8288
L03.15062.2	1521	-	Aradu.08WSJ	Aradu.A06:110547969-110552203	1.4839	2.61291	17.229	2.30591
L03.15062.3	1184	-	Aradu.08WSJ	Aradu.A06:110547969-110552203	16.8854	15.0918	110.028	26.4328
Aradu.08X37.1	1853	-	Aradu.08X37	Aradu.A08:46090119-46094139	0	0.0134189	0.0264698	0
L01.12347.2	1999	+	Aradu.08XY7	Aradu.A05:24876277-24878543	0.229284	0.0475333	0.0551558	0.155697
L02.11249.2	1266	+	Aradu.08XY7	Aradu.A05:24876277-24878543	0.0903833	0.271139	7.13918e-07	0.000514465
L02.11249.3	1995	+	Aradu.08XY7	Aradu.A05:24876277-24878543	0.200133	1.21498	0.675041	0.318314
Aradu.08Y2X.1	1791	+	Aradu.08Y2X	Aradu.A03:32124069-32126406	0.000337163	0.491688	0.978086	0.126828
L01.6702.2	2074	+	Aradu.08Y2X	Aradu.A03:32124069-32126406	0.207774	0.182495	6.63493e-11	0.0588161
Aradu.08Y7C.1	1718	-	Aradu.08Y7C	Aradu.A09:117633733-117638817	0.0377377	2.34632e-06	0.000552231	1.15015e-05
L01.23075.1	2211	-	Aradu.08Y7C	Aradu.A09:117633733-117638817	0.145171	0.157056	0.399121	0.556828
L02.21104.1	2332	-	Aradu.08Y7C	Aradu.A09:117633733-117638817	0.15946	0.283557	0.101155	0.150384
Aradu.091UK.1	333	-	Aradu.091UK	Aradu.A09:117122484-117122930	0	0	0	0
Aradu.0924G.1	954	-	Aradu.0924G	Aradu.A10:2012263-2014110	0	0.0285954	0	0
Aradu.092FD.1	2078	+	Aradu.092FD	Aradu.A08:34744036-34747503	0	0	0	0
Aradu.092KC.1	948	+	Aradu.092KC	Aradu.A03:122939095-122940368	0.286064	0.0589034	0	0.0605727
Aradu.094MD.1	2156	+	Aradu.094MD	Aradu.A03:121008868-121015420	1.34945e-58	6.36389e-58	2.24959e-117	1.22885e-44
L01.7949.1	2027	+	Aradu.094MD	Aradu.A03:121008868-121015420	0.296474	0.0619568	0.191885	0.247277
L01.7949.2	3457	+	Aradu.094MD	Aradu.A03:121008868-121015420	0.301002	4.51921e-18	9.82023e-12	0.0217871
L01.7949.3	3338	+	Aradu.094MD	Aradu.A03:121008868-121015420	4.74385e-06	1.2086e-26	1.1092e-23	0.0110217
L01.7949.4	3258	+	Aradu.094MD	Aradu.A03:121008868-121015420	0.225503	5.22254e-15	0.149873	0.0393325
L02.7262.1	2420	+	Aradu.094MD	Aradu.A03:121008868-121015420	1.26145e-10	0.298623	1.7228e-25	2.12768e-22
L02.7262.2	2578	+	Aradu.094MD	Aradu.A03:121008868-121015420	0.982577	0.237323	2.50777e-05	0.0781291
L02.7262.3	2839	+	Aradu.094MD	Aradu.A03:121008868-121015420	0.60404	0.597386	0.00287469	5.42883e-20
L03.7195.1	2744	+	Aradu.094MD	Aradu.A03:121008868-121015420	0.24905	0.199034	0.279966	0.106068
L03.7195.2	2676	+	Aradu.094MD	Aradu.A03:121008868-121015420	0.481767	0.783688	0.539623	2.42109e-09
L03.7195.4	1809	+	Aradu.094MD	Aradu.A03:121008868-121015420	0.318771	0.226546	0.384599	0.0639408
L04.7360.2	2627	+	Aradu.094MD	Aradu.A03:121008868-121015420	4.64799e-15	2.2549e-09	3.57289e-34	1.35619e-16
L04.7360.4	2099	+	Aradu.094MD	Aradu.A03:121008868-121015420	0.889597	1.07321	0.239382	0.442446
Aradu.09537.1	1398	+	Aradu.09537	Aradu.A05:10463999-10466898	0	0	0	0
Aradu.096I4.1	618	+	Aradu.096I4	Aradu.A04:113373020-113374957	0.439411	0.289549	3.77629	0.61872
Aradu.096RP.1	180	-	Aradu.096RP	Adur1499:45629-45942	0	0	0	0
Aradu.096TH.1	804	+	Aradu.096TH	Aradu.A01:46621170-46622899	0	0	0	0
Aradu.097IV.1	1405	-	Aradu.097IV	Aradu.A01:8645811-8648886	0	0	0	0
Aradu.097K8.1	554	-	Aradu.097K8	Aradu.A02:83111031-83112620	0	0	0	0
Aradu.0989R.1	375	-	Aradu.0989R	Aradu.A02:58711785-58712262	0	0	0	0
Aradu.098FP.1	1651	-	Aradu.098FP	Aradu.A03:19694736-19704379	0	0	0	0
Aradu.0992L.1	4305	+	Aradu.0992L	Aradu.A01:100371750-100383043	0.204082	0.385673	0.117403	0.0742602
L01.2910.1	3936	+	Aradu.0992L	Aradu.A01:100371750-100383043	8.04313e-29	2.01525e-23	3.40531e-50	6.66238e-24
L02.2626.1	4309	+	Aradu.0992L	Aradu.A01:100371750-100383043	1.31503	1.01459	1.61623	0.98051
L02.2626.2	4442	+	Aradu.0992L	Aradu.A01:100371750-100383043	7.02094e-14	1.04593e-12	1.36139e-30	1.35013e-14
L03.2543.2	4213	+	Aradu.0992L	Aradu.A01:100371750-100383043	0.000272537	0.222375	0.00576611	6.10465e-12
L03.2543.3	4211	+	Aradu.0992L	Aradu.A01:100371750-100383043	0.000202446	0.197691	0.00638539	1.6641e-11
L04.2657.1	3962	+	Aradu.0992L	Aradu.A01:100371750-100383043	3.87009	6.41793	4.35983	3.43136
Aradu.09997.1	754	+	Aradu.09997	Aradu.A10:2563481-2566420	0.254587	4.4956e-06	3.42695e-05	2.40452e-06
L03.21384.2	728	+	Aradu.09997	Aradu.A10:2563481-2566420	0.772035	2.00671	0.680516	0.989653
L03.21384.3	773	+	Aradu.09997	Aradu.A10:2563481-2566420	0.0922943	0.725514	1.2196	0.501972
L03.21384.4	1021	+	Aradu.09997	Aradu.A10:2563481-2566420	0.336439	0.13129	0.503352	0.118771
Aradu.09C5G.1	549	+	Aradu.09C5G	Aradu.A03:117479583-117480131	0	0	0	0
Aradu.09EWS.1	3631	+	Aradu.09EWS	Aradu.A09:34283892-34295958	0.00734212	0	0	0.0168109
Aradu.09F0B.1	2305	-	Aradu.09F0B	Aradu.A03:3992630-4006323	0.05204	0.0763148	0.0556187	1.14241
Aradu.5Q6DB.1	2779	-	Aradu.09F0B	Aradu.A03:3992630-4006323	0.303195	0.848306	0.582434	0.0849562
L01.5680.2	925	-	Aradu.09F0B	Aradu.A03:3992630-4006323	0.328918	0.397325	4.17478e-07	0.00468473
L02.5150.2	1482	-	Aradu.09F0B	Aradu.A03:3992630-4006323	2.89336e-36	0.11277	3.14048e-05	2.31488
L03.5130.2	4961	-	Aradu.09F0B	Aradu.A03:3992630-4006323	0.154093	0.141101	0.461859	0.103932
L03.5130.4	1999	-	Aradu.09F0B	Aradu.A03:3992630-4006323	2.53483e-05	0.557465	0.39689	0.114821
L04.5262.2	2658	-	Aradu.09F0B	Aradu.A03:3992630-4006323	0.174891	0.26841	0.289633	0.227809
L04.5262.3	1813	-	Aradu.09F0B	Aradu.A03:3992630-4006323	0.151929	7.84543e-06	5.55069e-07	0.230743
Aradu.09F8M.1	1432	-	Aradu.09F8M	Aradu.A03:6057588-6059414	0.153074	0.375609	0.686313	2.83406e-05
L04.5385.1	1422	-	Aradu.09F8M	Aradu.A03:6057588-6059414	0.183888	2.50146e-06	6.76283e-34	0.499004
Aradu.09G3F.1	216	+	Aradu.09G3F	Aradu.A02:70604984-70605411	0	0	0	0
Aradu.09H6L.1	474	-	Aradu.09H6L	Aradu.A09:108376465-108377174	277.839	309.986	401.616	87.6356
Aradu.09HBR.1	945	-	Aradu.09HBR	Aradu.A09:2761619-2763270	1.15333	1.14484	15.4976	77.1018
Aradu.09HMV.1	1643	+	Aradu.09HMV	Aradu.A06:101632188-101636459	0.431768	0.604084	1.70019	0.460504
L01.15996.2	1672	+	Aradu.09HMV	Aradu.A06:101632188-101636459	2.52635e-05	0.00211855	0.0029144	4.17447e-05
L03.14531.2	955	+	Aradu.09HMV	Aradu.A06:101632188-101636459	1.69813	1.44814	3.05785	1.74904
L04.14812.2	712	+	Aradu.09HMV	Aradu.A06:101632188-101636459	4.93655e-12	0.195836	4.64918e-11	1.1959
Aradu.09I0I.1	1165	-	Aradu.09I0I	Aradu.A03:28358184-28362895	0.0409865	5.0531e-151	3.6665e-138	0.039884
L01.6600.1	2695	-	Aradu.09I0I	Aradu.A03:28358184-28362895	0.00604354	0.00989746	8.67303e-17	1.28593e-09
L01.6600.2	2563	-	Aradu.09I0I	Aradu.A03:28358184-28362895	0.0103986	0.103302	5.94337e-17	6.75592e-11
L01.6600.3	2950	-	Aradu.09I0I	Aradu.A03:28358184-28362895	2.44182e-08	5.78733e-09	1.55652e-06	2.02824e-10
L01.6600.4	3339	-	Aradu.09I0I	Aradu.A03:28358184-28362895	0.320494	0.171282	0.135099	0.0280521
L02.6001.1	2937	-	Aradu.09I0I	Aradu.A03:28358184-28362895	1.54824	0.654092	0.740246	0.473457
L02.6001.2	1903	-	Aradu.09I0I	Aradu.A03:28358184-28362895	3.21006e-29	0.267455	1.32738e-38	6.96871e-16
L02.6001.3	3072	-	Aradu.09I0I	Aradu.A03:28358184-28362895	6.52015e-26	0.181552	0.384536	5.61109e-06
L03.5960.1	2130	-	Aradu.09I0I	Aradu.A03:28358184-28362895	4.70021e-22	6.08143e-17	0.638749	4.08181e-19
L03.5960.3	2269	-	Aradu.09I0I	Aradu.A03:28358184-28362895	0.293332	1.7638e-08	0.0720738	0.142085
L04.6121.1	1344	-	Aradu.09I0I	Aradu.A03:28358184-28362895	0.233016	1.85202e-10	0.107648	0.667969
L04.6121.2	3466	-	Aradu.09I0I	Aradu.A03:28358184-28362895	0.438523	8.45503e-08	1.4307e-10	0.46969
L04.6121.3	2245	-	Aradu.09I0I	Aradu.A03:28358184-28362895	7.92984e-43	0.575031	0.0818863	0.185299
L04.6121.5	2077	-	Aradu.09I0I	Aradu.A03:28358184-28362895	2.88362e-96	1.37777e-36	3.77289e-55	0.0674241
Aradu.09IKG.1	705	-	Aradu.09IKG	Aradu.A01:3426926-3433100	0	0	0.179691	0
Aradu.09ITS.1	1638	-	Aradu.09ITS	Aradu.A04:119887182-119891112	6.14332e-14	5.00967e-51	1.45938e-61	5.76835e-60
L01.11054.1	2508	-	Aradu.09ITS	Aradu.A04:119887182-119891112	0.0691335	0.170532	1.15951e-10	0.191805
L01.11054.2	2600	-	Aradu.09ITS	Aradu.A04:119887182-119891112	0.589451	0.00152521	0.00198946	0.328947
L02.10072.1	2582	-	Aradu.09ITS	Aradu.A04:119887182-119891112	0.000135092	0.297253	0.0515476	0.0286861
L03.10027.1	2664	-	Aradu.09ITS	Aradu.A04:119887182-119891112	1.39466e-05	1.20573e-14	0.489037	1.87918e-11
L03.10027.3	2374	-	Aradu.09ITS	Aradu.A04:119887182-119891112	0.120924	0.10896	0.394066	2.01926e-46
Aradu.09JHP.1	2859	-	Aradu.09JHP	Aradu.A03:94025258-94030273	1.90549e-05	0.0219028	1.76301e-06	0.0271736
L03.6563.2	2812	-	Aradu.09JHP	Aradu.A03:94025258-94030273	0.0650476	0.0312191	0.161881	0.000153525
Aradu.09JJQ.1	595	-	Aradu.09JJQ	Aradu.A07:32522229-32522911	0	0	0	0
Aradu.09L25.1	1737	-	Aradu.09L25	Aradu.A02:32061131-32064692	0.0155931	0	0.0159708	0
Aradu.09LHV.1	1653	-	Aradu.09LHV	Aradu.A07:9068878-9074029	0.157668	0.000532113	1.02295	0.118009
L01.17100.1	2072	-	Aradu.09LHV	Aradu.A07:9068878-9074029	1.67842	0.487529	1.67671e-06	5.90422e-09
L01.17100.2	2107	-	Aradu.09LHV	Aradu.A07:9068878-9074029	0.50722	0.172597	3.44767e-13	5.28714e-18
L02.15598.1	1813	-	Aradu.09LHV	Aradu.A07:9068878-9074029	0.264105	2.7481	0.148748	0.925773
L03.15567.1	2254	-	Aradu.09LHV	Aradu.A07:9068878-9074029	0.41083	2.16754	1.27053	0.29603
L04.15870.2	1654	-	Aradu.09LHV	Aradu.A07:9068878-9074029	0.490294	0.0872547	0.076344	0.235321
Aradu.09LLW.1	1021	+	Aradu.09LLW	Aradu.A09:114728389-114730555	2.99188	5.32162	2.31876	1.12293
Aradu.09M2C.1	1311	-	Aradu.09M2C	Aradu.A03:104896936-104906448	0	0	0	0
Aradu.09NV4.1	2357	-	Aradu.09NV4	Aradu.A10:31749034-31752711	3.68326	4.42479	3.86488	4.16217
Aradu.09PKT.1	1186	+	Aradu.09PKT	Aradu.A05:101118141-101122626	0.125455	1.28676e-09	0.05072	1.96264e-07
L04.12486.2	1625	+	Aradu.09PKT	Aradu.A05:101118141-101122626	0.161909	0.0670378	1.45348e-06	0.34893
Aradu.09PNJ.1	1352	+	Aradu.09PNJ	Aradu.A10:87059143-87064445	3.96384e-07	1.60808e-06	1.94963e-06	8.87512e-07
L01.24640.2	1001	+	Aradu.09PNJ	Aradu.A10:87059143-87064445	0.445149	0.0656559	0.11638	0.200483
Aradu.09QQW.1	1497	+	Aradu.09QQW	Aradu.A07:49014414-49018480	1.70136	2.31197	2.41974	7.29697
L03.16219.2	1545	+	Aradu.09QQW	Aradu.A07:49014414-49018480	0.229899	0.130904	0.425541	0.943293
Aradu.09RAX.1	1678	+	Aradu.09RAX	Aradu.A06:103904200-103907641	0.0120562	0	0	0
Aradu.09RWH.1	708	-	Aradu.09RWH	Aradu.A09:2971489-2976446	8.57874e-07	0	0.378362	0.582419
L04.19507.2	742	-	Aradu.09RWH	Aradu.A09:2971489-2976446	0.0704582	0	6.61085e-05	1.06066
Aradu.09SAF.1	1833	-	Aradu.09SAF	Aradu.A10:90187283-90191503	0.000205321	0.302559	0.430936	0.000128887
L01.24718.3	1845	-	Aradu.09SAF	Aradu.A10:90187283-90191503	0.724838	0.000201124	0.00118306	0.663184
L03.22611.1	1717	-	Aradu.09SAF	Aradu.A10:90187283-90191503	7.80919e-160	1.73209e-118	1.04279e-77	9.38388e-112
L04.23058.1	3131	-	Aradu.09SAF	Aradu.A10:90187283-90191503	1.73268e-26	1.28546e-34	1.5153e-33	5.71423e-19
L04.23058.2	2724	-	Aradu.09SAF	Aradu.A10:90187283-90191503	0.0293625	1.01177	0.487981	0.753347
Aradu.09SBV.1	738	+	Aradu.09SBV	Adur331:816927-819215	0	0	0	0
Aradu.09T47.1	1061	-	Aradu.09T47	Aradu.A10:68344827-68346612	0	0.027481	0	0
Aradu.09TNY.1	1053	+	Aradu.09TNY	Aradu.A05:90005497-90007263	0	0	0	0.0387712
Aradu.09X1U.1	159	-	Aradu.09X1U	Aradu.A10:108321849-108322007	0	0	30.9984	7.64452
Aradu.09XI6.1	3281	+	Aradu.09XI6	Aradu.A08:1795209-1800584	2.16412e-08	0.000160178	0	3.32854e-11
L02.16926.2	2519	+	Aradu.09XI6	Aradu.A08:1795209-1800584	0.0300331	0.140989	0	1.26902e-06
Aradu.09XLX.1	426	-	Aradu.09XLX	Aradu.A05:12205226-12205677	0	0	0	0
Aradu.09XRF.1	381	+	Aradu.09XRF	Aradu.A04:49310402-49314854	0.000102109	4.93698e-07	1.08733	3.91423e-14
Aradu.81PG7.1	712	+	Aradu.09XRF	Aradu.A04:49310402-49314854	3.13955	1.69986	2.81406	4.63582
L01.9934.2	1823	+	Aradu.09XRF	Aradu.A04:49310402-49314854	0.568548	0.788454	0.220325	0.922571
L01.9934.3	1915	+	Aradu.09XRF	Aradu.A04:49310402-49314854	0.83475	0.83906	1.52489	0.00738465
L02.9032.3	1632	+	Aradu.09XRF	Aradu.A04:49310402-49314854	4.66589	2.58933	3.73774	3.19984
L04.9224.2	685	+	Aradu.09XRF	Aradu.A04:49310402-49314854	0.00262394	1.05928	2.29242	1.86016
Aradu.09ZF3.1	1027	+	Aradu.09ZF3	Aradu.A04:99106177-99108427	0.0295235	0.0327177	0.0321302	0.069961
Aradu.09ZNX.1	225	-	Aradu.09ZNX	Aradu.A05:24065517-24065753	0	0	0	0
Aradu.0A06I.1	633	+	Aradu.0A06I	Aradu.A02:72332132-72345273	0.114847	0.128136	9.47295	0.0468645
Aradu.1N3UE.1	538	+	Aradu.0A06I	Aradu.A02:72332132-72345273	0	0	0.243137	0
L03.4017.2	907	+	Aradu.0A06I	Aradu.A02:72332132-72345273	0	1.8609e-07	1.86331	0
Aradu.0A0HP.1	1167	-	Aradu.0A0HP	Aradu.A03:131295668-131297119	0	0	0	0
Aradu.0A0VU.1	781	+	Aradu.0A0VU	Aradu.A02:45881400-45884332	0	0	0	0
Aradu.0A17C.1	1038	+	Aradu.0A17C	Aradu.A09:115439721-115441574	0.12286	0.295709	1.25351	0.379975
Aradu.0A2BR.1	1401	+	Aradu.0A2BR	Aradu.A10:107246389-107254384	4.67591e-08	0.474165	0.000207915	0.000124909
L03.23246.1	1588	+	Aradu.0A2BR	Aradu.A10:107246389-107254384	0.94249	0.18322	18.0909	1.32671
L04.23657.2	1796	+	Aradu.0A2BR	Aradu.A10:107246389-107254384	0.000125018	6.64076e-05	2.05795	1.49016
Aradu.0A3UJ.1	894	+	Aradu.0A3UJ	Aradu.A09:5081450-5083761	1.07054e-19	1.38269e-41	1.16258e-15	3.13272e-37
L01.21049.1	1492	+	Aradu.0A3UJ	Aradu.A09:5081450-5083761	0.0186981	4.60892e-41	0.372843	1.3174e-17
L01.21049.3	1703	+	Aradu.0A3UJ	Aradu.A09:5081450-5083761	0.558326	0.286805	0.10809	1.28106e-24
L01.21049.5	1483	+	Aradu.0A3UJ	Aradu.A09:5081450-5083761	4.8484e-11	0.0488556	1.42462e-16	0.248433
L02.19266.1	1411	+	Aradu.0A3UJ	Aradu.A09:5081450-5083761	1.75151e-08	0.588003	3.6456e-12	0.00778918
L02.19266.2	1531	+	Aradu.0A3UJ	Aradu.A09:5081450-5083761	3.2637e-06	0.892863	0.579735	0.550215
L03.19218.1	1913	+	Aradu.0A3UJ	Aradu.A09:5081450-5083761	1.82803e-28	3.60288e-13	0.548402	2.75909e-14
L03.19218.4	1809	+	Aradu.0A3UJ	Aradu.A09:5081450-5083761	3.70097e-32	2.4966e-34	0.365745	1.17112e-84
L04.19609.2	1038	+	Aradu.0A3UJ	Aradu.A09:5081450-5083761	1.47569e-117	1.26661e-76	1.54931e-84	0.370483
L04.19609.5	1543	+	Aradu.0A3UJ	Aradu.A09:5081450-5083761	1.26332	1.05667	0.334467	1.02077
Aradu.0A4QU.1	477	-	Aradu.0A4QU	Aradu.A10:5542490-5542966	0	0	0	0
Aradu.0A6NC.1	1111	-	Aradu.0A6NC	Aradu.A09:922957-924344	0	0	0	0
Aradu.0A6ZG.1	510	+	Aradu.0A6ZG	Aradu.A04:96674056-96674662	0	0	0	0
Aradu.0A72C.1	907	+	Aradu.0A72C	Aradu.A08:39318097-39320658	1.93577	5.75499	4.88084	0.957942
L03.18349.2	1136	+	Aradu.0A72C	Aradu.A08:39318097-39320658	10.7507	9.42393	8.88813	6.87918
Aradu.0A7CN.1	400	-	Aradu.0A7CN	Aradu.A06:55306814-55307843	0	0	0	0
Aradu.0A7D1.1	255	+	Aradu.0A7D1	Adur2465:9282-9860	0	0.397317	0.384926	0.806843
Aradu.0A88J.1	2211	-	Aradu.0A88J	Aradu.A09:9727536-9729821	0.0278869	0.0143651	0	0
Aradu.0A8NK.1	2112	+	Aradu.0A8NK	Aradu.A05:10223097-10227504	0.000128411	0.0957725	13.2913	0.0360166
L03.10787.1	1298	+	Aradu.0A8NK	Aradu.A05:10223097-10227504	0	1.46059e-17	2.9874	0.091322
L04.10976.2	804	+	Aradu.0A8NK	Aradu.A05:10223097-10227504	0	1.89971e-12	2.21994	0.231579
Aradu.0A9G2.1	708	+	Aradu.0A9G2	Aradu.A02:11680445-11684623	0	0	0	0
Aradu.0AA7D.1	928	-	Aradu.0AA7D	Adur2273:98-1145	0.993174	1.34744	0.608223	0.235172
Aradu.0AA98.1	1776	-	Aradu.0AA98	Aradu.A08:39285748-39288151	0	0	0	0.0374471
Aradu.0AD0I.1	1558	-	Aradu.0AD0I	Aradu.A01:5999281-6001493	0.377559	0.835738	0	0.234341
Aradu.0AD2C.1	1988	-	Aradu.0AD2C	Aradu.A05:11366350-11370684	3.59206e-13	2.1313e-56	1.84004e-21	4.86355e-14
L01.11901.2	2022	-	Aradu.0AD2C	Aradu.A05:11366350-11370684	1.11417	1.56257e-19	0.000265574	0.000373423
L01.11901.3	949	-	Aradu.0AD2C	Aradu.A05:11366350-11370684	0.456381	0.952464	0.722006	0.614079
L02.10841.2	2030	-	Aradu.0AD2C	Aradu.A05:11366350-11370684	0.306694	2.73108	3.44968	0.37924
L02.10841.3	1020	-	Aradu.0AD2C	Aradu.A05:11366350-11370684	3.54907e-22	0.363265	1.68851	0.0422926
L03.10824.2	1314	-	Aradu.0AD2C	Aradu.A05:11366350-11370684	2.90892e-13	2.50697e-39	0.233506	4.46263e-70
L04.11024.1	2327	-	Aradu.0AD2C	Aradu.A05:11366350-11370684	9.10625e-12	2.40336e-52	0.0907697	0.667903
Aradu.0AE9J.1	875	+	Aradu.0AE9J	Aradu.A08:48248648-48250553	10.0787	14.7387	7.26448	3.28265
Aradu.0AM2X.1	2368	-	Aradu.0AM2X	Aradu.A10:106914629-106918824	0.843946	2.22824	1.06368	0.866963
L01.25321.3	2556	-	Aradu.0AM2X	Aradu.A10:106914629-106918824	0.280528	0.7267	0.280843	0.126049
L04.23634.3	2051	-	Aradu.0AM2X	Aradu.A10:106914629-106918824	6.44985e-16	0.068582	2.49961e-30	0.207793
Aradu.0AN5P.1	822	-	Aradu.0AN5P	Aradu.A05:104042106-104043116	3.80673	2.8078	0.746422	1.63322
L04.12601.2	920	-	Aradu.0AN5P	Aradu.A05:104042106-104043116	0.312779	0.274543	0.279496	0.768379
Aradu.0AP1I.1	1374	+	Aradu.0AP1I	Aradu.A10:7409803-7415408	0.0248092	0	0.107511	0
Aradu.0AP8V.1	1164	-	Aradu.0AP8V	Aradu.A06:89658272-89660285	0	0	0	0
Aradu.0AS12.1	2485	-	Aradu.0AS12	Aradu.A03:116828508-116834304	4.16747	5.73786	5.08813	3.44223
L01.7757.2	1878	-	Aradu.0AS12	Aradu.A03:116828508-116834304	13.3068	19.8847	14.9444	6.58321
L03.6997.2	1877	-	Aradu.0AS12	Aradu.A03:116828508-116834304	0.558739	0.855982	0.475064	0.511924
Aradu.0AT27.1	1666	-	Aradu.0AT27	Aradu.A08:27018695-27021620	0.745743	1.72304	1.6394	1.36873
Aradu.0AU5N.1	412	-	Aradu.0AU5N	Aradu.A08:3731396-3732067	0	0.215064	1.18703	0.117473
Aradu.0AV3P.1	429	+	Aradu.0AV3P	Aradu.A01:35454359-35454952	0	0	0	0
Aradu.0AW6N.1	2409	-	Aradu.0AW6N	Aradu.A09:119707577-119713081	0.0573576	1.69667e-05	0.324838	0.262185
L03.21184.2	2038	-	Aradu.0AW6N	Aradu.A09:119707577-119713081	0.154332	2.50374e-08	5.83286	3.14179
L03.21184.3	2136	-	Aradu.0AW6N	Aradu.A09:119707577-119713081	6.83579e-05	3.64391e-10	1.11986	4.60839e-12
L04.21624.2	2099	-	Aradu.0AW6N	Aradu.A09:119707577-119713081	0.0852897	0.306305	0.269275	0.4165
L04.21624.3	2097	-	Aradu.0AW6N	Aradu.A09:119707577-119713081	4.19201e-12	5.52689e-09	0.000203186	0.0013914
Aradu.0AW7C.1	1719	-	Aradu.0AW7C	Aradu.A08:25960231-25962790	0.0389331	6.74632e-06	0.132522	0.0705927
L04.18153.2	2060	-	Aradu.0AW7C	Aradu.A08:25960231-25962790	5.16936e-06	0.0923133	0.261322	0.0741898
Aradu.0B0D2.1	1269	+	Aradu.0B0D2	Aradu.A08:2139669-2140937	1.25269	1.69796	0.703994	0.834399
Aradu.0B0KP.1	1400	-	Aradu.0B0KP	Aradu.A01:106718262-106720926	1.48691	0.622054	0.09156	0.00124223
L01.3205.2	928	-	Aradu.0B0KP	Aradu.A01:106718262-106720926	15.3377	11.4615	4.03125e-05	0
L02.2901.3	571	-	Aradu.0B0KP	Aradu.A01:106718262-106720926	4.78456e-06	0.269184	1.55134e-26	0
L03.2847.1	1284	-	Aradu.0B0KP	Aradu.A01:106718262-106720926	9.81437	9.441	0.281367	0.0534406
Aradu.0B375.1	2186	+	Aradu.0B375	Aradu.A06:90163590-90168006	2.97242	6.08615	4.41747	1.73614
L01.15614.1	2318	+	Aradu.0B375	Aradu.A06:90163590-90168006	0.782354	0.303377	0.129876	0.0731703
Aradu.0B3BU.1	840	+	Aradu.0B3BU	Aradu.A03:85593631-85594574	0	0	0	0
Aradu.0B4KA.1	2000	+	Aradu.0B4KA	Aradu.A01:228723-233503	0.277182	0.716969	0.0103546	2.70807
L01.656.2	2148	+	Aradu.0B4KA	Aradu.A01:228723-233503	1.15267e-05	1.01475e-10	5.36033e-09	2.48326e-05
L03.574.2	1092	+	Aradu.0B4KA	Aradu.A01:228723-233503	0.0563839	0.47304	0.553795	0.938373
L03.574.3	1859	+	Aradu.0B4KA	Aradu.A01:228723-233503	0.32388	2.45193e-06	0.128772	0.33635
Aradu.0B4Z4.1	644	-	Aradu.0B4Z4	Aradu.A01:34563354-34564557	0	0.0292663	0	0
Aradu.0B5C5.1	2384	+	Aradu.0B5C5	Aradu.A10:99490086-99494073	2.97153	3.68063	6.31529	4.97232
L04.23263.2	1461	+	Aradu.0B5C5	Aradu.A10:99490086-99494073	0.32318	0.810186	0.570561	0.74156
Aradu.0B5SJ.1	540	+	Aradu.0B5SJ	Aradu.A05:91551830-91552778	0.00257067	3.66717e-05	0	0
Aradu.0B6K7.1	749	+	Aradu.0B6K7	Aradu.A10:19883446-19885452	0.0456618	0	0.0889917	0.145428
Aradu.0B96C.1	794	+	Aradu.0B96C	Adur2257:1-1903	22.9079	41.4959	29.3549	24.1372
Aradu.0BA0A.1	1750	+	Aradu.0BA0A	Aradu.A01:96899348-96904677	3.85097e-06	0.271227	2.13613e-07	8.78142e-06
L01.2721.1	1816	+	Aradu.0BA0A	Aradu.A01:96899348-96904677	0.166029	0.000577705	5.50988e-06	2.74006e-05
L01.2721.4	1136	+	Aradu.0BA0A	Aradu.A01:96899348-96904677	0.714685	0.389114	0.266885	0.459565
L02.2440.3	1640	+	Aradu.0BA0A	Aradu.A01:96899348-96904677	0.107077	2.88812e-27	3.45702e-17	2.28288e-17
L03.2367.1	1837	+	Aradu.0BA0A	Aradu.A01:96899348-96904677	0.953653	1.579	1.72693	1.71679
L04.2469.3	1935	+	Aradu.0BA0A	Aradu.A01:96899348-96904677	6.12891e-07	0.309844	0.03922	0.387006
Aradu.0BA89.1	1118	+	Aradu.0BA89	Aradu.A06:56115174-56118408	4.41272	5.91878	9.60311	3.43943
L04.14098.2	743	+	Aradu.0BA89	Aradu.A06:56115174-56118408	0.872251	0.954104	1.61051	1.40946
Aradu.0BG1P.1	362	-	Aradu.0BG1P	Aradu.A10:55063430-55064347	0	0	0	0
Aradu.0BJ82.1	357	+	Aradu.0BJ82	Aradu.A08:48536240-48536596	0	0	0	0
Aradu.0BJ8E.1	6225	-	Aradu.0BJ8E	Aradu.A08:16207384-16219861	6.92558e-13	0.00215091	2.76703e-12	1.20843e-26
L03.17436.1	6687	-	Aradu.0BJ8E	Aradu.A08:16207384-16219861	4.7357e-05	0.143694	7.65772e-06	0.000240135
L03.17436.2	6586	-	Aradu.0BJ8E	Aradu.A08:16207384-16219861	0.855448	1.54084	1.1115	0.532505
L04.17831.1	5212	-	Aradu.0BJ8E	Aradu.A08:16207384-16219861	0.385709	0.147238	0.158645	0.329654
L04.17831.2	6818	-	Aradu.0BJ8E	Aradu.A08:16207384-16219861	0.239186	7.28403e-12	0.450716	0.251242
L04.17831.3	6607	-	Aradu.0BJ8E	Aradu.A08:16207384-16219861	0.643428	1.29246	0.34988	0.339104
Aradu.0BK38.1	8451	+	Aradu.0BK38	Aradu.A04:2327449-2348099	0.515998	0.277026	0.453078	0.31875
L02.8240.1	4349	+	Aradu.0BK38	Aradu.A04:2327449-2348099	0.243911	0.279203	1.39123e-72	5.03504e-26
L02.8240.3	5270	+	Aradu.0BK38	Aradu.A04:2327449-2348099	0.34891	0.541188	0.113591	0.201667
L03.8214.2	7080	+	Aradu.0BK38	Aradu.A04:2327449-2348099	0.218793	0.223278	0.341705	0.129143
L04.8369.2	7824	+	Aradu.0BK38	Aradu.A04:2327449-2348099	7.38443e-09	0.141591	2.70237e-25	0.260983
L04.8369.3	7503	+	Aradu.0BK38	Aradu.A04:2327449-2348099	0.265305	0.143648	0.151624	0.436918
Aradu.0BL9G.1	775	-	Aradu.0BL9G	Aradu.A04:5717073-5718146	0.0543473	0	0	0.0344926
Aradu.0BM64.1	463	-	Aradu.0BM64	Aradu.A08:24740153-24741948	1.32253e-06	0.129713	7.17563e-07	0.142975
L02.17975.1	706	-	Aradu.0BM64	Aradu.A08:24740153-24741948	18.226	21.0435	26.7847	11.6001
Aradu.0BT33.1	556	-	Aradu.0BT33	Aradu.A07:4331116-4334130	0	0	2.55611	0
Aradu.0C0UQ.1	201	+	Aradu.0C0UQ	Adur1996:634-1171	0	0	0	0
Aradu.0C0YF.1	1328	-	Aradu.0C0YF	Aradu.A06:99329307-99342326	0.042547	3.1276e-47	7.1322e-79	1.66413e-73
L01.15891.3	788	-	Aradu.0C0YF	Aradu.A06:99329307-99342326	0.413649	0.36466	1.79376e-28	1.44687e-10
L02.14464.1	2021	-	Aradu.0C0YF	Aradu.A06:99329307-99342326	0.303853	0.635705	0.0405854	8.46537e-40
L02.14464.2	2931	-	Aradu.0C0YF	Aradu.A06:99329307-99342326	0.000430475	3.54093e-05	2.1643e-17	0.0927028
L02.14464.4	913	-	Aradu.0C0YF	Aradu.A06:99329307-99342326	1.81462	0.753705	0.00195772	0.276611
L03.14430.2	877	-	Aradu.0C0YF	Aradu.A06:99329307-99342326	0.113622	0.0737594	0.346518	0.0600007
L03.14430.4	1067	-	Aradu.0C0YF	Aradu.A06:99329307-99342326	0.000564234	2.54678e-06	0.665408	0.00133615
Aradu.0C14U.1	529	+	Aradu.0C14U	Aradu.A08:29888167-29888807	0	0	0	0
Aradu.0C1EA.1	1594	-	Aradu.0C1EA	Aradu.A04:986764-994712	0.0819004	0	0.0464576	0.0245801
Aradu.0C1H7.1	790	+	Aradu.0C1H7	Aradu.A07:8258417-8259916	8.81372e-10	0.828827	0.842509	0.476616
L01.17053.3	948	+	Aradu.0C1H7	Aradu.A07:8258417-8259916	1.24151	3.37895e-15	5.6937e-07	0.41888
L02.15554.3	981	+	Aradu.0C1H7	Aradu.A07:8258417-8259916	6.61788e-11	0.608298	0.750754	2.75771e-11
L03.15514.1	1034	+	Aradu.0C1H7	Aradu.A07:8258417-8259916	1.14405e-05	0.000819895	0.518357	0.000163257
L03.15514.3	920	+	Aradu.0C1H7	Aradu.A07:8258417-8259916	2.68398e-08	5.10641e-21	0.717103	3.12053e-06
Aradu.0C27S.1	903	-	Aradu.0C27S	Aradu.A06:102696868-102699789	0	0.283391	13.2688	0.441828
Aradu.0C2XW.1	1600	+	Aradu.0C2XW	Aradu.A04:3950637-3954381	3.37628	2.22855	0.0734754	0.109476
Aradu.0C55M.1	1862	+	Aradu.0C55M	Aradu.A06:4310091-4315509	0.0331063	0.0182159	0.050797	0
Aradu.0C6IW.1	906	+	Aradu.0C6IW	Aradu.A03:122377809-122386672	0	0	0	0
Aradu.0C6YR.1	1069	+	Aradu.0C6YR	Aradu.A05:15252754-15258237	0.699404	2.62671	1.14358	1.00906
L01.12056.2	1433	+	Aradu.0C6YR	Aradu.A05:15252754-15258237	0.458296	0.161965	0.137954	5.73531e-21
L02.10980.2	2363	+	Aradu.0C6YR	Aradu.A05:15252754-15258237	6.37757e-05	0.247347	0.713061	0.17939
Aradu.0C758.1	396	+	Aradu.0C758	Aradu.A10:7680608-7682641	0	0	0	0
Aradu.0C9C8.1	339	+	Aradu.0C9C8	Aradu.A05:98897698-98898444	0	0	0	0
Aradu.0C9TU.1	2142	-	Aradu.0C9TU	Aradu.A08:16475612-16480128	0.14815	3.99089e-06	0.338264	1.36017
L03.17453.1	2322	-	Aradu.0C9TU	Aradu.A08:16475612-16480128	1.02484e-06	7.43395e-08	0.0866762	0.185629
L04.17847.1	2209	-	Aradu.0C9TU	Aradu.A08:16475612-16480128	1.89439e-35	5.21938e-15	0.0377	2.10361
L04.17847.2	2311	-	Aradu.0C9TU	Aradu.A08:16475612-16480128	1.25178e-05	0.266495	1.14422	1.539
L01.3024.1	1571	-	Aradu.0CC9Q	Aradu.A01:102371754-102375328	6.23501	7.30934	12.8596	4.7082
Aradu.0CJ3T.1	2246	-	Aradu.0CJ3T	Aradu.A04:1642663-1648620	0.0680271	0.0119757	0	0
Aradu.0CM2J.1	938	-	Aradu.0CM2J	Aradu.A09:58480236-58491216	0	0	0	0.0888431
Aradu.0CM3Q.1	844	+	Aradu.0CM3Q	Aradu.A03:21564196-21567583	8.05183e-15	2.89945e-05	3.86519e-15	1.19977e-12
L03.5779.2	974	+	Aradu.0CM3Q	Aradu.A03:21564196-21567583	0.000120477	8.13328e-07	0.000317965	7.04574e-06
Aradu.0CM87.1	2191	+	Aradu.0CM87	Aradu.A03:39272701-39275918	0.284092	0.352429	4.48885	3.95265
L01.6819.3	2282	+	Aradu.0CM87	Aradu.A03:39272701-39275918	0.571017	0.314003	1.00004e-13	0.499874
L02.6202.3	2300	+	Aradu.0CM87	Aradu.A03:39272701-39275918	0.0273447	0.107859	0.120356	0.467674
L03.6161.1	2592	+	Aradu.0CM87	Aradu.A03:39272701-39275918	7.94809e-09	1.2025e-24	0.346181	0.808576
L04.6334.2	1762	+	Aradu.0CM87	Aradu.A03:39272701-39275918	4.47924e-20	0.00600787	0.440845	1.44873
Aradu.0CQ2X.1	1366	-	Aradu.0CQ2X	Aradu.A08:42446414-42455136	0.328977	0.375533	0.182216	0.215911
L02.18495.1	1263	-	Aradu.0CQ2X	Aradu.A08:42446414-42455136	0.682478	0.474323	1.27166	0.979411
L02.18495.2	2027	-	Aradu.0CQ2X	Aradu.A08:42446414-42455136	0.148244	0.121341	0.220626	0.153554
L02.18495.4	1054	-	Aradu.0CQ2X	Aradu.A08:42446414-42455136	0.0525902	0.313317	0.155457	2.02382e-61
L04.18872.2	2109	-	Aradu.0CQ2X	Aradu.A08:42446414-42455136	0.154754	0.0544359	0.453715	0.323948
L04.18872.3	1618	-	Aradu.0CQ2X	Aradu.A08:42446414-42455136	0.00345606	6.4393e-19	1.60447e-32	5.37384e-22
Aradu.0CQ9D.1	679	-	Aradu.0CQ9D	Aradu.A03:98010869-98013674	1.20107e-87	1.34727e-08	4.23574e-73	1.40484e-135
L02.6643.3	1768	-	Aradu.0CQ9D	Aradu.A03:98010869-98013674	0.000211167	0.394896	0.180451	0.00087707
L03.6602.2	1411	-	Aradu.0CQ9D	Aradu.A03:98010869-98013674	4.47142e-06	4.47181e-06	0.56445	2.2496e-13
L04.6789.1	1262	-	Aradu.0CQ9D	Aradu.A03:98010869-98013674	2.03906e-27	3.16532e-11	2.52878e-22	3.91443e-15
L04.6789.2	1082	-	Aradu.0CQ9D	Aradu.A03:98010869-98013674	0.335615	0.310062	0.738311	0.627962
L04.6789.4	2174	-	Aradu.0CQ9D	Aradu.A03:98010869-98013674	0.044396	7.4555e-06	0.147147	0.629964
Aradu.0CR3J.1	2019	-	Aradu.0CR3J	Aradu.A10:4792054-4796359	1.197	1.92307	4.20412	0.781598
L01.23525.2	1489	-	Aradu.0CR3J	Aradu.A10:4792054-4796359	0.632196	0.902564	0.000700809	3.73841e-14
L02.21547.2	2081	-	Aradu.0CR3J	Aradu.A10:4792054-4796359	2.64388e-13	0.179886	1.35955e-19	1.56827e-14
L04.21927.1	2102	-	Aradu.0CR3J	Aradu.A10:4792054-4796359	0.100535	7.89019e-31	5.85604e-19	0.372972
L04.21927.3	587	-	Aradu.0CR3J	Aradu.A10:4792054-4796359	1.02726	0.720284	2.93126	1.20474
Aradu.0CT4K.1	1262	-	Aradu.0CT4K	Aradu.A06:110364256-110367504	2.79003e-26	3.96333e-40	9.86865e-59	1.27247e-61
L01.16419.1	1355	-	Aradu.0CT4K	Aradu.A06:110364256-110367504	9.93915e-07	1.0773e-59	4.48389e-35	2.64758e-79
L01.16419.2	1481	-	Aradu.0CT4K	Aradu.A06:110364256-110367504	0.185918	0.000578356	1.33538e-40	3.22806e-48
L01.16419.4	591	-	Aradu.0CT4K	Aradu.A06:110364256-110367504	0.651688	0.348838	0.0709746	0.228657
L02.14957.1	565	-	Aradu.0CT4K	Aradu.A06:110364256-110367504	1.78459	1.54361	0.1336	0
L02.14957.2	1428	-	Aradu.0CT4K	Aradu.A06:110364256-110367504	0.0566279	0.213568	4.70518e-36	4.50865e-80
L02.14957.4	597	-	Aradu.0CT4K	Aradu.A06:110364256-110367504	1.2364	1.41615	0.00139506	0.00112348
Aradu.0D18H.1	385	-	Aradu.0D18H	Aradu.A04:111730222-111731013	0	0	0	0.0990466
Aradu.0D1LJ.1	1650	+	Aradu.0D1LJ	Aradu.A01:1753121-1754770	0.103754	0.131471	0.234189	0.0453306
Aradu.0D2PX.1	569	-	Aradu.0D2PX	Adur2822:511-1220	0	0	0	0
Aradu.0D317.1	1498	-	Aradu.0D317	Aradu.A08:29846676-29850363	2.93548e-07	0.0268515	0.602918	0.0195388
L01.19675.2	1502	-	Aradu.0D317	Aradu.A08:29846676-29850363	0.075427	0.302879	0.00847895	0.0184695
L02.18007.2	845	-	Aradu.0D317	Aradu.A08:29846676-29850363	0.184284	0.00833698	0.284793	0.409312
Aradu.0D3LU.1	1999	-	Aradu.0D3LU	Aradu.A10:47302146-47305142	0	0	0	0.0117175
Aradu.0D4S6.1	636	+	Aradu.0D4S6	Aradu.A03:9923126-9926756	0	0	0	0
Aradu.0D4UY.1	414	-	Aradu.0D4UY	Aradu.A03:115994765-115997150	0	0	0	0
Aradu.0D4Z0.1	3054	-	Aradu.0D4Z0	Aradu.A05:27895389-27907699	1.02513	1.51856	1.40935	2.70935
L02.11309.2	1347	-	Aradu.0D4Z0	Aradu.A05:27895389-27907699	6.887e-05	0.0428084	2.29026e-22	5.76873e-10
L02.11309.3	2586	-	Aradu.0D4Z0	Aradu.A05:27895389-27907699	0.0383104	0.331498	1.62981e-31	0.105216
L04.11497.2	2765	-	Aradu.0D4Z0	Aradu.A05:27895389-27907699	1.12055e-08	9.12677e-06	0.509191	0.353478
Aradu.0D5TR.1	1703	-	Aradu.0D5TR	Aradu.A02:61992572-61996143	0.000616049	0.0959992	0.258409	0.0818593
L01.4316.2	1945	-	Aradu.0D5TR	Aradu.A02:61992572-61996143	0.204198	2.90816e-09	2.20807e-09	2.77726e-14
L02.3895.2	1860	-	Aradu.0D5TR	Aradu.A02:61992572-61996143	5.21926e-07	0.00213834	2.39542e-05	9.02707e-05
L04.3968.2	753	-	Aradu.0D5TR	Aradu.A02:61992572-61996143	1.00042	0.774992	0.595189	0.485345
Aradu.0D5YN.1	3670	+	Aradu.0D5YN	Aradu.A02:3935514-3940347	1.05393e-05	0.0662967	0.122728	0.202967
L03.3052.2	3823	+	Aradu.0D5YN	Aradu.A02:3935514-3940347	0.0825847	0.0045795	0.306197	0.000324921
Aradu.0D63F.1	546	+	Aradu.0D63F	Aradu.A10:893862-894407	1.05317	1.3318	0.482057	0
Aradu.0D6G3.1	366	-	Aradu.0D6G3	Aradu.A04:117263534-117267920	0	0	0	0
Aradu.0D7Q2.1	1491	-	Aradu.0D7Q2	Aradu.A06:84386359-84392629	0.0976461	0.273936	0.232065	0.563723
L01.15488.2	1282	-	Aradu.0D7Q2	Aradu.A06:84386359-84392629	0.187974	0.134146	1.4722e-93	0.0304085
L02.14114.2	1500	-	Aradu.0D7Q2	Aradu.A06:84386359-84392629	2.20524e-06	0.112173	9.06075e-05	1.95601e-06
Aradu.0D9S1.1	1127	-	Aradu.0D9S1	Aradu.A01:10018740-10022622	0	0	0.0291557	0
Aradu.0D9UK.1	2196	-	Aradu.0D9UK	Aradu.A06:105133533-105138538	1.29444	2.11608	2.53687	1.3659
L02.14711.2	2019	-	Aradu.0D9UK	Aradu.A06:105133533-105138538	0.122696	1.03064	0.749785	0.0643968
L02.14711.3	1569	-	Aradu.0D9UK	Aradu.A06:105133533-105138538	0.686716	0.810965	0.002555	0.218682
Aradu.0D9XJ.1	1937	-	Aradu.0D9XJ	Aradu.A10:106253394-106258190	0.562549	0.521929	4.35063e-24	9.6026e-88
L01.25286.1	1068	-	Aradu.0D9XJ	Aradu.A10:106253394-106258190	1.64201	3.60933	0	0
Aradu.0DA8V.1	642	+	Aradu.0DA8V	Aradu.A01:100937922-100940315	0	0	0	0
Aradu.0DC5J.1	825	-	Aradu.0DC5J	Aradu.A02:13264426-13265343	0.0323002	0.100559	0	0.0380387
Aradu.0DD7X.1	225	-	Aradu.0DD7X	Aradu.A07:7156596-7156820	0	0	0.348846	0
Aradu.0DL1W.1	1465	-	Aradu.0DL1W	Aradu.A03:129547215-129550278	0.264813	0.509716	0.227079	0.73309
L01.8457.2	1520	-	Aradu.0DL1W	Aradu.A03:129547215-129550278	1.29997e-09	0.000149243	0.592577	0.128744
L01.8457.3	1618	-	Aradu.0DL1W	Aradu.A03:129547215-129550278	0.0918555	1.73498e-09	0.000185584	0.410274
L01.8457.4	1606	-	Aradu.0DL1W	Aradu.A03:129547215-129550278	0.344313	0.226803	2.35139e-10	0.457254
L02.7723.2	1632	-	Aradu.0DL1W	Aradu.A03:129547215-129550278	3.26815	2.76836	1.93556	3.81836
L04.7855.2	1573	-	Aradu.0DL1W	Aradu.A03:129547215-129550278	0.212679	9.56321e-05	0.270173	0.571461
Aradu.0DS3V.1	3204	-	Aradu.0DS3V	Aradu.A04:74596268-74603702	0.0830004	0.452169	0.0204696	5.88585e-17
L01.10073.2	3729	-	Aradu.0DS3V	Aradu.A04:74596268-74603702	0.145492	0.104059	0.0726258	0.0718074
L01.10073.4	2770	-	Aradu.0DS3V	Aradu.A04:74596268-74603702	0.100114	0.0669697	1.75215e-42	1.44487e-15
L04.9348.3	3315	-	Aradu.0DS3V	Aradu.A04:74596268-74603702	0.00125412	1.9326e-05	0.00127558	0.0594059
Aradu.0DW7B.1	210	-	Aradu.0DW7B	Aradu.A05:99342985-99343199	0	0	0	0
Aradu.0DW95.1	2351	-	Aradu.0DW95	Aradu.A03:118320940-118331857	0.436906	0.000846429	0.138457	0.152208
L01.7823.2	2321	-	Aradu.0DW95	Aradu.A03:118320940-118331857	1.37828e-11	5.95035e-16	6.34319e-35	6.35353e-09
L02.7132.2	2403	-	Aradu.0DW95	Aradu.A03:118320940-118331857	5.89126e-05	0.442085	6.37004e-05	2.63532e-06
Aradu.0DZ84.1	2772	+	Aradu.0DZ84	Aradu.A06:6002968-6007342	0.125894	2.46168e-06	0.128449	0.042772
L02.13108.3	1011	+	Aradu.0DZ84	Aradu.A06:6002968-6007342	1.0807e-109	0.0980179	7.99207e-203	4.07433e-65
L03.13093.2	3197	+	Aradu.0DZ84	Aradu.A06:6002968-6007342	0.513131	0.0114636	1.32656	5.17907e-06
L04.13309.1	3436	+	Aradu.0DZ84	Aradu.A06:6002968-6007342	1.3669	0.294999	0.0124677	0.493619
L04.13309.2	3359	+	Aradu.0DZ84	Aradu.A06:6002968-6007342	0.000996113	8.55317e-08	1.35718e-05	0.377969
L04.13309.4	2781	+	Aradu.0DZ84	Aradu.A06:6002968-6007342	0.201791	0.135123	2.38632e-51	0.188863
Aradu.0E0DB.1	222	-	Aradu.0E0DB	Adur1724:34243-34610	0	0	0	0
Aradu.0E2DC.1	1599	-	Aradu.0E2DC	Aradu.A08:37785756-37787438	0.121113	0.288387	0.526806	0.548649
Aradu.0E2FW.1	2079	+	Aradu.0E2FW	Aradu.A06:524246-528045	0.486364	0.210024	0.13152	0.0907385
Aradu.0E5MF.1	854	+	Aradu.0E5MF	Aradu.A10:5677170-5678331	1.00491	1.47217	1.65757	1.61253
Aradu.0E6YI.1	2419	+	Aradu.0E6YI	Aradu.A09:116092027-116095682	1.33921	1.36361	3.09288	0.823948
L03.20987.1	2330	+	Aradu.0E6YI	Aradu.A09:116092027-116095682	0.952953	1.15388	2.62459	1.76178
L03.20987.2	2420	+	Aradu.0E6YI	Aradu.A09:116092027-116095682	0.639863	0.879449	0.634873	0.000382455
Aradu.0E8DM.1	675	+	Aradu.0E8DM	Aradu.A05:100700172-100702480	0.16963	0.744675	2.91543	1.02086
Aradu.0EA4R.1	1257	-	Aradu.0EA4R	Aradu.A02:1601890-1606756	0	0	0	0.0838218
Aradu.0EF8C.1	608	-	Aradu.0EF8C	Aradu.A10:46275999-46277100	0	0	0	0.0689125
Aradu.0EG1Y.1	2167	-	Aradu.0EG1Y	Aradu.A05:36733549-36735794	0.120373	0.258307	0.23206	0.248185
Aradu.0EL8X.1	2182	+	Aradu.0EL8X	Aradu.A07:10006386-10010585	0	0	0	0.0113151
Aradu.0EM6K.1	1229	-	Aradu.0EM6K	Aradu.A10:6354129-6356869	0.0801497	0.132358	0.41747	0.0565464
L04.22024.1	1227	-	Aradu.0EM6K	Aradu.A10:6354129-6356869	1.33826	2.86135	2.33498	1.1822
L04.22024.2	1447	-	Aradu.0EM6K	Aradu.A10:6354129-6356869	0.266184	1.11008e-06	0.111142	0.367413
Aradu.0ER06.1	3142	-	Aradu.0ER06	Aradu.A05:10915336-10921321	4.44771e-11	2.31541e-05	0.0587101	0.000874232
L01.11942.1	2856	-	Aradu.0ER06	Aradu.A05:10915336-10921321	0.228173	0.299355	0.0472508	0.134504
L02.10902.1	3091	-	Aradu.0ER06	Aradu.A05:10915336-10921321	0.000303894	0.341982	7.56136e-37	4.01895e-23
L04.11053.1	1908	-	Aradu.0ER06	Aradu.A05:10915336-10921321	0.898284	1.41203	0.800139	1.14407
Aradu.0ES15.1	3324	+	Aradu.0ES15	Aradu.A04:121125222-121134717	1.08713	1.99862	4.84492	2.89049
L01.11167.1	3294	+	Aradu.0ES15	Aradu.A04:121125222-121134717	0.489104	0.21227	0.0843045	0.048908
L02.10169.1	4612	+	Aradu.0ES15	Aradu.A04:121125222-121134717	2.85681	4.96258	7.0798	2.18632
L04.10317.1	4862	+	Aradu.0ES15	Aradu.A04:121125222-121134717	3.16997e-09	1.70459e-12	6.74163e-10	2.61764e-05
Aradu.0ET82.1	3022	-	Aradu.0ET82	Aradu.A10:87876451-87880404	2.75234e-18	3.2064e-29	1.63009e-07	3.79973e-08
L02.22546.2	3185	-	Aradu.0ET82	Aradu.A10:87876451-87880404	9.75731e-50	0.196632	5.47683e-53	3.18846e-26
L02.22546.3	3004	-	Aradu.0ET82	Aradu.A10:87876451-87880404	0.302342	0.618813	0.248443	0.0264768
L03.22562.3	3069	-	Aradu.0ET82	Aradu.A10:87876451-87880404	0.0651092	0.0123116	0.186265	3.93697e-07
L03.22562.4	1526	-	Aradu.0ET82	Aradu.A10:87876451-87880404	1.1611e-126	0.0797077	0.165169	0.212277
L04.22995.1	3314	-	Aradu.0ET82	Aradu.A10:87876451-87880404	0.0920462	0.0634348	1.27423e-05	0.184123
L04.22995.2	2897	-	Aradu.0ET82	Aradu.A10:87876451-87880404	0.00115811	3.69949e-11	0.00165891	0.135211
L04.22995.3	2984	-	Aradu.0ET82	Aradu.A10:87876451-87880404	4.20101e-07	1.8639e-12	0.124288	0.157184
L04.22995.5	1775	-	Aradu.0ET82	Aradu.A10:87876451-87880404	8.2171e-28	1.1259e-41	3.89687e-142	1.75168e-11
Aradu.0EV9Y.1	549	-	Aradu.0EV9Y	Aradu.A03:50480772-50485626	1.76972e-05	1.22152e-05	9.40708e-07	1.44262e-11
L01.7006.1	811	-	Aradu.0EV9Y	Aradu.A03:50480772-50485626	0.600381	2.85356e-07	3.77809e-06	0.0897882
L04.6499.2	1673	-	Aradu.0EV9Y	Aradu.A03:50480772-50485626	0.167472	0.258093	0.201688	0.113407
Aradu.0EX29.1	1092	-	Aradu.0EX29	Aradu.A05:19709399-19713299	6.49676e-105	1.94514e-135	1.78523e-152	1.74126e-24
L01.12214.2	1840	-	Aradu.0EX29	Aradu.A05:19709399-19713299	0.118117	3.81356e-21	0.0500403	3.84386e-08
L01.12214.3	2334	-	Aradu.0EX29	Aradu.A05:19709399-19713299	0.000170132	4.35673e-10	2.08525e-06	1.28562e-05
L02.11141.2	1729	-	Aradu.0EX29	Aradu.A05:19709399-19713299	3.51604e-21	0.264204	1.72705e-05	3.43493e-10
L02.11141.3	1764	-	Aradu.0EX29	Aradu.A05:19709399-19713299	2.30203e-28	3.86854e-41	1.09143e-22	2.47863e-14
L02.11141.4	1753	-	Aradu.0EX29	Aradu.A05:19709399-19713299	0.582392	0.388028	0.341711	0.0887569
L03.11106.2	1283	-	Aradu.0EX29	Aradu.A05:19709399-19713299	0.391786	0.598762	0.332331	0.393519
Aradu.0EZ1S.1	2690	+	Aradu.0EZ1S	Aradu.A10:5810394-5814741	1.39177e-15	0.000934347	1.95878e-10	8.22348e-18
L01.23595.1	1859	+	Aradu.0EZ1S	Aradu.A10:5810394-5814741	0.145387	0.468054	0.962343	1.85527
L01.23595.2	2807	+	Aradu.0EZ1S	Aradu.A10:5810394-5814741	2.44754e-09	1.11106e-13	1.04661e-09	9.49676e-09
L01.23595.3	2900	+	Aradu.0EZ1S	Aradu.A10:5810394-5814741	0.179424	1.2501e-29	1.38516e-30	0.168332
L02.21603.2	2482	+	Aradu.0EZ1S	Aradu.A10:5810394-5814741	1.52778e-05	3.40494e-13	1.60172e-06	0.207553
L03.21592.2	2727	+	Aradu.0EZ1S	Aradu.A10:5810394-5814741	4.08438e-23	2.75231e-09	0.000834849	3.71603e-10
L03.21592.3	2499	+	Aradu.0EZ1S	Aradu.A10:5810394-5814741	1.16402e-20	4.19702e-10	3.32901e-25	6.44531e-11
L03.21592.4	1028	+	Aradu.0EZ1S	Aradu.A10:5810394-5814741	1.21482	1.74823	2.34431	3.25213
L04.21996.1	2848	+	Aradu.0EZ1S	Aradu.A10:5810394-5814741	0.231101	0.233767	0.295739	0.731386
L04.21996.2	2490	+	Aradu.0EZ1S	Aradu.A10:5810394-5814741	9.97044e-18	8.99948e-31	2.8354e-18	2.84956e-06
Aradu.0F1HP.1	3027	+	Aradu.0F1HP	Aradu.A04:17734542-17741589	0.89764	2.22834	1.75764	1.21206
L03.8711.1	3063	+	Aradu.0F1HP	Aradu.A04:17734542-17741589	0.285146	0.703233	0.552433	1.5576e-05
L04.8890.1	3208	+	Aradu.0F1HP	Aradu.A04:17734542-17741589	0.201217	0.466236	0.533274	0.582473
Aradu.0F2HD.1	1913	+	Aradu.0F2HD	Aradu.A06:28111872-28123474	2.09242e-41	1.0726e-34	2.02198e-62	5.76473e-32
L04.13985.2	1777	+	Aradu.0F2HD	Aradu.A06:28111872-28123474	7.27973e-19	3.45634e-15	1.33915e-32	9.20692e-17
Aradu.0F2PN.1	579	-	Aradu.0F2PN	Aradu.A09:16086620-16087378	7.35017	15.508	40.9489	19.5366
Aradu.0F7L0.1	4170	+	Aradu.0F7L0	Aradu.A06:91876793-91881430	0.00492935	0	0	0
Aradu.0F80G.1	1118	+	Aradu.0F80G	Aradu.A01:43803649-43804880	0	0	0	0
Aradu.0F81T.1	580	+	Aradu.0F81T	Aradu.A03:99817607-99819771	0	0	0	0
Aradu.0F8XV.1	372	-	Aradu.0F8XV	Aradu.A06:100601838-100602781	0	0	0	0
Aradu.0F9N8.1	931	+	Aradu.0F9N8	Aradu.A07:3018155-3020141	0	0	0	0.0471127
Aradu.0FB9R.1	758	+	Aradu.0FB9R	Aradu.A03:114087650-114091454	0	0	0	0
Aradu.0FC1E.1	1333	+	Aradu.0FC1E	Adur1654:239-2943	0	0	0	0
L01.16290.3	3272	+	Aradu.0FD4P	Aradu.A06:107866883-107873315	0.143947	8.8e-30	2.50551e-14	6.31416e-14
L01.16290.4	3672	+	Aradu.0FD4P	Aradu.A06:107866883-107873315	0.0704021	3.15373e-09	2.13098e-07	0.0739393
L02.14832.3	3125	+	Aradu.0FD4P	Aradu.A06:107866883-107873315	1.23703e-06	0.262516	1.80466e-05	5.83214e-05
L03.14784.1	3285	+	Aradu.0FD4P	Aradu.A06:107866883-107873315	2.5742e-08	3.36185e-30	0.107717	1.30722e-13
L04.15094.1	2990	+	Aradu.0FD4P	Aradu.A06:107866883-107873315	5.67716e-09	0.258066	0.236443	0.206376
L04.15094.2	3373	+	Aradu.0FD4P	Aradu.A06:107866883-107873315	0.477101	0.45174	0.0737408	0.52798
Aradu.0FE68.1	630	-	Aradu.0FE68	Aradu.A06:79307568-79308595	0	0	0	0
Aradu.0FF9Q.1	1700	-	Aradu.0FF9Q	Aradu.A06:96110253-96123363	0.230837	0.268297	0.164069	0.0989756
L03.14347.2	1892	-	Aradu.0FF9Q	Aradu.A06:96110253-96123363	0.0436629	0.0905748	0.479816	0.298395
L04.14614.2	1279	-	Aradu.0FF9Q	Aradu.A06:96110253-96123363	0.13446	0.238933	0.248765	0.908666
Aradu.0FG6K.1	1714	+	Aradu.0FG6K	Aradu.A01:91970881-91972980	0.0480531	0	0.0512479	0.0742084
L01.21629.2	1328	-	Aradu.0FH1C	Aradu.A09:29793529-29796858	5.16416	7.84975	7.049	4.27192
Aradu.0FH35.1	553	-	Aradu.0FH35	Aradu.A09:9947916-9957654	1.47623	0.184206	0.185809	0.707108
Aradu.0FH7H.1	582	+	Aradu.0FH7H	Aradu.A08:44023565-44052981	0	0	0	0
Aradu.E6FTH.1	7533	+	Aradu.0FH7H	Aradu.A08:44023565-44052981	9.18555e-27	2.00981e-19	3.19616e-16	7.38277e-21
L01.20336.1	8350	+	Aradu.0FH7H	Aradu.A08:44023565-44052981	0.266034	0.256612	3.88095e-08	0.269801
L01.20336.2	8249	+	Aradu.0FH7H	Aradu.A08:44023565-44052981	2.00613e-07	2.32017e-07	0.0100499	6.17827e-08
L01.20336.4	7249	+	Aradu.0FH7H	Aradu.A08:44023565-44052981	1.01665e-17	0.000238355	1.67549e-19	7.72293e-28
L02.18640.2	8285	+	Aradu.0FH7H	Aradu.A08:44023565-44052981	1.39877e-13	0.0510879	1.02326e-13	1.83121e-06
L02.18640.4	6893	+	Aradu.0FH7H	Aradu.A08:44023565-44052981	6.38954e-27	5.46692e-06	1.51919e-12	2.74686e-31
L02.18640.5	6999	+	Aradu.0FH7H	Aradu.A08:44023565-44052981	0.572384	0.757148	0.370119	0.300929
L03.18579.3	6938	+	Aradu.0FH7H	Aradu.A08:44023565-44052981	0.000813545	4.45412e-14	0.13789	5.11834e-16
L03.18579.4	7249	+	Aradu.0FH7H	Aradu.A08:44023565-44052981	0.202417	0.0722297	0.394716	0.18304
L04.18982.1	7773	+	Aradu.0FH7H	Aradu.A08:44023565-44052981	0.0354581	5.79768e-11	0.111878	0.139636
L04.18982.2	8069	+	Aradu.0FH7H	Aradu.A08:44023565-44052981	0.496271	0.359812	0.370913	0.541034
Aradu.0FI0R.1	3092	-	Aradu.0FI0R	Aradu.A04:2904937-2910173	0.112946	0.147596	0.292153	0.123463
L01.9059.2	1705	-	Aradu.0FI0R	Aradu.A04:2904937-2910173	0.0662235	0.0338399	6.29181e-18	0.0256779
L04.8398.2	3411	-	Aradu.0FI0R	Aradu.A04:2904937-2910173	3.59498e-06	0.00052947	0.0795074	0.0124667
Aradu.0FM5Q.1	657	-	Aradu.0FM5Q	Aradu.A10:7355585-7356281	0.0365769	0.0419741	0.627442	0.0444141
Aradu.0FM96.1	2053	+	Aradu.0FM96	Aradu.A04:73612361-73619055	0.0105797	0.0496001	0.0486856	0
Aradu.0FW87.1	345	+	Aradu.0FW87	Aradu.A07:9734387-9734979	0.158684	0	0	0
Aradu.0G0TP.1	1847	-	Aradu.0G0TP	Aradu.A08:31249741-31260899	0.18491	0.133928	24.0266	27.2249
Aradu.F9KEQ.1	824	-	Aradu.0G0TP	Aradu.A08:31249741-31260899	0.287826	0.551376	0.0588068	0.13957
L01.19726.1	2151	-	Aradu.0G0TP	Aradu.A08:31249741-31260899	0.286758	1.31545e-09	9.15313e-05	0.309009
L01.19726.4	1261	-	Aradu.0G0TP	Aradu.A08:31249741-31260899	0.265131	0.452687	2.64628e-22	0.146466
L03.18086.2	1535	-	Aradu.0G0TP	Aradu.A08:31249741-31260899	2.58697e-08	0.000122698	75.2912	79.449
L02.2943.2	22053	+	Aradu.0G2IC	Aradu.A02:425739-478889	6.07363e-08	6.26546e-07	4.7436e-07	6.00577e-07
L04.2978.2	19911	+	Aradu.0G2IC	Aradu.A02:425739-478889	5.22037e-13	1.50254e-20	6.29017e-08	9.71659e-15
Aradu.0G2LP.1	885	+	Aradu.0G2LP	Aradu.A08:41292387-41297885	4.00521e-07	0.0926283	4.49331	0.145168
L03.18407.2	407	+	Aradu.0G2LP	Aradu.A08:41292387-41297885	0.583284	0.182393	3.32223	0.445061
Aradu.0G2ML.1	1216	-	Aradu.0G2ML	Aradu.A08:46806615-46808718	2.15985	2.53275	8.35882	3.56181
Aradu.0G5QW.1	1066	+	Aradu.0G5QW	Aradu.A04:729519-733866	2.03531e-05	8.04052e-17	0.000343838	1.09391
L03.8105.2	961	+	Aradu.0G5QW	Aradu.A04:729519-733866	5.63344e-19	1.32758e-08	1.52733e-05	0.00421819
L03.8105.3	970	+	Aradu.0G5QW	Aradu.A04:729519-733866	6.57963e-20	0.00327608	1.79654	10.8587
L04.8257.2	968	+	Aradu.0G5QW	Aradu.A04:729519-733866	0.0753643	0.416299	1.64092	9.65471
Aradu.0G5T2.1	710	+	Aradu.0G5T2	Aradu.A01:92474919-92475824	3.22947	3.99687	2.93262	0.956003
Aradu.0G686.1	957	+	Aradu.0G686	Aradu.A04:116203234-116204394	0	0	0	0
Aradu.0G6ZX.1	1397	-	Aradu.0G6ZX	Aradu.A05:9493245-9496702	0.0137014	0	0	0
L02.11295.1	848	+	Aradu.0G778	Aradu.A05:27210175-27212533	0.231824	1.16173	2.11376	5.8249
L02.11295.2	1769	+	Aradu.0G778	Aradu.A05:27210175-27212533	1.53931	1.5569	1.6518	2.98486
Aradu.0G8DQ.1	2369	+	Aradu.0G8DQ	Aradu.A08:17758406-17764169	0.232832	0.0599856	0.54754	0.143639
L01.19225.2	2967	+	Aradu.0G8DQ	Aradu.A08:17758406-17764169	0.20179	0.025336	0.0429522	0.151985
L01.19225.3	1172	+	Aradu.0G8DQ	Aradu.A08:17758406-17764169	0.394022	0.093979	1.08656e-92	0.217538
L01.19225.4	2792	+	Aradu.0G8DQ	Aradu.A08:17758406-17764169	0.368275	0.0610282	0.0857769	0.0464833
L02.17571.2	2783	+	Aradu.0G8DQ	Aradu.A08:17758406-17764169	5.71034e-08	0.0866272	0.000120411	0.139166
L04.17911.2	3085	+	Aradu.0G8DQ	Aradu.A08:17758406-17764169	1.68151e-05	0.202322	9.53696e-07	0.0602089
L04.17911.3	2705	+	Aradu.0G8DQ	Aradu.A08:17758406-17764169	3.32743e-11	0.253366	4.46245e-13	0.261293
Aradu.0G8MU.1	3460	+	Aradu.0G8MU	Aradu.A09:5781959-5788536	0.423673	0.393688	2.04973	0.380475
L02.19261.2	3397	+	Aradu.0G8MU	Aradu.A09:5781959-5788536	0.308073	0.410124	0.323808	0.0410185
Aradu.0G9H8.1	750	+	Aradu.0G9H8	Aradu.A05:22130882-22131853	0	0	0	0
Aradu.0GA7N.1	1897	+	Aradu.0GA7N	Aradu.A04:47737394-47743296	6.39252e-09	0	0	0
Aradu.0GA9Z.1	882	+	Aradu.0GA9Z	Aradu.A02:78346748-78347724	0	0	0	0
Aradu.0GB26.1	2020	+	Aradu.0GB26	Aradu.A05:19008266-19013372	0.683288	1.11979	2.95333	0.280232
L01.12197.2	2209	+	Aradu.0GB26	Aradu.A05:19008266-19013372	0.122386	1.58435e-05	0.740856	4.78443e-07
L01.12197.3	1655	+	Aradu.0GB26	Aradu.A05:19008266-19013372	0.169351	0.12652	0.00516897	0.0492852
L02.11123.2	1275	+	Aradu.0GB26	Aradu.A05:19008266-19013372	0.178287	0.59855	0.161854	1.16243e-12
Aradu.0GC35.1	1610	-	Aradu.0GC35	Aradu.A04:10064915-10068090	0.103514	0.313863	0.186985	1.87917e-11
L01.9391.2	1222	-	Aradu.0GC35	Aradu.A04:10064915-10068090	0.168821	5.00432e-05	9.75668e-13	0.0547369
L03.8538.2	1851	-	Aradu.0GC35	Aradu.A04:10064915-10068090	0.515238	1.31563	0.620633	0.291706
L03.8538.3	1699	-	Aradu.0GC35	Aradu.A04:10064915-10068090	0.0810336	2.04847e-34	0.110352	1.15013e-23
L04.8719.2	1447	-	Aradu.0GC35	Aradu.A04:10064915-10068090	0.0195853	0.000499741	0.00706302	0.136025
Aradu.0GH1S.1	1585	-	Aradu.0GH1S	Aradu.A03:133267026-133269590	1.30551	1.63736	1.00307	0.716334
L01.8705.1	1985	-	Aradu.0GH1S	Aradu.A03:133267026-133269590	0.60458	0.0454801	0.281758	6.0539e-07
L01.8705.2	1967	-	Aradu.0GH1S	Aradu.A03:133267026-133269590	0.311954	0.178067	6.75649e-07	2.75435e-05
L03.7926.2	1489	-	Aradu.0GH1S	Aradu.A03:133267026-133269590	4.41976e-05	0.253079	0.183266	0.101175
Aradu.0GK1P.1	1720	-	Aradu.0GK1P	Aradu.A05:22004387-22007793	1.97322	1.71166	2.02149	0.5691
L04.11382.1	1566	-	Aradu.0GK1P	Aradu.A05:22004387-22007793	0.303465	0.190713	0.327792	0.262622
L04.11382.3	748	-	Aradu.0GK1P	Aradu.A05:22004387-22007793	0.217722	0.0605135	0.7228	0.38996
Aradu.0GL67.1	454	-	Aradu.0GL67	Aradu.A03:23232566-23233696	0	0	0	0
Aradu.0GN3Y.1	336	-	Aradu.0GN3Y	Aradu.A01:85660111-85660680	0	0	0	0
Aradu.0GP4E.1	769	+	Aradu.0GP4E	Aradu.A10:99506091-99507370	0.0824491	0.327123	0.83371	0.644795
L01.8225.1	2339	+	Aradu.0GQ0X	Aradu.A03:126682199-126685668	0.508452	0.141999	0.565548	4.11246
L02.7512.1	2360	+	Aradu.0GQ0X	Aradu.A03:126682199-126685668	0.249739	1.04208	0.871491	0.773433
L04.7672.2	1817	+	Aradu.0GQ0X	Aradu.A03:126682199-126685668	2.36585e-06	0.000333245	0.370698	2.06139
L04.7672.4	1248	+	Aradu.0GQ0X	Aradu.A03:126682199-126685668	0.311094	0.344743	0.000487151	1.84784
Aradu.0GQ4V.1	668	-	Aradu.0GQ4V	Adur2733:3429-9785	0	0	0	0.157492
Aradu.0GS9T.1	1896	+	Aradu.0GS9T	Aradu.A04:10123403-10126422	0.478445	1.57225	0.365389	0.325841
L01.20854.1	1282	+	Aradu.0GW00	Aradu.A08:48915685-48919999	2.55527e-05	3.57111e-06	4.55138e-06	2.17223e-06
L03.19184.1	1739	+	Aradu.0GW00	Aradu.A08:48915685-48919999	4.51722	9.86254	4.84285	3.36505
Aradu.0GZ0B.1	2650	+	Aradu.0GZ0B	Aradu.A03:110659299-110664468	0.866031	1.02787	0.424392	0.200387
L03.6808.1	2765	+	Aradu.0GZ0B	Aradu.A03:110659299-110664468	0.623999	0.99384	0.780391	0.450808
Aradu.0GZ7H.1	5380	-	Aradu.0GZ7H	Aradu.A09:110943402-110951673	0.000134565	3.01126e-12	1.05003e-08	1.47835e-18
L01.22565.2	4905	-	Aradu.0GZ7H	Aradu.A09:110943402-110951673	0.0670701	1.54469e-08	0.000418881	0.134617
L01.22565.3	5336	-	Aradu.0GZ7H	Aradu.A09:110943402-110951673	0.245714	5.28316e-22	0.0745528	0.0569583
L01.22565.4	5738	-	Aradu.0GZ7H	Aradu.A09:110943402-110951673	9.39555e-08	2.79361e-09	0.00015353	1.27007e-40
L02.20631.2	5826	-	Aradu.0GZ7H	Aradu.A09:110943402-110951673	8.45349e-09	0.219122	0.115377	0.110262
L02.20631.3	5184	-	Aradu.0GZ7H	Aradu.A09:110943402-110951673	1.36323e-05	0.180856	0.0017718	6.31168e-14
L03.20587.2	5247	-	Aradu.0GZ7H	Aradu.A09:110943402-110951673	1.49921e-07	2.82248e-35	0.214209	2.75828e-08
L03.20587.3	5384	-	Aradu.0GZ7H	Aradu.A09:110943402-110951673	0.10161	6.10686e-39	0.353552	0.120766
L03.20587.5	3477	-	Aradu.0GZ7H	Aradu.A09:110943402-110951673	3.67632e-26	7.81116e-26	0.222061	0.0525539
L04.21021.1	5399	-	Aradu.0GZ7H	Aradu.A09:110943402-110951673	1.76071e-06	0.000600509	0.237394	0.829649
L04.21021.3	1647	-	Aradu.0GZ7H	Aradu.A09:110943402-110951673	0.308174	0.273028	0.108298	0.971385
Aradu.0H0ZC.1	888	-	Aradu.0H0ZC	Aradu.A08:24770395-24771373	0	0	0.032551	0.0349215
Aradu.0H1MY.1	1208	+	Aradu.0H1MY	Aradu.A04:118701727-118704212	0	0	0.853942	0.0808596
Aradu.0H2L9.1	1140	-	Aradu.0H2L9	Aradu.A03:129329486-129331394	0.106656	0.0900608	0.175137	0.0937317
L02.7703.1	1855	-	Aradu.0H2L9	Aradu.A03:129329486-129331394	3.90772	8.44656	9.30513	8.09631
Aradu.0H2VD.1	777	+	Aradu.0H2VD	Aradu.A04:109484308-109491926	0.23574	0.037036	0.0737158	0.039275
Aradu.6Q02G.1	1388	+	Aradu.0H2VD	Aradu.A04:109484308-109491926	2.51009e-141	1.3771e-32	5.62704e-71	2.31191e-63
L01.10634.2	2741	+	Aradu.0H2VD	Aradu.A04:109484308-109491926	1.0178	0.105011	0.638503	0.543069
L02.9685.2	2149	+	Aradu.0H2VD	Aradu.A04:109484308-109491926	1.51965e-16	0.0932786	0.10082	2.94599e-21
L02.9685.5	946	+	Aradu.0H2VD	Aradu.A04:109484308-109491926	0.003971	0.551077	0.000402748	0.00309824
L03.9638.2	1564	+	Aradu.0H2VD	Aradu.A04:109484308-109491926	0.109167	0.325742	0.306281	0.200948
L03.9638.3	2360	+	Aradu.0H2VD	Aradu.A04:109484308-109491926	2.46067e-56	0.0402149	0.161207	1.51206e-13
L04.9859.2	903	+	Aradu.0H2VD	Aradu.A04:109484308-109491926	0.815505	0.487814	0.441949	0.807985
L04.9859.3	1602	+	Aradu.0H2VD	Aradu.A04:109484308-109491926	4.54864e-14	1.83576e-06	3.95758e-10	0.103251
Aradu.0H33Q.1	2173	+	Aradu.0H33Q	Aradu.A05:109077234-109081117	1.50712	1.92105	2.49235	1.88028
Aradu.0H427.1	954	+	Aradu.0H427	Aradu.A02:2195074-2196798	0.0315467	0	0	0
Aradu.0H4SB.1	1588	+	Aradu.0H4SB	Aradu.A07:38266251-38269825	0.633805	0.768474	0.390406	0.985944
Aradu.0H53K.1	4711	-	Aradu.0H53K	Aradu.A04:122042847-122054605	0.0050132	0.00555977	0.00543916	0.00580979
Aradu.0H53T.1	2440	+	Aradu.0H53T	Aradu.A06:69650-73325	6.52082	9.50795	15.3843	4.42354
L02.12754.3	874	+	Aradu.0H53T	Aradu.A06:69650-73325	1.37211e-05	6.59181e-06	2.31323e-06	2.82466e-05
Aradu.0H55Q.1	1276	+	Aradu.0H55Q	Aradu.A06:93438943-93477007	6.46106	11.084	14.3088	6.00767
Aradu.PQ13Y.1	1188	+	Aradu.0H55Q	Aradu.A06:93438943-93477007	4.8842	10.4249	9.50065	5.08691
L01.15692.1	1180	+	Aradu.0H55Q	Aradu.A06:93438943-93477007	2.89564	5.43258	1.58484e-06	3.33399e-06
Aradu.0H5E3.1	2031	+	Aradu.0H5E3	Aradu.A01:24657844-24660433	0.0291744	0	0	0
Aradu.0H65T.1	1284	+	Aradu.0H65T	Aradu.A03:1300344-1303738	4.33236e-32	1.15523e-08	8.20683e-08	8.5107e-08
L01.5452.2	1121	+	Aradu.0H65T	Aradu.A03:1300344-1303738	0.903224	0.598895	0.273336	0.123538
L04.5034.2	1088	+	Aradu.0H65T	Aradu.A03:1300344-1303738	0.652994	0.777194	0.437045	0.361171
Aradu.0H6QQ.1	966	-	Aradu.0H6QQ	Aradu.A02:77258968-77266703	0.399187	0.360227	0.000355743	3.48813e-05
L01.4608.2	1568	-	Aradu.0H6QQ	Aradu.A02:77258968-77266703	0.447567	0.316769	0.337208	0.320279
L02.4148.2	762	-	Aradu.0H6QQ	Aradu.A02:77258968-77266703	0.165628	0.719494	0.491217	0.246079
L04.4212.2	857	-	Aradu.0H6QQ	Aradu.A02:77258968-77266703	0.134393	1.54564	0.765184	1.43552
L04.4212.3	1021	-	Aradu.0H6QQ	Aradu.A02:77258968-77266703	0.37411	0.0938428	0.501408	0.644702
Aradu.0H703.1	2145	+	Aradu.0H703	Aradu.A03:124405699-124411817	6.39266e-08	0	0.055786	1.44265e-06
L03.7442.2	1949	+	Aradu.0H703	Aradu.A03:124405699-124411817	0.0214808	0	29.1252	3.58198
L04.7520.2	1882	+	Aradu.0H703	Aradu.A03:124405699-124411817	2.92608e-05	0	0.900543	0.31631
Aradu.0H874.1	349	-	Aradu.0H874	Aradu.A02:14693305-14695799	0.169657	0.000233422	2.91849e-16	1.15368e-24
L03.3406.1	1115	-	Aradu.0H874	Aradu.A02:14693305-14695799	0.21804	0.513204	0.682795	0.58615
Aradu.0H9WK.1	1688	-	Aradu.0H9WK	Aradu.A01:1196469-1201815	0.670427	1.13675	2.55504	2.61698
L01.713.2	1408	-	Aradu.0H9WK	Aradu.A01:1196469-1201815	6.7346e-12	4.38408e-12	1.40746e-06	7.85283e-06
L01.713.3	1046	-	Aradu.0H9WK	Aradu.A01:1196469-1201815	0.354123	0.374207	0.0928077	0.354092
L02.648.2	980	-	Aradu.0H9WK	Aradu.A01:1196469-1201815	3.20514e-17	0.539332	1.15826e-05	2.89062e-05
Aradu.0HA70.1	836	-	Aradu.0HA70	Aradu.A03:127535059-127536896	0.291725	0.389515	1.01017	0.177246
Aradu.0HB4B.1	1058	+	Aradu.0HB4B	Aradu.A06:2977197-2978399	0	0	0	0
Aradu.0HC1A.1	561	-	Aradu.0HC1A	Aradu.A03:125418028-125419817	0	0	0	0
Aradu.0HG1Q.1	1341	+	Aradu.0HG1Q	Aradu.A04:27283911-27286998	0.0147635	0	0	0
Aradu.0HG8W.1	375	-	Aradu.0HG8W	Aradu.A01:3271431-3271993	0	0	0	0
Aradu.0HI4R.1	291	+	Aradu.0HI4R	Adur1524:19542-19832	0	0	0	0
Aradu.0HJ10.1	537	+	Aradu.0HJ10	Aradu.A01:157213-157749	0	0	0	0
Aradu.0HJ9G.1	771	-	Aradu.0HJ9G	Aradu.A08:41284969-41287130	0	0	0	0.0303816
Aradu.0HM6U.1	2101	+	Aradu.0HM6U	Aradu.A08:2631431-2636016	0.26985	0.94659	1.01823	0.234061
L01.18585.2	3236	+	Aradu.0HM6U	Aradu.A08:2631431-2636016	0.6978	0.197923	0.271575	0.192879
L02.16965.2	2554	+	Aradu.0HM6U	Aradu.A08:2631431-2636016	3.68416e-33	8.55934e-14	1.53593e-13	3.31649e-31
L03.16924.2	1617	+	Aradu.0HM6U	Aradu.A08:2631431-2636016	0.486916	0.412188	0.506315	1.39457e-09
L04.17296.1	2461	+	Aradu.0HM6U	Aradu.A08:2631431-2636016	0.0705961	0.089163	0.0736983	0.249262
L04.17296.2	2541	+	Aradu.0HM6U	Aradu.A08:2631431-2636016	1.57082e-29	0.158895	0.170463	0.186889
L01.22351.1	1186	-	Aradu.0HV8G	Aradu.A09:103958102-103959416	0.663263	1.01616	0.347794	0.521484
Aradu.0HX8D.1	663	+	Aradu.0HX8D	Aradu.A03:93705160-93706807	0.0462365	0	0	0
Aradu.0HY3E.1	752	+	Aradu.0HY3E	Adur2501:8688-10355	1.00929	5.38821e-13	1.59812	1.16662
Aradu.0I018.1	5169	-	Aradu.0I018	Aradu.A03:6750098-6762594	0.000497585	1.10148e-05	0.159606	0.00876389
L01.5814.3	3592	-	Aradu.0I018	Aradu.A03:6750098-6762594	0.173773	1.17112e-06	0.000402467	0.0689055
L02.5297.4	4689	-	Aradu.0I018	Aradu.A03:6750098-6762594	0.0943047	0.215472	8.17277e-09	0.0913633
L02.5297.5	3617	-	Aradu.0I018	Aradu.A03:6750098-6762594	0.08835	0.300038	0.153966	0.0757477
L03.5274.4	3003	-	Aradu.0I018	Aradu.A03:6750098-6762594	1.75931e-11	0.130095	0.308207	0.128649
Aradu.0I06N.1	345	-	Aradu.0I06N	Aradu.A06:67828446-67847047	0	0	0	0
Aradu.0I1GU.1	1419	-	Aradu.0I1GU	Aradu.A03:118379352-118383539	1.39116	3.00116	2.95164	1.58224
L01.7835.2	1465	-	Aradu.0I1GU	Aradu.A03:118379352-118383539	0.428276	0.775534	2.81357e-08	0.154226
L01.7835.3	1367	-	Aradu.0I1GU	Aradu.A03:118379352-118383539	0.196142	5.3412e-11	9.86497e-26	8.12751e-21
Aradu.0I1VR.1	708	+	Aradu.0I1VR	Aradu.A08:17644342-17645192	0	0.284824	0	0
Aradu.0I1YD.1	798	-	Aradu.0I1YD	Aradu.A06:87349345-87350142	0	0	0	0
Aradu.0I3GY.1	1775	-	Aradu.0I3GY	Aradu.A05:17897376-17900134	0	0.0169438	0.377497	0.073505
Aradu.0I6XC.1	1000	+	Aradu.0I6XC	Aradu.A07:29788763-29789942	0.0411971	0	0	0.0472884
Aradu.0I701.1	532	-	Aradu.0I701	Aradu.A02:73913442-73914038	0	0	0	0
L04.6294.1	1541	-	Aradu.0I740	Aradu.A03:37015406-37017971	1.83421	4.26085	0	9.82694
L02.3614.1	2804	-	Aradu.0IA9Z	Aradu.A02:26111018-26114037	0.434503	0.717373	0.957714	0.385
L02.3614.2	2877	-	Aradu.0IA9Z	Aradu.A02:26111018-26114037	0.000234096	0.15545	0.00036422	0.000701569
L02.3614.3	2947	-	Aradu.0IA9Z	Aradu.A02:26111018-26114037	0.536215	0.816778	0.000404312	0.317279
Aradu.0IC1L.1	3595	+	Aradu.0IC1L	Aradu.A08:6484639-6491312	0.284386	1.16596	0.945276	0.364303
L01.18733.2	3691	+	Aradu.0IC1L	Aradu.A08:6484639-6491312	0.622809	0.191706	0.181072	6.06051e-06
L03.17061.2	2848	+	Aradu.0IC1L	Aradu.A08:6484639-6491312	0.0946047	6.65359e-09	0.119475	0.0756929
L04.17443.2	2994	+	Aradu.0IC1L	Aradu.A08:6484639-6491312	0.279018	0.0663498	0.0279155	0.193871
L01.8216.1	1574	-	Aradu.0IF2C	Aradu.A03:126640721-126643673	0.262204	0.492736	0	0
Aradu.6QG8I.1	813	-	Aradu.0IH2R	Aradu.A04:107570351-107587240	0	0	0.0335493	0
L03.9559.1	3718	-	Aradu.0IH2R	Aradu.A04:107570351-107587240	1.28645e-05	0.0816634	0.241337	7.70239e-05
L04.9765.1	3865	-	Aradu.0IH2R	Aradu.A04:107570351-107587240	0.0244681	3.79839e-05	1.03023e-05	0.53905
Aradu.0IJ43.1	1343	-	Aradu.0IJ43	Aradu.A01:87294720-87300566	2.82925e-19	1.58794e-18	6.64138e-06	1.98532e-06
L02.1901.1	1985	-	Aradu.0IJ43	Aradu.A01:87294720-87300566	0.525298	1.21586	0.700055	0.823658
L03.1855.1	1980	-	Aradu.0IJ43	Aradu.A01:87294720-87300566	1.66649e-05	1.62504e-05	0.953929	1.65498e-05
Aradu.0IN20.1	2384	+	Aradu.0IN20	Aradu.A01:50802251-50806703	2.29257e-17	1.53408e-34	2.3254e-32	3.36855e-29
L01.1894.2	2621	+	Aradu.0IN20	Aradu.A01:50802251-50806703	1.6235e-27	5.48531e-56	1.11077e-07	3.54382e-36
L01.1894.3	2868	+	Aradu.0IN20	Aradu.A01:50802251-50806703	6.89382e-08	8.15173e-19	6.88218e-67	3.16565e-13
L01.1894.4	3067	+	Aradu.0IN20	Aradu.A01:50802251-50806703	0.547327	0.343727	0.176795	0.307586
L02.1676.2	2713	+	Aradu.0IN20	Aradu.A01:50802251-50806703	1.82695e-37	0.0697611	0.0730734	7.1146e-43
L03.1638.2	3356	+	Aradu.0IN20	Aradu.A01:50802251-50806703	0.389979	0.0277834	0.801169	1.13263e-05
L03.1638.3	2346	+	Aradu.0IN20	Aradu.A01:50802251-50806703	3.52832e-16	0.130788	0.0779576	1.06618e-28
L04.1726.2	3423	+	Aradu.0IN20	Aradu.A01:50802251-50806703	6.85094e-05	0.0989484	0.0230194	0.67762
Aradu.0IN8I.1	744	-	Aradu.0IN8I	Aradu.A03:124621843-124623251	0	0	0	0
Aradu.0IR2T.1	1257	-	Aradu.0IR2T	Aradu.A03:5819872-5822862	0.17928	0.486484	0.357374	0.128536
L02.5247.1	829	-	Aradu.0IR2T	Aradu.A03:5819872-5822862	0.995938	2.6243	0.660245	0.298483
Aradu.0IY72.1	293	-	Aradu.0IY72	Aradu.A08:3114140-3114614	0	0	0	0
Aradu.0J08R.1	576	+	Aradu.0J08R	Aradu.A02:64270665-64271853	0	0	0	0
Aradu.0J14C.1	825	+	Aradu.0J14C	Aradu.A10:5230296-5231424	7.69328	6.74298	36.2472	13.3568
Aradu.0J1NB.1	2244	-	Aradu.0J1NB	Aradu.A04:122147855-122151586	0	0	0	0
Aradu.0J2J8.1	1353	+	Aradu.0J2J8	Aradu.A09:3373194-3374806	0	0	0	0
Aradu.0J322.1	2248	+	Aradu.0J322	Aradu.A04:123269177-123271504	0	0	0	0
Aradu.0J3SA.1	730	-	Aradu.0J3SA	Aradu.A01:94983952-94984803	0	0.212866	6.31345	2.56736
Aradu.0J6QE.1	423	-	Aradu.0J6QE	Aradu.A07:13533923-13534591	3.08149	5.49195	3.41314	7.01119
Aradu.0J86C.1	1557	-	Aradu.0J86C	Aradu.A02:9772605-9774161	0.0124635	0	0	0.0156987
Aradu.0J8PV.1	1689	+	Aradu.0J8PV	Aradu.A05:4920136-4927824	0.0810909	0.106956	0.0680099	0.0330229
L02.10572.3	1256	+	Aradu.0J8PV	Aradu.A05:4920136-4927824	1.88934e-05	0.398654	1.29579e-96	8.19337e-56
L03.10529.3	1211	+	Aradu.0J8PV	Aradu.A05:4920136-4927824	0.0661778	0.0398341	0.0989959	3.98238e-117
L04.10743.1	2320	+	Aradu.0J8PV	Aradu.A05:4920136-4927824	2.17791	0.1433	1.86952	1.12602
L04.10743.4	1899	+	Aradu.0J8PV	Aradu.A05:4920136-4927824	4.19693	5.51423	8.18606	2.61788
L04.10743.5	2747	+	Aradu.0J8PV	Aradu.A05:4920136-4927824	2.30864	2.38753	1.9488	2.00642
Aradu.0J935.1	650	+	Aradu.0J935	Aradu.A04:123012501-123013391	0	0	0	0
Aradu.0J9SH.1	270	-	Aradu.0J9SH	Aradu.A05:929713-929982	0	0	0	0
Aradu.0JC72.1	2153	-	Aradu.0JC72	Aradu.A05:54880-62536	0.258989	1.12577e-05	0.326085	0.232337
L01.11226.2	2162	-	Aradu.0JC72	Aradu.A05:54880-62536	13.1096	5.52422	11.0975	22.6371
L01.11226.3	1224	-	Aradu.0JC72	Aradu.A05:54880-62536	2.74562	3.06035	1.54111	6.76473
Aradu.0JD39.1	366	-	Aradu.0JD39	Aradu.A02:41693721-41694429	0	0	0	0
Aradu.0JD6R.1	738	+	Aradu.0JD6R	Aradu.A08:5613781-5616499	6.44827e-45	6.68617e-114	1.41424e-114	6.53168e-53
L01.18705.2	1831	+	Aradu.0JD6R	Aradu.A08:5613781-5616499	0.0778905	0.373434	0.0752728	1.87093e-12
L01.18705.3	1573	+	Aradu.0JD6R	Aradu.A08:5613781-5616499	0.245588	2.6334e-06	0.0449572	0.173242
L01.18705.4	1781	+	Aradu.0JD6R	Aradu.A08:5613781-5616499	0.212845	4.4533e-17	1.24359e-07	1.6964e-07
L03.17027.3	1764	+	Aradu.0JD6R	Aradu.A08:5613781-5616499	0.162936	9.19951e-05	0.394215	0.226661
L04.17414.2	1292	+	Aradu.0JD6R	Aradu.A08:5613781-5616499	9.71369e-13	0.209848	0.126952	0.410406
Aradu.0JD78.1	834	+	Aradu.0JD78	Aradu.A03:3515012-3517052	0	0	0	0
Aradu.0JF5C.1	1306	+	Aradu.0JF5C	Aradu.A01:23803860-23806763	0	0.0216175	0	0
Aradu.0JH6H.1	2546	+	Aradu.0JH6H	Aradu.A10:3374467-3379751	0.230115	0.842318	0.33974	0.262678
L01.23457.1	2804	+	Aradu.0JH6H	Aradu.A10:3374467-3379751	0.919697	0.991457	0.535741	0.194277
L04.21863.2	2846	+	Aradu.0JH6H	Aradu.A10:3374467-3379751	0.219671	0.288401	0.133606	0.298241
Aradu.0JJ1L.1	598	-	Aradu.0JJ1L	Aradu.A07:49292739-49294515	0	0	0	0
Aradu.0JJ3S.1	348	-	Aradu.0JJ3S	Aradu.A05:100552378-100552873	0	0	0	0
Aradu.0JL20.1	1146	+	Aradu.0JL20	Aradu.A06:14973378-14978375	0.390729	0.583278	0.811361	0.122102
L02.13521.1	718	+	Aradu.0JL20	Aradu.A06:14973378-14978375	0.910883	0.748525	0.506386	0.516014
L04.13739.3	1520	+	Aradu.0JL20	Aradu.A06:14973378-14978375	0.405144	0.175606	0.289165	0.627344
Aradu.0JL7F.1	1422	+	Aradu.0JL7F	Aradu.A01:23895970-23898434	0.0147809	0	0	0
Aradu.0JS7R.1	1326	+	Aradu.0JS7R	Aradu.A06:11721437-11723552	0	0	0	0
Aradu.0JT6M.1	1432	+	Aradu.0JT6M	Aradu.A04:118543193-118546602	1.53305	4.22719	3.92044	2.60406
L03.9949.1	1525	+	Aradu.0JT6M	Aradu.A04:118543193-118546602	0.157416	0.43993	0.442696	0.42207
Aradu.0JV1U.1	2966	+	Aradu.0JV1U	Aradu.A07:55481569-55491787	1.78366	3.01821	1.27085	1.61906
L01.17906.2	4051	+	Aradu.0JV1U	Aradu.A07:55481569-55491787	1.36328	0.000454344	2.7631	1.5681
L02.16326.1	3945	+	Aradu.0JV1U	Aradu.A07:55481569-55491787	1.5494	3.20987	0.0139381	0.0395428
L04.16642.2	2956	+	Aradu.0JV1U	Aradu.A07:55481569-55491787	2.33914e-08	5.98988e-43	0.0835751	0.107348
Aradu.0JY98.1	1809	-	Aradu.0JY98	Aradu.A06:74923603-74928384	5.64773e-06	0.000352864	7.184e-21	0.141158
L01.15355.2	1440	-	Aradu.0JY98	Aradu.A06:74923603-74928384	0.128954	0.13617	0.0904189	5.71836e-73
L01.15355.3	2279	-	Aradu.0JY98	Aradu.A06:74923603-74928384	0.307311	3.49069e-17	1.49005e-13	0.172904
L01.15355.4	2281	-	Aradu.0JY98	Aradu.A06:74923603-74928384	0.421281	0.851775	0.0864422	0.738909
L01.15355.5	2742	-	Aradu.0JY98	Aradu.A06:74923603-74928384	0.616828	0.198966	0.591861	0.493364
L02.13982.3	1265	-	Aradu.0JY98	Aradu.A06:74923603-74928384	0.158313	0.381966	0.22964	0.351128
L03.13972.2	786	-	Aradu.0JY98	Aradu.A06:74923603-74928384	2.6479	3.388	6.35142	0.961961
L03.13972.3	1658	-	Aradu.0JY98	Aradu.A06:74923603-74928384	0.710832	3.7132e-08	2.01122	0.0381181
L04.14216.2	992	-	Aradu.0JY98	Aradu.A06:74923603-74928384	3.63132e-20	1.50992e-49	2.93233e-23	0.132353
L04.14216.4	1351	-	Aradu.0JY98	Aradu.A06:74923603-74928384	6.54963e-11	0.509971	9.21921e-05	1.49132e-11
L04.14216.5	2012	-	Aradu.0JY98	Aradu.A06:74923603-74928384	1.02528e-16	8.37379e-22	8.37112e-29	0.0626128
Aradu.0K11B.1	4871	-	Aradu.0K11B	Aradu.A10:542970-550834	6.14373e-09	1.11999e-10	1.03639e-05	1.40584e-15
L01.23284.3	3095	-	Aradu.0K11B	Aradu.A10:542970-550834	0.200765	1.06694e-05	0.115949	5.48895e-22
L02.21302.1	4680	-	Aradu.0K11B	Aradu.A10:542970-550834	1.38762e-44	0.0944407	1.44521e-11	0.0438643
L02.21302.3	3037	-	Aradu.0K11B	Aradu.A10:542970-550834	0.0121756	0.722232	2.53732e-08	0.20743
L03.21269.1	2762	-	Aradu.0K11B	Aradu.A10:542970-550834	1.38886e-18	3.20418e-08	0.0589275	6.60731e-09
L03.21269.3	2580	-	Aradu.0K11B	Aradu.A10:542970-550834	0.0749086	2.38309e-16	0.0325725	0.000467078
L04.21697.2	5042	-	Aradu.0K11B	Aradu.A10:542970-550834	0.00114224	6.75458e-07	9.54116e-06	8.14781e-08
Aradu.0K298.1	1911	-	Aradu.0K298	Aradu.A05:1896638-1901258	2.84944	4.54346	3.34167	2.17252
L03.10286.2	1935	-	Aradu.0K298	Aradu.A05:1896638-1901258	6.03273	8.4542	5.77708	5.39393
Aradu.0K464.1	3796	+	Aradu.0K464	Aradu.A10:96294435-96301093	0.350518	0.823545	0.993745	0.886329
L01.24873.2	3891	+	Aradu.0K464	Aradu.A10:96294435-96301093	0.179443	1.88835e-05	0.092261	0.125494
Aradu.0K49H.1	3584	+	Aradu.0K49H	Aradu.A03:134854216-134859824	0.0476	0.00741751	0.00723405	0
Aradu.0K4GZ.1	525	-	Aradu.0K4GZ	Aradu.A02:13672371-13673022	0	0.0897911	0.0888974	0
Aradu.0K58L.1	864	+	Aradu.0K58L	Aradu.A08:31926538-31927699	0	0	0.0588755	0
Aradu.0K5JL.1	1494	+	Aradu.0K5JL	Aradu.A06:5351497-5352990	0.0277385	0	0	0
Aradu.0K64L.1	1149	+	Aradu.0K64L	Aradu.A03:131636357-131638419	7.58968e-05	0.535306	3.26468e-05	0.457081
Aradu.0K6UD.1	1047	+	Aradu.0K6UD	Aradu.A03:6353374-6357709	1.10669e-39	1.66291e-19	3.35254e-41	5.66852e-18
L01.5782.1	2387	+	Aradu.0K6UD	Aradu.A03:6353374-6357709	0.0523425	0.0136269	1.58976e-11	1.07017e-07
L01.5782.4	1633	+	Aradu.0K6UD	Aradu.A03:6353374-6357709	0.145388	7.51941e-09	2.85324e-09	0.271116
L02.5267.1	1951	+	Aradu.0K6UD	Aradu.A03:6353374-6357709	0.0318022	0.0906642	0.0129629	0.055074
L03.5238.1	1766	+	Aradu.0K6UD	Aradu.A03:6353374-6357709	0.00534451	0.0607808	0.252431	0.0725297
L03.5238.3	1390	+	Aradu.0K6UD	Aradu.A03:6353374-6357709	0.0157801	2.58849e-14	0.134633	1.0143e-16
L04.5392.1	1817	+	Aradu.0K6UD	Aradu.A03:6353374-6357709	0.0746188	0.0253533	5.28658e-17	0.189471
Aradu.0K7BQ.1	222	+	Aradu.0K7BQ	Aradu.A10:91894738-91895096	0	0	0	0
Aradu.0K8SM.1	3803	-	Aradu.0K8SM	Aradu.A01:70282483-70287075	0.764766	1.16989	0.568883	0.168932
L01.2042.2	1190	-	Aradu.0K8SM	Aradu.A01:70282483-70287075	0.938106	0.772128	0.728583	0.607649
L02.1804.2	2759	-	Aradu.0K8SM	Aradu.A01:70282483-70287075	0.297828	0.542393	0.115604	4.21318e-05
L04.1853.2	4017	-	Aradu.0K8SM	Aradu.A01:70282483-70287075	0.0962793	0.0688423	0.14263	0.230513
Aradu.0K9D4.1	1129	+	Aradu.0K9D4	Aradu.A02:76357325-76361431	7.59961e-93	5.92387e-14	2.0756e-08	5.47786e-14
L01.4590.2	1151	+	Aradu.0K9D4	Aradu.A02:76357325-76361431	0.0501318	1.35419e-13	0.0761105	5.59878e-14
L04.4196.1	2513	+	Aradu.0K9D4	Aradu.A02:76357325-76361431	0.393937	0.438327	0.374916	0.111979
L04.4196.2	2119	+	Aradu.0K9D4	Aradu.A02:76357325-76361431	0.00119125	0.145971	0.553949	0.607738
Aradu.0K9RR.1	696	-	Aradu.0K9RR	Aradu.A09:108778959-108780798	0	0.0455294	0	0.328476
L01.11250.1	4271	+	Aradu.0KB9D	Aradu.A05:436299-442022	1.4714	2.06209	0.749564	0.0368782
L02.10230.2	2289	+	Aradu.0KB9D	Aradu.A05:436299-442022	0.246946	1.40905	0.730279	0.0474374
Aradu.0KB9L.1	2610	+	Aradu.0KB9L	Aradu.A06:7668035-7673065	0.225465	1.15493	4.30498	0.623448
Aradu.0KD0I.1	1084	+	Aradu.0KD0I	Aradu.A03:35223803-35225975	0	0	0.0453546	0
Aradu.0KE4L.1	414	+	Aradu.0KE4L	Aradu.A07:49842733-49843408	0	0	0	0
Aradu.0KF8R.1	1847	+	Aradu.0KF8R	Aradu.A06:17797990-17800188	7.72153e-05	0.0274481	0.234965	0.139462
L03.13632.2	1693	+	Aradu.0KF8R	Aradu.A06:17797990-17800188	0.0317431	2.47476e-16	0.10814	4.82752e-09
Aradu.0KG04.1	1971	-	Aradu.0KG04	Aradu.A03:14451775-14456012	0.764376	4.28496	0.0993693	0.0515631
Aradu.0KH4T.1	2519	+	Aradu.0KH4T	Aradu.A06:101918944-101924126	5.05296e-06	3.00336e-05	2.12382e-06	0.175064
Aradu.0KI78.1	2054	-	Aradu.0KI78	Aradu.A06:11013478-11017285	6.08352e-27	3.95025e-30	1.13625e-18	3.43386e-85
L01.14655.2	1433	-	Aradu.0KI78	Aradu.A06:11013478-11017285	0.14953	1.83881e-36	7.45215e-24	1.9158e-53
L01.14655.3	2862	-	Aradu.0KI78	Aradu.A06:11013478-11017285	0.455029	0.000182332	3.93954e-06	0.000183992
L01.14655.4	2617	-	Aradu.0KI78	Aradu.A06:11013478-11017285	0.155583	0.510292	5.07196e-05	0.0423061
L01.14655.5	1169	-	Aradu.0KI78	Aradu.A06:11013478-11017285	0.473756	0.131825	0.558871	5.42082e-170
L02.13407.3	1715	-	Aradu.0KI78	Aradu.A06:11013478-11017285	7.602e-28	1.59169e-24	3.71564e-10	6.75769e-66
L02.13407.4	1798	-	Aradu.0KI78	Aradu.A06:11013478-11017285	0.0363242	0.109365	2.69938e-17	0.0290913
L04.13584.2	2045	-	Aradu.0KI78	Aradu.A06:11013478-11017285	0.108519	0.385567	0.15548	0.20999
Aradu.0KI7V.1	1626	+	Aradu.0KI7V	Aradu.A05:14467118-14472596	5.83751e-29	1.39628e-54	2.2622e-40	1.94163e-45
L02.10941.3	2100	+	Aradu.0KI7V	Aradu.A05:14467118-14472596	7.81728e-34	1.75835e-31	1.80737e-37	3.35993e-44
L02.10941.4	2191	+	Aradu.0KI7V	Aradu.A05:14467118-14472596	1.49697e-32	2.85181e-36	0.0542961	1.43851e-48
L02.10941.6	613	+	Aradu.0KI7V	Aradu.A05:14467118-14472596	9.6964e-51	0.233006	7.52759e-78	4.31407e-142
L03.10918.2	2353	+	Aradu.0KI7V	Aradu.A05:14467118-14472596	2.33913e-06	0.000116711	6.14445e-05	6.57536e-06
L03.10918.3	2265	+	Aradu.0KI7V	Aradu.A05:14467118-14472596	0.068783	0.183104	1.33302	0.00570161
L04.11130.2	1215	+	Aradu.0KI7V	Aradu.A05:14467118-14472596	0.0181257	0.0200158	8.59909e-23	0.186935
Aradu.0KQ9H.1	1381	-	Aradu.0KQ9H	Aradu.A08:23475351-23477941	0.766401	1.84301	3.38312	0.865761
L01.19325.2	1712	-	Aradu.0KQ9H	Aradu.A08:23475351-23477941	0.37468	1.74553	0.990062	0.000422069
L01.19325.3	1289	-	Aradu.0KQ9H	Aradu.A08:23475351-23477941	1.13524	0.000143577	0.881396	1.02257
L04.18018.3	1791	-	Aradu.0KQ9H	Aradu.A08:23475351-23477941	0.0715161	0.22286	0.0975957	0.227754
Aradu.0KU3F.1	3381	-	Aradu.0KU3F	Aradu.A09:947498-954815	6.94412e-07	1.88169e-07	0.000312943	5.36702e-07
L01.20773.5	2799	-	Aradu.0KU3F	Aradu.A09:947498-954815	0.402218	0.00212032	8.39753e-13	9.81087e-06
L02.19021.3	3597	-	Aradu.0KU3F	Aradu.A09:947498-954815	3.63699e-05	1.77086e-05	1.36163e-11	1.23437e-07
L02.19021.4	3177	-	Aradu.0KU3F	Aradu.A09:947498-954815	0.163614	0.506259	4.69665e-41	2.14379e-10
L03.18968.1	643	-	Aradu.0KU3F	Aradu.A09:947498-954815	0.63145	1.87068	1.32731	0.390182
L03.18968.3	3190	-	Aradu.0KU3F	Aradu.A09:947498-954815	0.186539	0.260353	0.446797	0.281921
L04.19410.2	3337	-	Aradu.0KU3F	Aradu.A09:947498-954815	0.0014468	0.296471	0.152396	0.0700631
Aradu.0KX1J.1	2215	+	Aradu.0KX1J	Aradu.A08:41052219-41061483	0.942062	2.04769	0.291392	0.956782
L02.18436.2	1803	+	Aradu.0KX1J	Aradu.A08:41052219-41061483	0.599077	1.47119	0.12967	0.204047
Aradu.0KX8F.1	703	+	Aradu.0KX8F	Aradu.A06:59633223-59635221	0.146611	0.150669	0.153222	0.116771
Aradu.0L08N.1	1501	+	Aradu.0L08N	Aradu.A03:11043669-11048403	1.49468e-80	7.07297e-31	1.16011e-28	2.49369e-65
L01.6048.1	1739	+	Aradu.0L08N	Aradu.A03:11043669-11048403	0.0789729	0.0858052	1.20354e-30	1.90483e-68
L01.6048.2	1555	+	Aradu.0L08N	Aradu.A03:11043669-11048403	0.637423	1.14619	0.170694	1.07269
L02.5509.1	2997	+	Aradu.0L08N	Aradu.A03:11043669-11048403	2.01701	2.84996	2.39814	1.52622
Aradu.0L0BV.1	1014	+	Aradu.0L0BV	Aradu.A04:113984885-113987953	2.55958	3.97068	3.659	3.78103
L03.9778.1	539	+	Aradu.0L0BV	Aradu.A04:113984885-113987953	2.90758	4.42571	5.88271	4.63646
L03.9778.2	1001	+	Aradu.0L0BV	Aradu.A04:113984885-113987953	0.280832	2.62687e-08	0.687195	0.20402
L04.9982.2	805	+	Aradu.0L0BV	Aradu.A04:113984885-113987953	1.01864	4.45176e-05	0.000125147	0.633057
Aradu.0L0FQ.1	387	+	Aradu.0L0FQ	Aradu.A10:30850151-30851931	0	0	0	0
Aradu.0L0WF.1	396	+	Aradu.0L0WF	Aradu.A02:1096514-1097298	0	0	0	0
Aradu.0L0ZT.1	341	-	Aradu.0L0ZT	Aradu.A08:46498300-46498731	0.172712	0	0	0
Aradu.0L20U.1	1357	+	Aradu.0L20U	Aradu.A01:73594661-73598757	3.33818	4.30123	5.00582	11.3263
L01.2060.1	1464	+	Aradu.0L20U	Aradu.A01:73594661-73598757	0.279136	8.3356e-44	0.0545505	0.166661
L04.1874.1	880	+	Aradu.0L20U	Aradu.A01:73594661-73598757	0.00186031	0.00306689	0.220256	2.26799
Aradu.0L2GM.1	332	+	Aradu.0L2GM	Aradu.A04:27948005-27948788	0	0	0	0
Aradu.0L2MP.1	504	-	Aradu.0L2MP	Aradu.A10:1382606-1384074	0	0	0	0
Aradu.0L3H6.1	1113	+	Aradu.0L3H6	Aradu.A02:15874440-15878154	2.3081e-24	0.0813926	7.87361e-19	1.04648e-30
L01.3813.2	1534	+	Aradu.0L3H6	Aradu.A02:15874440-15878154	4.71614e-05	0.00045964	1.04819e-05	2.5598e-05
L01.3813.3	1240	+	Aradu.0L3H6	Aradu.A02:15874440-15878154	0.694152	0.166147	0.140973	0.0158201
L04.3519.2	1335	+	Aradu.0L3H6	Aradu.A02:15874440-15878154	5.82887e-19	1.71504e-16	5.40892e-13	0.114134
Aradu.0L548.1	1314	+	Aradu.0L548	Aradu.A03:128559297-128562776	0.416562	1.31859	1.33561	1.2773
L03.7609.1	971	+	Aradu.0L548	Aradu.A03:128559297-128562776	0.0010664	0.000110398	0.726317	0.570774
Aradu.0L5CU.1	458	+	Aradu.0L5CU	Aradu.A04:120366809-120367450	0	0	2.19377	0
Aradu.0L5LS.1	708	+	Aradu.0L5LS	Aradu.A10:54110738-54113084	0.0375212	0	0	0.0942538
Aradu.0L5VK.1	579	-	Aradu.0L5VK	Aradu.A03:27258176-27258947	0	0	0	0
Aradu.0L627.1	2178	-	Aradu.0L627	Aradu.A02:91507412-91512001	0.0220053	0.0620978	0	0
Aradu.0L6XH.1	4235	-	Aradu.0L6XH	Aradu.A05:99829322-99838865	1.83912e-105	7.27589e-27	5.44092e-13	2.89913e-116
L01.13437.2	2958	-	Aradu.0L6XH	Aradu.A05:99829322-99838865	9.57644e-74	1.10332e-19	4.31593e-12	1.37938e-62
L01.13437.3	4181	-	Aradu.0L6XH	Aradu.A05:99829322-99838865	1.21454e-45	1.26966e-13	1.12258e-09	3.96745e-65
L02.12250.2	2904	-	Aradu.0L6XH	Aradu.A05:99829322-99838865	0.00442262	0.00821597	6.99504e-08	0.00518056
L02.12250.3	1700	-	Aradu.0L6XH	Aradu.A05:99829322-99838865	1.67227e-158	0.110021	0.0510148	1.29946e-92
L02.12250.4	1027	-	Aradu.0L6XH	Aradu.A05:99829322-99838865	0.00046772	0.2175	2.57581e-67	1.66777e-87
L03.12219.2	1527	-	Aradu.0L6XH	Aradu.A05:99829322-99838865	7.35082e-94	1.88718e-68	0.226848	8.51337e-33
L03.12219.3	4233	-	Aradu.0L6XH	Aradu.A05:99829322-99838865	2.05996e-104	1.16439e-26	2.98688e-08	3.21298e-115
L03.12219.4	1743	-	Aradu.0L6XH	Aradu.A05:99829322-99838865	0.158309	0.147174	0.101598	2.19612e-49
L03.12219.5	2494	-	Aradu.0L6XH	Aradu.A05:99829322-99838865	0.119619	2.83095e-46	0.199584	4.63259e-31
L04.12437.1	2118	-	Aradu.0L6XH	Aradu.A05:99829322-99838865	0.0812454	3.84428e-82	0.000157578	0.227229
L04.12437.2	2344	-	Aradu.0L6XH	Aradu.A05:99829322-99838865	1.33131e-111	1.93905e-13	0.150076	0.100977
L04.12437.4	4089	-	Aradu.0L6XH	Aradu.A05:99829322-99838865	8.93228e-44	0.173681	0.0502324	0.107507
L04.12437.5	3304	-	Aradu.0L6XH	Aradu.A05:99829322-99838865	0.0523035	0.039834	1.41071e-57	0.170591
L04.12437.6	1455	-	Aradu.0L6XH	Aradu.A05:99829322-99838865	1.60583e-51	0.0728969	6.95593e-49	0.50222
L04.12437.7	2554	-	Aradu.0L6XH	Aradu.A05:99829322-99838865	1.69557e-10	0.0819662	1.12974e-12	0.189254
Aradu.0L772.1	1323	-	Aradu.0L772	Aradu.A04:89950519-89951841	0.0206423	0	0.180583	1.17413
Aradu.0L7Y0.1	1564	-	Aradu.0L7Y0	Aradu.A08:48771681-48773316	2.09017	2.23739	2.5982	2.02211
Aradu.0L89V.1	426	-	Aradu.0L89V	Aradu.A10:4664064-4664530	0	0	0	0
Aradu.0L97P.1	2184	+	Aradu.0L97P	Aradu.A04:611050-620952	0	0	1.82785e-05	2.27339e-05
L03.8098.2	2394	+	Aradu.0L97P	Aradu.A04:611050-620952	0	0	0.379937	0.143117
Aradu.0L9GE.1	1498	+	Aradu.0L9GE	Aradu.A05:1540201-1547981	0.441595	0.342437	0.823188	2.13447
L01.11304.1	2365	+	Aradu.0L9GE	Aradu.A05:1540201-1547981	0.175352	0.000108047	1.0348	0.436762
L02.10293.2	3540	+	Aradu.0L9GE	Aradu.A05:1540201-1547981	0.0608906	0.576196	0.103599	0.234861
L02.10293.5	1346	+	Aradu.0L9GE	Aradu.A05:1540201-1547981	0.32961	0.969239	0.488758	0.629166
L03.10269.2	2008	+	Aradu.0L9GE	Aradu.A05:1540201-1547981	0.962122	0.338392	2.78373	2.83942
L04.10464.1	2788	+	Aradu.0L9GE	Aradu.A05:1540201-1547981	1.9769e-15	0.253803	2.38176e-16	0.281324
Aradu.0L9GG.1	1538	-	Aradu.0L9GG	Aradu.A06:109118399-109122824	0.0573742	0.0205825	0.097944	0.125906
Aradu.0LB5P.1	1529	+	Aradu.0LB5P	Aradu.A05:6508151-6510080	1.63962	3.99257	1.37521	0.532748
Aradu.0LC45.1	1722	-	Aradu.0LC45	Aradu.A08:20878690-20883750	0.832107	2.12938	2.09138	1.30579
L03.17575.1	1739	-	Aradu.0LC45	Aradu.A08:20878690-20883750	0.454241	1.28216	0.887603	0.179354
L03.17575.2	1783	-	Aradu.0LC45	Aradu.A08:20878690-20883750	0.567371	0.264896	0.877571	0.850863
L04.17957.1	1839	-	Aradu.0LC45	Aradu.A08:20878690-20883750	0.0631636	0.424666	0.210318	0.585062
Aradu.0LC5Q.1	952	+	Aradu.0LC5Q	Aradu.A05:108903415-108904878	1.91232	3.11108	4.92063	30.6269
Aradu.0LD5G.1	442	-	Aradu.0LD5G	Aradu.A06:107041106-107042168	0	0	0	0
Aradu.0LF45.1	1719	+	Aradu.0LF45	Adur1414:14562-21255	0	0	0.0129986	0
Aradu.0LF9F.1	2942	-	Aradu.0LF9F	Aradu.A01:81795639-81801173	0.0044751	0.000197958	0.000203582	7.23355e-05
L02.1872.2	3222	-	Aradu.0LF9F	Aradu.A01:81795639-81801173	0.620629	1.05633	0.644203	0.989876
L03.1827.4	645	-	Aradu.0LF9F	Aradu.A01:81795639-81801173	2.93695	4.14483	4.51343	14.0065
Aradu.0LG0Q.1	330	-	Aradu.0LG0Q	Aradu.A06:55564570-55565267	0	0	0	0
Aradu.0LH9P.1	1057	+	Aradu.0LH9P	Aradu.A10:51186923-51206895	14.4082	15.9429	20.1919	5.32632
Aradu.0LK1J.1	1270	+	Aradu.0LK1J	Aradu.A10:3309540-3314085	0.0417251	5.11775e-06	0.671623	1.12926e-06
L01.23463.1	1028	+	Aradu.0LK1J	Aradu.A10:3309540-3314085	0.366625	0.601475	0.364166	0.173585
L02.21467.3	361	+	Aradu.0LK1J	Aradu.A10:3309540-3314085	0.399512	2.67374	2.59788	2.61993
L04.21861.1	1744	+	Aradu.0LK1J	Aradu.A10:3309540-3314085	0.389039	0.463381	0.3792	0.750297
Aradu.0LN4T.1	472	+	Aradu.0LN4T	Aradu.A01:23186087-23186641	7.47296e-05	0.0542113	5.45142e-07	7.84241e-05
Aradu.0LP2R.1	1054	+	Aradu.0LP2R	Aradu.A07:69180806-69183587	0	0	0	0
Aradu.0LP44.1	978	+	Aradu.0LP44	Aradu.A10:14647251-14648279	0.0426237	0.0438102	0	0.0902198
Aradu.0LP8B.1	1129	-	Aradu.0LP8B	Aradu.A09:111775074-111776462	0.0843598	0.0314507	2.20462	0.579245
Aradu.0M1UL.1	806	+	Aradu.0M1UL	Aradu.A09:104836449-104838920	0.0199562	0	0.0226061	0
Aradu.0M2KF.1	3589	+	Aradu.0M2KF	Aradu.A04:115645130-115648808	0.0433099	0.056074	0.0829074	0.0766395
L01.7272.2	2292	-	Aradu.0M33I	Aradu.A03:92583910-92587425	0.586599	0.636566	0.885182	0.3874
L02.6597.1	2524	-	Aradu.0M33I	Aradu.A03:92583910-92587425	1.91968e-18	0.233349	0.105892	0.0849882
L02.6597.2	2334	-	Aradu.0M33I	Aradu.A03:92583910-92587425	0.300571	0.101026	4.19997e-15	3.87147e-06
L03.6552.1	2901	-	Aradu.0M33I	Aradu.A03:92583910-92587425	0.0833724	3.19981e-28	0.194382	1.14308e-10
L04.6736.2	1823	-	Aradu.0M33I	Aradu.A03:92583910-92587425	1.22017e-05	0.186814	0.0302135	0.554205
Aradu.0M35T.1	798	-	Aradu.0M35T	Aradu.A02:92732416-92737887	3.34575e-05	0.294821	0.0741385	0.620169
L01.5228.2	718	-	Aradu.0M35T	Aradu.A02:92732416-92737887	0.561621	1.39881	2.41984	16.8714
Aradu.0M36Q.1	795	-	Aradu.0M36Q	Adur793:274953-277879	0	0	0	0
Aradu.0M3HI.1	1541	+	Aradu.0M3HI	Aradu.A10:105479265-105482792	0.0129488	0.090705	8.913	1.31561
Aradu.0M3IE.1	678	+	Aradu.0M3IE	Aradu.A02:5149968-5153552	0	0	0	0
Aradu.0M5KE.1	2282	-	Aradu.0M5KE	Aradu.A04:30353639-30356017	0	0	0	0
Aradu.0M5LW.1	2615	+	Aradu.0M5LW	Aradu.A05:26870770-26876250	4.14812e-06	0.00239452	4.4158e-14	0.000100367
L01.12395.2	2312	+	Aradu.0M5LW	Aradu.A05:26870770-26876250	0.6314	0.340683	0.295995	0.174789
L02.11298.3	1035	+	Aradu.0M5LW	Aradu.A05:26870770-26876250	0.614122	1.10176	0.731937	0.560712
L03.11255.1	2966	+	Aradu.0M5LW	Aradu.A05:26870770-26876250	1.09137e-05	1.19008e-05	0.122133	1.29745e-07
L04.11482.1	2978	+	Aradu.0M5LW	Aradu.A05:26870770-26876250	0.0776757	0.113179	1.92448e-30	0.277112
Aradu.0M659.1	2077	-	Aradu.0M659	Aradu.A01:99301817-99306573	8.94095e-05	6.43452e-06	0.32213	0.103657
L01.2845.3	1584	-	Aradu.0M659	Aradu.A01:99301817-99306573	0.260395	9.14971e-32	0.0921239	0.293698
L02.2572.1	2366	-	Aradu.0M659	Aradu.A01:99301817-99306573	0.137837	1.1385e-06	7.88452e-06	0.0627455
L04.2608.1	2335	-	Aradu.0M659	Aradu.A01:99301817-99306573	0.899139	1.46965	2.57876	2.07229
Aradu.0M8MM.1	581	-	Aradu.0M8MM	Aradu.A10:64140981-64142007	0	0	0.15922	0.0850602
Aradu.0M8VI.1	2213	-	Aradu.0M8VI	Aradu.A09:119085911-119091149	5.01341e-05	0.000511074	2.27543e-06	1.83036e-06
Aradu.0M9DQ.1	1245	-	Aradu.0M9DQ	Aradu.A01:2106997-2108454	0	0	0	0
Aradu.0M9X8.1	1356	+	Aradu.0M9X8	Aradu.A07:55291262-55293008	0	1.69491	1.40967e-06	7.63311
Aradu.0ME3H.1	3546	-	Aradu.0ME3H	Aradu.A09:10440349-10445278	0.984573	0.937022	1.11706	0.69929
L04.19815.2	700	-	Aradu.0ME3H	Aradu.A09:10440349-10445278	3.17146e-23	0.35647	0.768821	1.13761
Aradu.0ME59.1	2827	-	Aradu.0ME59	Aradu.A08:6701028-6706805	7.62818e-08	2.12783e-08	1.45545e-06	3.56679e-11
L01.18748.2	3125	-	Aradu.0ME59	Aradu.A08:6701028-6706805	0.282697	6.0947e-17	0.105819	0.234778
L02.17102.1	3074	-	Aradu.0ME59	Aradu.A08:6701028-6706805	1.23346	1.24406	0.690267	0.900695
L03.17075.1	3145	-	Aradu.0ME59	Aradu.A08:6701028-6706805	7.15151e-06	5.07851e-05	0.169255	2.21195e-06
Aradu.0MF46.1	1914	-	Aradu.0MF46	Aradu.A02:70358193-70362825	1.56753e-33	1.40333e-17	2.86708e-35	1.05712e-14
L01.4476.1	1892	-	Aradu.0MF46	Aradu.A02:70358193-70362825	0.150527	5.81745e-29	0.000215571	1.00351e-06
L01.4476.2	2531	-	Aradu.0MF46	Aradu.A02:70358193-70362825	0.030002	1.35531e-11	6.57652e-15	2.24325e-06
L01.4476.3	2469	-	Aradu.0MF46	Aradu.A02:70358193-70362825	0.200075	8.99433e-13	0.121319	0.0644652
L02.4024.1	1419	-	Aradu.0MF46	Aradu.A02:70358193-70362825	1.56603e-69	0.0473966	2.1136e-88	2.40868e-44
L02.4024.2	2381	-	Aradu.0MF46	Aradu.A02:70358193-70362825	2.98159e-13	2.44206e-14	1.84394e-22	6.08532e-08
L02.4024.3	2148	-	Aradu.0MF46	Aradu.A02:70358193-70362825	4.57924e-20	3.86955e-05	2.87222e-22	1.20613e-10
L02.4024.4	2529	-	Aradu.0MF46	Aradu.A02:70358193-70362825	0.030715	0.405408	0.0999808	0.1936
L04.4092.1	1737	-	Aradu.0MF46	Aradu.A02:70358193-70362825	3.69348e-05	0.170369	1.50716e-07	0.398655
L04.4092.2	2533	-	Aradu.0MF46	Aradu.A02:70358193-70362825	0.164265	0.120744	6.72541e-06	0.185523
L04.4092.3	2192	-	Aradu.0MF46	Aradu.A02:70358193-70362825	7.72352e-45	4.27398e-22	1.27062e-30	5.55498e-05
Aradu.0MI01.1	756	-	Aradu.0MI01	Aradu.A09:6135294-6152877	4.82858e-08	0.962574	7.82704	1.28736e-34
Aradu.0MI76.1	495	+	Aradu.0MI76	Aradu.A02:5956912-5957406	6.29756	18.591	5.07845	3.52249
Aradu.0MJ0X.1	1224	-	Aradu.0MJ0X	Aradu.A03:11723928-11725980	0	0	0.135275	0
L03.5479.1	1256	-	Aradu.0MJ0X	Aradu.A03:11723928-11725980	0	0.0308797	0.4587	0
Aradu.0MN7Q.1	497	+	Aradu.0MN7Q	Aradu.A03:42083511-42089920	1.57683e-62	2.15051e-22	1.74762	2.84953
Aradu.JTV49.1	2633	+	Aradu.0MN7Q	Aradu.A03:42083511-42089920	1.92146e-12	5.87191e-26	1.21166e-34	7.57341e-45
L01.6925.1	2624	+	Aradu.0MN7Q	Aradu.A03:42083511-42089920	0.420097	0.358744	0.418141	2.40817
L01.6925.2	2822	+	Aradu.0MN7Q	Aradu.A03:42083511-42089920	0.0391014	3.38022e-41	1.45839e-27	2.26656e-28
L02.6300.2	2829	+	Aradu.0MN7Q	Aradu.A03:42083511-42089920	1.79563e-11	8.72658e-27	3.02868e-33	8.21407e-42
L02.6300.3	3560	+	Aradu.0MN7Q	Aradu.A03:42083511-42089920	0.10542	0.410401	0.30956	0.865671
L02.6300.4	2769	+	Aradu.0MN7Q	Aradu.A03:42083511-42089920	1.69245e-07	5.15412e-20	1.64051e-30	1.56264e-29
L02.6300.5	2463	+	Aradu.0MN7Q	Aradu.A03:42083511-42089920	0.270902	0.256968	7.05171e-05	0.000906006
L03.6268.2	2445	+	Aradu.0MN7Q	Aradu.A03:42083511-42089920	0.0552145	0.00800676	1.53124	4.64367
L04.6438.1	2976	+	Aradu.0MN7Q	Aradu.A03:42083511-42089920	1.26811e-13	1.00709e-24	3.79671e-27	0.0594289
Aradu.0MP9W.1	3862	+	Aradu.0MP9W	Aradu.A09:47362061-47366467	0	0	0	0
Aradu.0MS0A.1	1415	-	Aradu.0MS0A	Aradu.A09:116859696-116862333	0.00537399	0.128364	6.24948e-16	3.68755e-05
L01.23023.2	1871	-	Aradu.0MS0A	Aradu.A09:116859696-116862333	1.47864	2.0903	1.41622	0.656582
L04.21446.3	1471	-	Aradu.0MS0A	Aradu.A09:116859696-116862333	0.0529571	2.24597e-05	0.00308362	0.254358
Aradu.0MW4L.1	2527	+	Aradu.0MW4L	Aradu.A03:130988342-130992471	0.000467674	3.16938e-05	2.1889e-05	1.97853e-19
L03.7795.1	2967	+	Aradu.0MW4L	Aradu.A03:130988342-130992471	0.056998	0.0606516	0.0992388	0.0953073
L03.7795.4	3295	+	Aradu.0MW4L	Aradu.A03:130988342-130992471	0.203526	2.82284e-05	0.363085	0.468644
Aradu.0MZ8I.1	264	+	Aradu.0MZ8I	Aradu.A06:55204658-55205158	0	0	0	0
Aradu.0N0SA.1	1401	-	Aradu.0N0SA	Aradu.A01:6883073-6899731	0	0	0.148665	0
L04.977.1	1508	-	Aradu.0N0SA	Aradu.A01:6883073-6899731	0.0182832	0	114.439	0.771644
Aradu.0N117.1	1122	-	Aradu.0N117	Aradu.A04:108378875-108380771	0	0	0	0
Aradu.0N1VU.1	417	-	Aradu.0N1VU	Aradu.A03:19443753-19444969	0	0	0	0
Aradu.0N1XE.1	2151	-	Aradu.0N1XE	Aradu.A08:32039994-32043154	5.38742	10.0158	15.0758	5.04388
L01.20076.2	1715	-	Aradu.0N1XE	Aradu.A08:32039994-32043154	5.71008	12.5349	6.42081	4.69746
L01.20076.3	1496	-	Aradu.0N1XE	Aradu.A08:32039994-32043154	0.23704	9.88424e-21	0.239547	2.1621e-07
L02.18153.3	1511	-	Aradu.0N1XE	Aradu.A08:32039994-32043154	35.0149	34.3105	73.5997	33.4797
L03.18143.2	1600	-	Aradu.0N1XE	Aradu.A08:32039994-32043154	0.00254432	0.00156655	6.92681	1.32197
Aradu.0N4LI.1	459	+	Aradu.0N4LI	Aradu.A05:8714544-8716560	0.263743	0	0.31607	0.438984
Aradu.0N4RU.1	295	+	Aradu.0N4RU	Aradu.A01:55998754-55999410	0	0	0	0
L03.10653.1	1018	-	Aradu.0N518	Aradu.A05:7853654-7854671	11.7994	16.3949	19.6496	10.0566
Aradu.0N5UN.1	369	-	Aradu.0N5UN	Adur97_2:37951-51145	48.5136	67.2141	167.323	876.15
Aradu.BW81J.1	444	-	Aradu.0N5UN	Adur97_2:37951-51145	0	0	0.0998875	4.34636
Aradu.0N699.1	1555	-	Aradu.0N699	Aradu.A08:36940468-36943788	0	0	0	0
Aradu.0N6KW.1	1110	+	Aradu.0N6KW	Aradu.A08:35494787-35498968	0	0	0	0
L01.6615.1	2459	-	Aradu.0N6WQ	Aradu.A03:29164024-29169835	0.771437	0.889891	0.790047	0.968557
L02.6016.2	1077	-	Aradu.0N6WQ	Aradu.A03:29164024-29169835	0.339679	0.77965	0.907365	0.460187
L03.5979.2	1334	-	Aradu.0N6WQ	Aradu.A03:29164024-29169835	0.491765	1.20425	1.13722	0.938819
Aradu.0N746.1	591	+	Aradu.0N746	Aradu.A02:91275723-91276313	0	0	0	0
Aradu.0N756.1	6824	-	Aradu.0N756	Aradu.A06:109886426-109919056	0.00395368	0	0	0.00468647
Aradu.0NC5M.1	1255	-	Aradu.0NC5M	Aradu.A10:985841-987597	0.0439034	0	0	0.0263382
Aradu.0NE9W.1	2284	-	Aradu.0NE9W	Aradu.A05:90392320-90400202	0.0465424	0.401743	0.000323421	5.76325e-13
L01.13098.1	3772	-	Aradu.0NE9W	Aradu.A05:90392320-90400202	0.713162	0.482576	0.622595	0.865172
L01.13098.2	2703	-	Aradu.0NE9W	Aradu.A05:90392320-90400202	0.850645	0.966665	1.06714	0.000423214
L04.12131.1	3430	-	Aradu.0NE9W	Aradu.A05:90392320-90400202	2.69878e-05	0.000670519	5.33972e-08	0.15629
L04.12131.2	3180	-	Aradu.0NE9W	Aradu.A05:90392320-90400202	4.3024e-08	0.116672	0.281751	0.414772
L04.12131.3	3593	-	Aradu.0NE9W	Aradu.A05:90392320-90400202	0.0983989	0.246805	0.143372	1.61245
Aradu.0NM9S.1	909	-	Aradu.0NM9S	Aradu.A10:50446540-50448083	0	0	0	0.0536711
Aradu.0NR0Q.1	3788	+	Aradu.0NR0Q	Aradu.A07:34683324-34691429	3.53795	4.67616	3.98952	3.08906
Aradu.0NR7F.1	3685	+	Aradu.0NR7F	Aradu.A03:100419128-100427459	5.97624	9.80195	13.2826	14.3478
L02.6819.3	3021	+	Aradu.0NR7F	Aradu.A03:100419128-100427459	3.93063e-06	1.34441	0.000371622	0.000538499
L03.6748.1	3065	+	Aradu.0NR7F	Aradu.A03:100419128-100427459	0.00755045	3.8032	8.3663	2.09131
Aradu.0NU4V.1	246	+	Aradu.0NU4V	Aradu.A03:103234526-103234796	0	0	0	0
Aradu.0NW67.1	864	+	Aradu.0NW67	Aradu.A09:100559376-100561202	2.75669e-11	1.60843e-30	2.19387e-11	0.0879341
L01.22231.1	1546	+	Aradu.0NW67	Aradu.A09:100559376-100561202	1.62731	3.68212	3.52102	0.87155
Aradu.0NY83.1	1772	+	Aradu.0NY83	Aradu.A08:16651624-16654572	0.0002102	0.000239542	0.382008	0.302101
L01.19161.2	1452	+	Aradu.0NY83	Aradu.A08:16651624-16654572	0.481376	0.864858	0.317341	0.134477
L02.17513.2	1574	+	Aradu.0NY83	Aradu.A08:16651624-16654572	1.03363e-27	0.358862	1.57359e-07	5.73248e-06
L04.17852.2	511	+	Aradu.0NY83	Aradu.A08:16651624-16654572	0.571875	2.24104	1.95896	1.66123
Aradu.0NY8Y.1	1813	-	Aradu.0NY8Y	Aradu.A04:114136525-114139595	0.475377	2.49958	5.87397	1.48115
Aradu.0P18M.1	879	+	Aradu.0P18M	Aradu.A08:4700151-4701029	0	0	0.0490875	0
Aradu.0P34X.1	2139	+	Aradu.0P34X	Aradu.A10:107854851-107860965	1.18892e-13	0.0594608	7.1539e-27	9.88647e-09
L01.25411.3	1549	+	Aradu.0P34X	Aradu.A10:107854851-107860965	0.354841	0.199626	0.290899	0.168386
L03.23274.3	2158	+	Aradu.0P34X	Aradu.A10:107854851-107860965	0.274026	0.0845696	0.550556	0.186102
L04.23711.2	2751	+	Aradu.0P34X	Aradu.A10:107854851-107860965	0.268847	0.297256	0.202014	0.38716
L04.23711.3	2497	+	Aradu.0P34X	Aradu.A10:107854851-107860965	0.704276	1.41032	1.11811	0.25972
L04.23711.4	2155	+	Aradu.0P34X	Aradu.A10:107854851-107860965	0.353059	0.330763	0.319498	0.901348
Aradu.0P3GB.1	2026	-	Aradu.0P3GB	Aradu.A02:78822719-78830304	0.227085	0.237362	1.05174e-44	0.395618
Aradu.DZ4WW.1	1896	-	Aradu.0P3GB	Aradu.A02:78822719-78830304	0.20889	0.565628	0.384035	0.803104
L04.4261.2	1965	-	Aradu.0P3GB	Aradu.A02:78822719-78830304	0.318877	2.29969	2.15245	1.43802
Aradu.0P4TC.1	295	+	Aradu.0P4TC	Aradu.A03:81615948-81616735	0	0	0	0
Aradu.0P5PN.1	519	-	Aradu.0P5PN	Aradu.A04:108719045-108721609	0	0	0	0
Aradu.0P6EN.1	3964	-	Aradu.0P6EN	Aradu.A03:133798172-133807455	3.20445e-32	5.53124e-56	8.71193e-52	3.88282e-41
L01.8813.1	2516	-	Aradu.0P6EN	Aradu.A03:133798172-133807455	0.499095	0.716191	0.518353	7.56723e-60
L02.8021.2	4493	-	Aradu.0P6EN	Aradu.A03:133798172-133807455	0.042421	0.260293	0.0206844	4.10631e-111
L03.8003.1	2896	-	Aradu.0P6EN	Aradu.A03:133798172-133807455	0.0573022	0.151803	0.196445	0.152069
L04.8143.1	3954	-	Aradu.0P6EN	Aradu.A03:133798172-133807455	0.464006	0.683736	0.360434	0.350024
L04.8143.2	2573	-	Aradu.0P6EN	Aradu.A03:133798172-133807455	0.126086	0.216492	0.0378521	0.316591
Aradu.0P7PW.1	2493	+	Aradu.0P7PW	Aradu.A02:22592683-22600952	0.00845386	0	0.0712865	5.79707e-21
L04.3626.1	2990	+	Aradu.0P7PW	Aradu.A02:22592683-22600952	1.21199e-10	0	2.84257e-05	0.769023
Aradu.0P877.1	1056	+	Aradu.0P877	Aradu.A07:68951976-68954431	0.160868	0.0772398	0	0.040017
Aradu.0P8B7.1	942	-	Aradu.0P8B7	Aradu.A03:4271780-4275570	4.71521	7.51067	8.74759	2.36214
Aradu.0P8G3.1	675	-	Aradu.0P8G3	Aradu.A02:25988266-25992333	0.0985007	0.317394	0.183909	0.137317
L03.3583.4	557	-	Aradu.0P8G3	Aradu.A02:25988266-25992333	0.696965	1.44294	1.67361	0.202395
Aradu.0P8ZD.1	398	-	Aradu.0P8ZD	Aradu.A05:12469165-12469915	0	0	0	0
Aradu.0P96E.1	663	-	Aradu.0P96E	Aradu.A10:1199271-1200225	0	0.0368244	0	0
Aradu.0P96X.1	490	+	Aradu.0P96X	Aradu.A07:77426378-77428015	0.151945	0	0	0.0810475
Aradu.0P9WS.1	1478	-	Aradu.0P9WS	Aradu.A01:27432087-27435516	0.16171	0.270767	0.0930706	4.2515e-06
L01.1647.2	1507	-	Aradu.0P9WS	Aradu.A01:27432087-27435516	4.2849	7.46038	9.73302	4.25381
Aradu.0PC6S.1	1350	-	Aradu.0PC6S	Aradu.A08:18165722-18167764	1.22265	2.52908	2.35851	1.26146
L03.17531.2	1099	-	Aradu.0PC6S	Aradu.A08:18165722-18167764	0.201897	1.44317e-05	0.458141	0.000134099
L04.17925.2	1034	-	Aradu.0PC6S	Aradu.A08:18165722-18167764	0.192677	0.121554	0.0726574	0.426419
Aradu.0PH5I.1	1351	+	Aradu.0PH5I	Aradu.A03:37885943-37896851	3.39614e-42	1.1834e-24	2.02414e-21	5.83462e-43
L01.6798.2	1502	+	Aradu.0PH5I	Aradu.A03:37885943-37896851	0.725345	0.0777176	0.169922	0.217235
L01.6798.3	1634	+	Aradu.0PH5I	Aradu.A03:37885943-37896851	3.26411e-20	8.18634e-49	6.73354e-23	5.30491e-19
L01.6798.5	1847	+	Aradu.0PH5I	Aradu.A03:37885943-37896851	0.920637	0.206975	2.8403e-13	9.04994e-31
L02.6188.2	2589	+	Aradu.0PH5I	Aradu.A03:37885943-37896851	6.62236e-05	0.143785	9.93648e-28	2.39313e-36
L02.6188.5	2179	+	Aradu.0PH5I	Aradu.A03:37885943-37896851	0.34182	0.801347	0.218342	0.419586
L02.6188.6	1450	+	Aradu.0PH5I	Aradu.A03:37885943-37896851	1.43227e-05	0.706313	6.64791e-32	1.39569e-36
L03.6132.2	1486	+	Aradu.0PH5I	Aradu.A03:37885943-37896851	5.68719e-39	5.42847e-09	1.32005e-06	3.11461e-26
L03.6132.3	2548	+	Aradu.0PH5I	Aradu.A03:37885943-37896851	0.288285	0.497243	0.843665	0.292323
L03.6132.4	1839	+	Aradu.0PH5I	Aradu.A03:37885943-37896851	4.57782e-07	6.64958e-05	0.370659	0.00122425
L03.6132.5	1433	+	Aradu.0PH5I	Aradu.A03:37885943-37896851	0.738925	1.24603e-07	0.690251	0.628118
L04.6304.3	1906	+	Aradu.0PH5I	Aradu.A03:37885943-37896851	2.04626e-07	2.95999e-06	9.27381e-12	0.238626
L04.6304.4	1483	+	Aradu.0PH5I	Aradu.A03:37885943-37896851	0.353812	0.366871	0.354506	0.560366
L04.6304.5	1142	+	Aradu.0PH5I	Aradu.A03:37885943-37896851	2.50474e-27	1.75546e-61	1.74844e-38	4.12188e-49
Aradu.0PI99.1	2830	+	Aradu.0PI99	Aradu.A02:93447146-93452520	1.51098e-05	0.291593	1.70576	0.416755
L01.5314.2	2918	+	Aradu.0PI99	Aradu.A02:93447146-93452520	0.339152	7.01297e-05	3.06339	0.94612
L04.4878.2	911	+	Aradu.0PI99	Aradu.A02:93447146-93452520	0.255111	0.9066	4.62848	1.28355
L04.4878.3	2615	+	Aradu.0PI99	Aradu.A02:93447146-93452520	0.876207	0.677301	13.5321	1.951
Aradu.0PL1F.1	1105	+	Aradu.0PL1F	Aradu.A06:12607129-12611019	0.656963	1.68655	0.646962	2.24183
L01.14695.1	1151	+	Aradu.0PL1F	Aradu.A06:12607129-12611019	0.412804	1.56288e-05	3.36097e-22	1.31326e-05
L02.13442.1	466	+	Aradu.0PL1F	Aradu.A06:12607129-12611019	2.23027e-07	0.736738	6.4333e-09	0.5107
L03.13436.2	870	+	Aradu.0PL1F	Aradu.A06:12607129-12611019	0.444095	1.00799	1.01574	0.294443
Aradu.0PQ9M.1	768	-	Aradu.0PQ9M	Aradu.A09:9656679-9659927	11.879	27.7468	17.7878	12.9415
Aradu.0Q04D.1	1329	+	Aradu.0Q04D	Aradu.A09:3299576-3301218	0	0	0	0.0295476
Aradu.0Q088.1	1438	+	Aradu.0Q088	Aradu.A05:88664802-88667601	1.17739e-06	0.0510496	1.40344e-06	2.13823e-06
L01.13057.2	1812	+	Aradu.0Q088	Aradu.A05:88664802-88667601	0.782798	0.443288	1.18072	0.3967
L01.13057.3	1698	+	Aradu.0Q088	Aradu.A05:88664802-88667601	2.47312	3.61959	3.62945	1.69051
Aradu.0Q16W.1	1798	-	Aradu.0Q16W	Aradu.A10:105305190-105313449	0.164136	0.0373539	1.57382e-07	0.0393765
L03.23091.2	1105	-	Aradu.0Q16W	Aradu.A10:105305190-105313449	0.11938	0.489185	0.731377	12.3347
Aradu.0Q24B.1	1950	+	Aradu.0Q24B	Aradu.A02:71265263-71279414	1.90677e-12	1.57e-46	1.24797e-33	2.32604e-69
Aradu.9954A.1	357	+	Aradu.0Q24B	Aradu.A02:71265263-71279414	0	1.0106e-306	0	0
L02.4046.2	2295	+	Aradu.0Q24B	Aradu.A02:71265263-71279414	0.217061	0.308286	3.90267e-38	0.000195481
L02.4046.5	1691	+	Aradu.0Q24B	Aradu.A02:71265263-71279414	3.20487e-16	1.7722e-09	3.66782e-31	0.502559
L03.4001.1	2337	+	Aradu.0Q24B	Aradu.A02:71265263-71279414	0.000188806	0.000168267	0.677996	1.52659e-07
L03.4001.2	2354	+	Aradu.0Q24B	Aradu.A02:71265263-71279414	1.48737	2.98237	2.39261	3.04542
L04.4114.2	2154	+	Aradu.0Q24B	Aradu.A02:71265263-71279414	0.0684007	4.41449e-15	0.0723546	1.09334e-17
Aradu.0Q24I.1	1794	+	Aradu.0Q24I	Aradu.A05:93751869-93756347	0	0.0722587	3.20469	0.293324
Aradu.0Q3CR.1	1180	+	Aradu.0Q3CR	Aradu.A05:26017654-26028461	1.88546e-23	0	2.16259e-21	4.89437e-05
L03.11232.2	1352	+	Aradu.0Q3CR	Aradu.A05:26017654-26028461	0.143783	1.39035e-16	0.41711	1.79284
L03.11232.4	1309	+	Aradu.0Q3CR	Aradu.A05:26017654-26028461	3.28615e-25	0	0.27183	1.10311
L03.11232.5	826	+	Aradu.0Q3CR	Aradu.A05:26017654-26028461	0	0	0.362244	0.534741
L04.11455.1	1376	+	Aradu.0Q3CR	Aradu.A05:26017654-26028461	5.94324e-07	4.87085e-19	0.0319828	1.54815
L04.11455.2	1369	+	Aradu.0Q3CR	Aradu.A05:26017654-26028461	0.0551478	0	0.547838	4.6928
L04.11455.3	793	+	Aradu.0Q3CR	Aradu.A05:26017654-26028461	3.75678e-16	0	1.7241e-35	2.60726
L04.11455.5	999	+	Aradu.0Q3CR	Aradu.A05:26017654-26028461	2.60173e-06	0.162881	0.00078261	0.735451
Aradu.0Q4SW.1	273	-	Aradu.0Q4SW	Aradu.A02:7366287-7366715	0	0	0	0
Aradu.0Q55F.1	782	-	Aradu.0Q55F	Aradu.A02:24958844-24961338	0	1.39932e-81	0	6.6313e-39
Aradu.0Q5DW.1	687	-	Aradu.0Q5DW	Aradu.A06:86692675-86701147	1.96477	2.25662	1.29826e-05	0.590588
L04.14368.1	446	-	Aradu.0Q5DW	Aradu.A06:86692675-86701147	0.000669665	0.32314	1.07945	0.513141
L04.14368.2	907	-	Aradu.0Q5DW	Aradu.A06:86692675-86701147	0.600418	0.947458	0.23043	0.339257
L04.14368.3	793	-	Aradu.0Q5DW	Aradu.A06:86692675-86701147	4.45627e-25	0.406793	2.7601e-17	0.444834
L04.14368.5	1089	-	Aradu.0Q5DW	Aradu.A06:86692675-86701147	1.40829	0.642825	0.242831	0.52181
Aradu.0Q5NS.1	1090	+	Aradu.0Q5NS	Aradu.A05:629508-638092	0.0584927	0.0201445	15.5792	0
Aradu.0Q5PK.1	261	+	Aradu.0Q5PK	Adur2549:52-418	0	0	0	0
Aradu.0Q6Y1.1	3394	+	Aradu.0Q6Y1	Aradu.A02:2901194-2925328	0.195459	0.186169	0.126633	7.98047e-37
Aradu.FJ2MI.1	183	+	Aradu.0Q6Y1	Aradu.A02:2901194-2925328	6.01008e-106	6.1539	1.5126e-200	0
L01.3373.2	4566	+	Aradu.0Q6Y1	Aradu.A02:2901194-2925328	6.54595e-53	8.1084e-83	2.02333e-101	5.1319e-151
L01.3373.3	4565	+	Aradu.0Q6Y1	Aradu.A02:2901194-2925328	0.0110541	1.08756e-109	9.99951e-62	3.94128e-96
L02.3054.1	5158	+	Aradu.0Q6Y1	Aradu.A02:2901194-2925328	0.207169	0.431365	0.417355	0.154094
L02.3054.2	3488	+	Aradu.0Q6Y1	Aradu.A02:2901194-2925328	2.74342	2.40561	1.69218	0.822766
L03.3014.1	5340	+	Aradu.0Q6Y1	Aradu.A02:2901194-2925328	0.0954391	4.00214e-14	0.670296	0.000822457
L03.3014.2	5443	+	Aradu.0Q6Y1	Aradu.A02:2901194-2925328	4.02016e-07	1.4557e-10	0.0389926	0.0904326
L03.3014.3	4987	+	Aradu.0Q6Y1	Aradu.A02:2901194-2925328	0.0263846	0.0422176	0.332574	1.4914e-21
L04.3093.2	4487	+	Aradu.0Q6Y1	Aradu.A02:2901194-2925328	1.25461e-116	1.00771e-107	0.0263977	0.0155101
L04.3093.3	3034	+	Aradu.0Q6Y1	Aradu.A02:2901194-2925328	3.15132e-43	3.77803e-101	1.20921e-131	0.0119116
Aradu.0Q76K.1	2285	+	Aradu.0Q76K	Aradu.A05:100362649-100367097	0.0102867	0.035291	0.0115905	0
Aradu.0Q8J4.1	558	-	Aradu.0Q8J4	Aradu.A01:4861083-4862191	0	0	0	0
Aradu.0Q8PA.1	810	-	Aradu.0Q8PA	Aradu.A08:4935688-4939116	0.120958	0.0400954	0.25131	5.87607e-16
L02.17032.1	1366	-	Aradu.0Q8PA	Aradu.A08:4935688-4939116	0.0949454	0.16676	0.197328	0.664207
L02.17032.2	1939	-	Aradu.0Q8PA	Aradu.A08:4935688-4939116	0.0891884	0.190316	0.107192	3.55171e-05
Aradu.0Q8WY.1	1155	-	Aradu.0Q8WY	Aradu.A09:5919216-5920370	0.102835	0	0.0399787	0.102918
Aradu.0Q9GS.1	1980	-	Aradu.0Q9GS	Aradu.A05:23654277-23658131	0.0102404	5.63765e-05	0.000129391	0.0255116
Aradu.0QA18.1	579	-	Aradu.0QA18	Aradu.A06:12932661-12933239	0	0	0	0.0676312
Aradu.0QC7R.1	948	-	Aradu.0QC7R	Aradu.A01:19877663-19879820	0	0	0.505599	0
Aradu.0QE03.1	3540	-	Aradu.0QE03	Aradu.A09:12723723-12734687	0.0704785	0.173048	0.773463	0.16845
Aradu.0QF6H.1	1088	-	Aradu.0QF6H	Aradu.A02:7116030-7120106	5.44979	7.27902	8.23357	6.06631
L02.11159.1	1512	-	Aradu.0QH33	Aradu.A05:20217596-20220163	1.00631e-17	0.0840414	0	1.8033e-11
Aradu.0QH3E.1	615	-	Aradu.0QH3E	Aradu.A04:74816504-74817562	0.0476735	0	0	0.0554084
Aradu.0QJ0H.1	2947	-	Aradu.0QJ0H	Aradu.A03:11964506-11973790	1.19422e-06	4.99656e-15	1.47413e-06	5.45516e-09
L03.5488.2	3475	-	Aradu.0QJ0H	Aradu.A03:11964506-11973790	0.000253498	0.06856	0.674538	0.170904
L04.5625.2	1450	-	Aradu.0QJ0H	Aradu.A03:11964506-11973790	0.541882	0.27316	0.674324	0.357584
L04.5625.3	1583	-	Aradu.0QJ0H	Aradu.A03:11964506-11973790	9.60294e-32	2.94114e-10	1.5095e-07	6.63247e-08
L04.5625.4	1030	-	Aradu.0QJ0H	Aradu.A03:11964506-11973790	1.82307	1.88114	5.59861	5.77869
Aradu.0QN5D.1	3090	+	Aradu.0QN5D	Aradu.A02:92940902-92945611	1.47174	2.3524	1.34864	1.48208
L03.4716.2	3237	+	Aradu.0QN5D	Aradu.A02:92940902-92945611	0.516917	2.30767e-05	0.456559	0.388212
Aradu.0QP9J.1	1584	+	Aradu.0QP9J	Aradu.A10:92870394-92880388	1.52651e-06	1.40496	0.000123992	0.18655
L01.24781.2	1901	+	Aradu.0QP9J	Aradu.A10:92870394-92880388	0.153486	3.4259e-11	0.0727598	3.77535e-05
L01.24781.3	2324	+	Aradu.0QP9J	Aradu.A10:92870394-92880388	0.437287	0.485426	0.493164	0.321828
L02.22675.3	1687	+	Aradu.0QP9J	Aradu.A10:92870394-92880388	1.40282e-05	0.686387	6.67859e-06	0.0714417
L03.22671.1	1703	+	Aradu.0QP9J	Aradu.A10:92870394-92880388	3.01198e-08	9.32882e-24	0.146227	4.36725e-16
L03.22671.2	2036	+	Aradu.0QP9J	Aradu.A10:92870394-92880388	0.0775369	0.0550626	1.26113	0.317042
L04.23105.1	2292	+	Aradu.0QP9J	Aradu.A10:92870394-92880388	0.153905	0.419643	0.22785	0.508808
Aradu.0QQ3Z.1	1420	-	Aradu.0QQ3Z	Aradu.A04:112875144-112877281	5.46998	8.41814	1.19433	1.87932
Aradu.0QV9N.1	213	+	Aradu.0QV9N	Aradu.A08:15664921-15665232	0	0	0	0
Aradu.0QZ0H.1	904	+	Aradu.0QZ0H	Aradu.A01:96626906-96629094	1.09983	0.837343	5.2176	0.97662
Aradu.0R03A.1	573	+	Aradu.0R03A	Aradu.A08:48008615-48011158	0.274359	0.297084	0	0.577742
Aradu.0R0X2.1	1416	+	Aradu.0R0X2	Aradu.A08:17424746-17427995	0	0	0	0
Aradu.0R12J.1	1365	-	Aradu.0R12J	Aradu.A07:4875114-4876888	0.620726	2.01545	1.52351	0.00502618
L03.15347.1	1421	-	Aradu.0R12J	Aradu.A07:4875114-4876888	0.362329	0.128401	0.870682	0.644438
Aradu.0R1RJ.1	3383	+	Aradu.0R1RJ	Aradu.A09:4377884-4391423	0.0264694	0.0202177	0.441364	0.0725759
L03.19152.1	1243	+	Aradu.0R1RJ	Aradu.A09:4377884-4391423	0.0190341	0.00368482	0.204737	0.0909808
L03.19152.3	1815	+	Aradu.0R1RJ	Aradu.A09:4377884-4391423	1.3526e-25	0	0.18612	1.20199e-05
Aradu.0R2MC.1	180	-	Aradu.0R2MC	Aradu.A09:8474918-8475359	0	0	0	0
Aradu.0R2T7.1	1805	+	Aradu.0R2T7	Aradu.A06:84075161-84079835	8.28281e-06	0.310862	1.23623e-05	0.163063
Aradu.0R425.1	1758	-	Aradu.0R425	Aradu.A08:26552972-26556200	5.28398e-06	6.66796e-06	5.76458	1.60731e-05
L03.17809.3	1764	-	Aradu.0R425	Aradu.A08:26552972-26556200	3.29169e-06	2.98149e-06	7.72163	0.381971
L04.18209.2	1397	-	Aradu.0R425	Aradu.A08:26552972-26556200	0.114991	0.0759528	1.1737	0.862947
L04.18209.4	1852	-	Aradu.0R425	Aradu.A08:26552972-26556200	6.35598e-08	5.78339e-08	0.520176	0.259017
Aradu.0R4PI.1	1204	+	Aradu.0R4PI	Aradu.A10:91776891-91780748	0.308637	1.68248	0.912287	1.61985
L01.24752.2	1222	+	Aradu.0R4PI	Aradu.A10:91776891-91780748	0.431084	4.19447e-06	5.08565e-16	3.64413e-08
L02.22644.2	723	+	Aradu.0R4PI	Aradu.A10:91776891-91780748	0.159831	0.282724	0.276319	0.199684
Aradu.0R5G8.1	947	+	Aradu.0R5G8	Aradu.A05:92903501-92904598	0.110182	0.099438	0.471578	0.805408
Aradu.0R5JC.1	1578	-	Aradu.0R5JC	Aradu.A04:81062172-81067127	0.0500581	0.0120874	0.0377862	0.037143
Aradu.0R5SE.1	858	+	Aradu.0R5SE	Adur1236:103362-104435	0	0	0	0
Aradu.0R5VG.1	2238	+	Aradu.0R5VG	Aradu.A04:87528416-87535074	2.64671e-06	5.95667e-12	0.203532	1.7044e-07
L01.10183.3	2295	+	Aradu.0R5VG	Aradu.A04:87528416-87535074	0.0686956	8.55648e-16	1.67611e-06	6.47258e-08
L02.9260.2	2389	+	Aradu.0R5VG	Aradu.A04:87528416-87535074	3.49716e-06	0.155496	0.000269464	0.36585
L02.9260.3	2497	+	Aradu.0R5VG	Aradu.A04:87528416-87535074	0.000276765	0.320881	5.20579e-07	3.16077e-06
L02.9260.4	1517	+	Aradu.0R5VG	Aradu.A04:87528416-87535074	0.219069	1.80461e-15	1.0834e-11	0.154538
L03.9226.3	1817	+	Aradu.0R5VG	Aradu.A04:87528416-87535074	6.32586e-17	0.0840824	0.13733	0.0503467
Aradu.0R71R.1	763	-	Aradu.0R71R	Aradu.A05:92659789-92664949	0	0	0	0
Aradu.0R94J.1	325	+	Aradu.0R94J	Aradu.A03:8177878-8183952	4.27416e-68	1.47931e-39	3.76131e-13	4.70869e-81
L01.5898.1	3407	+	Aradu.0R94J	Aradu.A03:8177878-8183952	0.399311	0.0975919	0.169582	0.230003
L01.5898.2	4474	+	Aradu.0R94J	Aradu.A03:8177878-8183952	0.228942	0.322491	0.385113	0.215864
L02.5375.2	3433	+	Aradu.0R94J	Aradu.A03:8177878-8183952	1.81735e-31	0.0543795	6.99472e-20	1.96203e-18
L04.5497.1	4256	+	Aradu.0R94J	Aradu.A03:8177878-8183952	0.172515	6.4049e-05	0.100527	0.284725
L04.5497.2	4460	+	Aradu.0R94J	Aradu.A03:8177878-8183952	3.95641e-26	0.289171	0.000102476	8.19627e-05
Aradu.0R9W1.1	2931	-	Aradu.0R9W1	Aradu.A04:118323628-118331196	0.733307	0.502853	6.24543e-13	0.366779
L03.9934.1	1757	-	Aradu.0R9W1	Aradu.A04:118323628-118331196	6.83298	4.41026	0.0450838	1.59507
L03.9934.2	2966	-	Aradu.0R9W1	Aradu.A04:118323628-118331196	3.67329	2.48906	0.215716	1.36753
L03.9934.4	741	-	Aradu.0R9W1	Aradu.A04:118323628-118331196	9.69504	5.78833	0.686826	1.94757
L04.10159.2	2599	-	Aradu.0R9W1	Aradu.A04:118323628-118331196	9.40209	8.28012	0.330401	3.42972
Aradu.0RA4R.1	1293	-	Aradu.0RA4R	Aradu.A08:37090175-37094374	1.59947	1.94226	0.865388	1.0644
L03.18229.2	884	-	Aradu.0RA4R	Aradu.A08:37090175-37094374	4.97268e-05	0.604796	0.0273051	0.000114892
Aradu.0RF5Z.1	273	+	Aradu.0RF5Z	Adur1549:32157-32429	0	0	0	0
Aradu.0RF66.1	2820	+	Aradu.0RF66	Aradu.A10:9082244-9087582	3.23582e-23	8.644e-37	2.73425e-40	6.67868e-37
L02.21734.2	2012	+	Aradu.0RF66	Aradu.A10:9082244-9087582	0.0841172	0.204802	6.13707e-11	1.38326e-09
L02.21734.3	2835	+	Aradu.0RF66	Aradu.A10:9082244-9087582	1.27056e-17	6.41757e-29	2.39149e-33	7.19582e-38
L02.21734.4	2255	+	Aradu.0RF66	Aradu.A10:9082244-9087582	1.16624e-10	0.20437	1.48852e-07	3.21976e-06
L03.21739.2	2514	+	Aradu.0RF66	Aradu.A10:9082244-9087582	7.08567e-12	0.0572142	0.2165	0.0331549
L04.22137.2	2103	+	Aradu.0RF66	Aradu.A10:9082244-9087582	2.54214e-05	3.34042e-05	2.21529e-08	0.244189
Aradu.0RF9R.1	996	-	Aradu.0RF9R	Aradu.A03:57742254-57743314	5.09735	2.4664	359.337	0
Aradu.0RG1D.1	1762	+	Aradu.0RG1D	Aradu.A05:103459419-103461575	0.0363341	0.13946	4.38102e-05	5.51138e-06
Aradu.0RQ1E.1	2532	+	Aradu.0RQ1E	Aradu.A01:3435156-3439157	0.0113213	0	0.0231338	0.025423
L01.1265.2	2323	-	Aradu.0RW41	Aradu.A01:10836420-10841368	0.120778	0.0606475	0.0978989	0.143157
L02.1151.1	2239	-	Aradu.0RW41	Aradu.A01:10836420-10841368	3.55777e-09	0.0802406	2.66666e-06	3.48715e-13
L02.1151.2	2087	-	Aradu.0RW41	Aradu.A01:10836420-10841368	6.78669e-06	0.00322523	0.225001	0.000126892
L04.1184.2	983	-	Aradu.0RW41	Aradu.A01:10836420-10841368	0.356314	4.57469e-05	0.884189	0.936337
Aradu.0RY0N.1	2196	-	Aradu.0RY0N	Aradu.A10:95818374-95827010	0.0708742	0.258025	0.719595	0.295854
L01.24862.1	1474	-	Aradu.0RY0N	Aradu.A10:95818374-95827010	1.2607	0.500294	8.37871e-16	8.35048e-06
L03.22740.2	1516	-	Aradu.0RY0N	Aradu.A10:95818374-95827010	0.228179	0.408347	0.315136	7.14168e-06
L04.23181.1	1573	-	Aradu.0RY0N	Aradu.A10:95818374-95827010	0.219007	1.04216	0.832023	1.32628
L04.23181.2	2528	-	Aradu.0RY0N	Aradu.A10:95818374-95827010	1.75099e-05	0.00645686	0.00100823	0.498181
Aradu.0S05J.1	783	-	Aradu.0S05J	Aradu.A10:66880489-66883759	2.72417e-59	7.42776e-125	8.94401e-24	1.02978e-105
[truncated: 181,226 more rows]
