# Supplementary material for: Transcriptome analysis of alternative splicing in peanut (Arachis hypogaea L.)
Source: BMC Plant Biol. 2018 Jul 4;18:139. doi: 10.1186/s12870-018-1339-9 (PMC6032549; doi:10.1186/s12870-018-1339-9)
Supplement: Supplementary file 6 — Table S6. Optimization of the gene structures. (XLSX 2040 kb) [file 12870_2018_1339_MOESM6_ESM.xlsx]

## Sheet: Table S6
#GeneID	Locus	Strand	Site	Original Region	Optimize Region
Aradu.DR4C6	Adur1281:62890-65988	+	3'	64893-64893	64893-65988
Aradu.QEI5A	Adur1281:86013-103200	-	5'	102669-102841	102669-103200
Aradu.TKN11	Adur1281:74071-84557	-	3'	74798-75073	74071-75073
Aradu.2GW9A	Adur1329:32268-41098	-	3'	32275-32410	32268-32410
Aradu.2GW9A	Adur1329:32268-41098	-	5'	40955-40955	40955-41098
Aradu.3Z910	Adur1329:63745-68579	+	5'	63749-63893	63745-63893
Aradu.3Z910	Adur1329:63745-68579	+	3'	67563-68371	67563-68579
Aradu.E36HP	Adur1329:19462-22522	-	3'	19638-19795	19462-19795
Aradu.E36HP	Adur1329:19462-22522	-	5'	22484-22510	22484-22522
Aradu.SAQ03	Adur1329:7737-12280	+	3'	10623-11975	10623-12280
Aradu.DX8L0	Adur1368:10850-13197	-	3'	11113-11113	10850-11113
Aradu.DX8L0	Adur1368:10850-13197	-	5'	12384-12875	12384-13197
Aradu.IMM4F	Adur1414:40162-43248	+	5'	40208-40783	40162-40783
Aradu.E9I7W	Adur1430:5661-9508	-	3'	6366-6366	5661-6366
Aradu.2AD6G	Adur1519:7337-16307	-	5'	15918-16208	15918-16307
Aradu.9B1PD	Adur1549:218-4704	-	3'	1468-1468	218-1468
Aradu.9B1PD	Adur1549:218-4704	-	5'	2621-2621	2621-4704
Aradu.C0359	Adur1558:50794-54185	-	5'	53689-53689	53689-54185
Aradu.N5Y0T	Adur1570:46231-48052	+	5'	46525-46525	46231-46525
Aradu.VE8JS	Adur1583:32165-41991	+	3'	41699-41774	41699-41991
Aradu.3DX1E	Adur159_2:33343-35969	+	5'	33414-33670	33343-33670
Aradu.3DX1E	Adur159_2:33343-35969	+	3'	35709-35709	35709-35969
Aradu.3Y507	Adur159_2:35664-40122	-	3'	35942-36333	35664-36333
Aradu.3Y507	Adur159_2:35664-40122	-	5'	40029-40029	40029-40122
Aradu.Q4TT2	Adur1607:41585-44414	-	3'	41732-41732	41585-41732
Aradu.Q4TT2	Adur1607:41585-44414	-	5'	43981-44363	43981-44414
Aradu.C70BH	Adur1727:886-21301	-	5'	21213-21213	21213-21301
Aradu.358S0	Adur1789:18760-21921	+	5'	18785-19068	18760-19068
Aradu.KYT10	Adur1872:14214-15214	-	3'	14447-14447	14214-14447
Aradu.KYT10	Adur1872:14214-15214	-	5'	14881-14881	14881-15214
Aradu.5S0GX	Adur1915:7399-11959	+	5'	7578-7578	7399-7578
Aradu.AF71L	Adur1943:2-21992	+	3'	21989-21989	21989-21992
Aradu.S3HVF	Adur1991:9526-19913	-	5'	19656-19700	19656-19913
Aradu.U5IC9	Adur2008:12-1220	+	3'	794-998	794-1220
Aradu.BX1CC	Adur2145:2281-4040	-	3'	2518-2608	2281-2608
Aradu.BX1CC	Adur2145:2281-4040	-	5'	3819-3819	3819-4040
Aradu.KQ2Q3	Adur2219:9253-15315	-	5'	14309-14309	14309-15315
Aradu.UD6ZQ	Adur2219:53-6021	-	3'	148-148	53-148
Aradu.G0HGU	Adur2315:2587-7059	-	5'	6539-6539	6539-7059
Aradu.P07RS	Adur2326:8123-10327	+	3'	10135-10135	10135-10327
Aradu.QYF40	Adur2351:10127-13135	+	3'	12798-12798	12798-13135
Aradu.3M4M3	Adur2357:1-4022	+	3'	2646-3891	2646-4022
Aradu.1AI9C	Adur2401:3-2782	-	5'	2514-2739	2514-2782
Aradu.04SFI	Adur2422:6767-8549	-	5'	8508-8533	8508-8549
Aradu.TM2JG	Adur2423:4995-12419	-	3'	6851-7368	4995-7368
Aradu.TM2JG	Adur2423:4995-12419	-	5'	12084-12413	12084-12419
Aradu.TDW2C	Adur2469:27-2761	-	3'	229-361	27-361
Aradu.C27S1	Adur2495:23-1518	-	3'	481-481	23-481
Aradu.0HY3E	Adur2501:8688-10355	+	5'	8730-9099	8688-9099
Aradu.0HY3E	Adur2501:8688-10355	+	3'	9843-9843	9843-10355
Aradu.BA168	Adur2501:25-1259	-	5'	1207-1235	1207-1259
Aradu.CX4EU	Adur2521:6902-12056	+	3'	11757-11813	11757-12056
Aradu.SJ1JD	Adur2529:8406-11958	-	5'	10987-10987	10987-11958
Aradu.I8U9S	Adur2669:8116-10315	+	3'	9829-9829	9829-10315
Aradu.73KHG	Adur2682:9052-11141	+	3'	10729-10729	10729-11141
Aradu.XP8IA	Adur2791:1990-10272	+	5'	2006-2006	1990-2006
Aradu.AXF3F	Adur2812:7-8167	-	5'	7946-8163	7946-8167
Aradu.9HV89	Adur2827:1614-6976	+	5'	1956-2124	1614-2124
Aradu.9HV89	Adur2827:1614-6976	+	3'	6186-6591	6186-6976
Aradu.VUN5T	Adur2969:1656-5323	+	3'	4578-5024	4578-5323
Aradu.F6FA7	Adur3089:70-407	-	3'	78-78	70-78
Aradu.DI62N	Adur3117:4556-6442	-	3'	5236-5236	4556-5236
Aradu.DI62N	Adur3117:4556-6442	-	5'	5793-5793	5793-6442
Aradu.2IP58	Adur536:424588-426906	-	3'	426274-426274	424588-426274
Aradu.6E4RZ	Adur536:188450-194369	+	3'	193344-193893	193344-194369
Aradu.H8WP2	Adur536:386512-391070	+	3'	390586-390909	390586-391070
Aradu.161U1	Adur793:44277-46473	+	5'	44302-44302	44277-44302
Aradu.161U1	Adur793:44277-46473	+	3'	46295-46295	46295-46473
Aradu.G5YKA	Adur793:244081-256292	+	3'	256063-256148	256063-256292
Aradu.UI2V7	Adur793:104667-107954	+	5'	104977-104977	104667-104977
Aradu.E4IUB	Adur868_2:91-3704	-	3'	349-349	91-349
Aradu.E4IUB	Adur868_2:91-3704	-	5'	3691-3691	3691-3704
Aradu.L1DQB	Adur868_2:122020-127485	+	3'	126799-126799	126799-127485
Aradu.P2TU7	Adur909:93119-95261	+	3'	94936-95246	94936-95261
Aradu.RS5KC	Adur97_2:6399-21735	+	5'	6507-6507	6399-6507
Aradu.RS5KC	Adur97_2:6399-21735	+	3'	21333-21333	21333-21735
Araip.FUR62	Aipa1002:13693-16633	+	3'	16242-16242	16242-16633
Araip.Z2CZQ	Aipa1045:13036-14715	+	3'	14094-14094	14094-14715
Araip.8C3IU	Aipa1071:4193-5012	+	5'	4270-4270	4193-4270
Araip.82QS5	Aipa1073:6394-11072	-	5'	10717-11023	10717-11072
Araip.WD7E3	Aipa1090:154-4214	+	5'	165-421	154-421
Araip.AP9BE	Aipa1148:92-1670	+	5'	144-144	92-144
Araip.AP9BE	Aipa1148:92-1670	+	3'	1254-1254	1254-1670
Araip.NWG6J	Aipa1184:10056-12590	-	3'	10260-10263	10056-10263
Araip.NWG6J	Aipa1184:10056-12590	-	5'	12548-12556	12548-12590
Araip.6Y9SX	Aipa1185:1305-3213	-	3'	1876-2731	1305-2731
Araip.6Y9SX	Aipa1185:1305-3213	-	5'	3040-3205	3040-3213
Araip.K44DW	Aipa1185:412-2387	+	5'	561-1096	412-1096
Araip.4V1SV	Aipa1222:10911-12277	+	5'	10931-10931	10911-10931
Araip.G0GCI	Aipa1243:8508-11743	-	3'	8797-8797	8508-8797
Araip.M66KJ	Aipa1245:24-1951	-	3'	839-839	24-839
Araip.NV4Z5	Aipa1350:9043-10551	-	3'	9044-9204	9043-9204
Araip.2K5FY	Aipa1375:2-9529	+	5'	14-237	2-237
Araip.2K5FY	Aipa1375:2-9529	+	3'	8207-8545	8207-9529
Araip.SRC0D	Aipa1423:1721-9945	+	3'	9111-9539	9111-9945
Araip.ZU6FE	Aipa1435:1298-10490	+	5'	1425-1572	1298-1572
Araip.65ARG	Aipa322:31183-116355	-	5'	116080-116105	116080-116355
Araip.K5YGZ	Aipa322:1-2376	-	5'	1612-1987	1612-2376
Araip.FBR1Z	Aipa369:15126-17799	-	3'	16216-16216	15126-16216
Araip.J1BFD	Aipa421:77314-79931	-	3'	77417-77417	77314-77417
Araip.J1BFD	Aipa421:77314-79931	-	5'	79867-79867	79867-79931
Araip.QL6DD	Aipa588:67-1275	+	5'	118-118	67-118
Araip.G29JE	Aipa732:1-2739	-	3'	2017-03-03	2017-01-03
Araip.G29JE	Aipa732:1-2739	-	5'	2121-2121	2121-2739
Araip.IPD78	Aipa741:3809-6770	+	5'	3830-3902	3809-3902
Araip.KX6CX	Aipa747:18329-20052	-	5'	19786-19786	19786-20052
Araip.EX9I5	Aipa762:5550-10359	+	3'	9878-10172	9878-10359
Araip.99Y2R	Aipa789:21410-25151	+	5'	21531-21531	21410-21531
Araip.NLG9M	Aipa812:400-4599	-	3'	449-708	400-708
Araip.NLG9M	Aipa812:400-4599	-	5'	3974-3984	3974-4599
Araip.F2F62	Aipa837:21425-22993	-	3'	22141-22141	21425-22141
Araip.F2F62	Aipa837:21425-22993	-	5'	22941-22941	22941-22993
Araip.C5K5N	Aipa870:10295-11262	-	5'	11224-11224	11224-11262
Araip.5IE30	Aipa900:19562-20448	-	5'	20149-20149	20149-20448
Araip.H6UGH	Aipa993:1-1159	-	5'	957-1151	957-1159
Aradu.00HR8	Aradu.A01:101889233-101893689	+	5'	101889399-101889399	101889233-101889399
Aradu.00Z8E	Aradu.A01:6326730-6339263	+	3'	6338610-6338904	6338610-6339263
Aradu.011B8	Aradu.A01:51990914-51995844	+	5'	51990918-51991349	51990914-51991349
Aradu.019PN	Aradu.A01:100541770-100545859	+	5'	100541979-100541989	100541770-100541989
Aradu.01UKP	Aradu.A01:103532185-103536790	-	5'	103536332-103536350	103536332-103536790
Aradu.02441	Aradu.A01:90863664-90872134	+	5'	90863791-90863791	90863664-90863791
Aradu.02RAJ	Aradu.A01:2013114-2020630	-	5'	2020489-2020617	2020489-2020630
Aradu.03ESY	Aradu.A01:5439893-5442570	+	5'	5439958-5440171	5439893-5440171
Aradu.03X06	Aradu.A01:4269403-4271801	+	5'	4269427-4269452	4269403-4269452
Aradu.04E6I	Aradu.A01:1093614-1094625	-	3'	1093784-1093784	1093614-1093784
Aradu.04E6I	Aradu.A01:1093614-1094625	-	5'	1094338-1094338	1094338-1094625
Aradu.04GXY	Aradu.A01:32685832-32688662	-	3'	32686126-32686126	32685832-32686126
Aradu.04GXY	Aradu.A01:32685832-32688662	-	5'	32688357-32688357	32688357-32688662
Aradu.06HW9	Aradu.A01:90576654-90579624	+	5'	90576659-90576659	90576654-90576659
Aradu.06JB2	Aradu.A01:91409853-91414190	-	5'	91414022-91414184	91414022-91414190
Aradu.073NL	Aradu.A01:10935126-10941782	+	5'	10935144-10935630	10935126-10935630
Aradu.075C2	Aradu.A01:90059197-90064477	-	3'	90060753-90060816	90059197-90060816
Aradu.075C2	Aradu.A01:90059197-90064477	-	5'	90064034-90064040	90064034-90064477
Aradu.088RT	Aradu.A01:21318823-21325826	-	3'	21319584-21319602	21318823-21319602
Aradu.0992L	Aradu.A01:100371750-100383043	+	5'	100371775-100371980	100371750-100371980
Aradu.0992L	Aradu.A01:100371750-100383043	+	3'	100382558-100383028	100382558-100383043
Aradu.0B0KP	Aradu.A01:106718262-106720926	-	3'	106718322-106718322	106718262-106718322
Aradu.0B0KP	Aradu.A01:106718262-106720926	-	5'	106720361-106720916	106720361-106720926
Aradu.0B4KA	Aradu.A01:228723-233503	+	5'	228872-229112	228723-229112
Aradu.0B4KA	Aradu.A01:228723-233503	+	3'	233319-233351	233319-233503
Aradu.0BA0A	Aradu.A01:96899348-96904677	+	5'	96899564-96899691	96899348-96899691
Aradu.0BA0A	Aradu.A01:96899348-96904677	+	3'	96904121-96904322	96904121-96904677
Aradu.0CC9Q	Aradu.A01:102371754-102375328	-	3'	102371956-102372089	102371754-102372089
Aradu.0H9WK	Aradu.A01:1196469-1201815	-	5'	1201599-1201795	1201599-1201815
Aradu.0IJ43	Aradu.A01:87294720-87300566	-	3'	87294983-87294983	87294720-87294983
Aradu.0IJ43	Aradu.A01:87294720-87300566	-	5'	87299874-87299927	87299874-87300566
Aradu.0IN20	Aradu.A01:50802251-50806703	+	3'	50805934-50806406	50805934-50806703
Aradu.0K8SM	Aradu.A01:70282483-70287075	-	5'	70286893-70286955	70286893-70287075
Aradu.0L20U	Aradu.A01:73594661-73598757	+	5'	73594858-73594894	73594661-73594894
Aradu.0L20U	Aradu.A01:73594661-73598757	+	3'	73597963-73598570	73597963-73598757
Aradu.0LF9F	Aradu.A01:81795639-81801173	-	5'	81800881-81800951	81800881-81801173
Aradu.0M659	Aradu.A01:99301817-99306573	-	3'	99302006-99302379	99301817-99302379
Aradu.0M659	Aradu.A01:99301817-99306573	-	5'	99306239-99306422	99306239-99306573
Aradu.0RW41	Aradu.A01:10836420-10841368	-	3'	10837120-10837228	10836420-10837228
Aradu.0RW41	Aradu.A01:10836420-10841368	-	5'	10841064-10841064	10841064-10841368
Aradu.0UC7C	Aradu.A01:1039104-1048408	-	3'	1039146-1039319	1039104-1039319
Aradu.0XH9I	Aradu.A01:97983452-97989828	+	3'	97989483-97989814	97989483-97989828
Aradu.0YE33	Aradu.A01:96541702-96542770	-	5'	96542205-96542582	96542205-96542770
Aradu.0YT1E	Aradu.A01:10810859-10816808	+	5'	10811022-10811022	10810859-10811022
Aradu.0YT1E	Aradu.A01:10810859-10816808	+	3'	10816500-10816500	10816500-10816808
Aradu.10MDB	Aradu.A01:41478844-41482088	+	3'	41481907-41482050	41481907-41482088
Aradu.10WEW	Aradu.A01:7640642-7646395	-	5'	7646354-7646354	7646354-7646395
Aradu.10XQ1	Aradu.A01:62957777-62961773	-	3'	62958065-62958065	62957777-62958065
Aradu.10XQ1	Aradu.A01:62957777-62961773	-	5'	62961477-62961477	62961477-62961773
Aradu.11E6F	Aradu.A01:87669380-87672922	-	5'	87672576-87672912	87672576-87672922
Aradu.1235N	Aradu.A01:8699483-8702980	+	5'	8699810-8699810	8699483-8699810
Aradu.12ETV	Aradu.A01:1569385-1572222	-	3'	1569690-1569727	1569385-1569727
Aradu.12NGZ	Aradu.A01:96865192-96876706	-	3'	96865332-96865894	96865192-96865894
Aradu.12QMV	Aradu.A01:105355186-105360165	-	3'	105355240-105355240	105355186-105355240
Aradu.131HS	Aradu.A01:95759737-95772332	-	3'	95760645-95760645	95759737-95760645
Aradu.131HS	Aradu.A01:95759737-95772332	-	5'	95772102-95772102	95772102-95772332
Aradu.14I2M	Aradu.A01:39330510-39335388	+	3'	39335310-39335310	39335310-39335388
Aradu.15BNX	Aradu.A01:97492762-97497540	-	3'	97493040-97493433	97492762-97493433
Aradu.15BNX	Aradu.A01:97492762-97497540	-	5'	97497034-97497034	97497034-97497540
Aradu.15MGK	Aradu.A01:7144814-7152673	-	5'	7152288-7152643	7152288-7152673
Aradu.15PR5	Aradu.A01:11959973-11971007	+	5'	11960030-11960160	11959973-11960160
Aradu.15QQT	Aradu.A01:17654261-17657454	-	5'	17657374-17657374	17657374-17657454
Aradu.15YNL	Aradu.A01:74792818-74795939	+	5'	74792896-74792915	74792818-74792915
Aradu.1659P	Aradu.A01:6197443-6202061	+	5'	6197769-6197769	6197443-6197769
Aradu.1659P	Aradu.A01:6197443-6202061	+	3'	6201430-6201877	6201430-6202061
Aradu.16E7C	Aradu.A01:105049086-105053942	-	5'	105053671-105053773	105053671-105053942
Aradu.16YSS	Aradu.A01:5589045-5590673	-	3'	5589150-5589150	5589045-5589150
Aradu.16YSS	Aradu.A01:5589045-5590673	-	5'	5590463-5590463	5590463-5590673
Aradu.175L3	Aradu.A01:98829536-98832748	+	5'	98829827-98829827	98829536-98829827
Aradu.175L3	Aradu.A01:98829536-98832748	+	3'	98832369-98832619	98832369-98832748
Aradu.17JE2	Aradu.A01:106154811-106156304	-	3'	106155002-106155002	106154811-106155002
Aradu.17ZWJ	Aradu.A01:95030529-95040015	-	5'	95039814-95039814	95039814-95040015
Aradu.183XK	Aradu.A01:5845628-5851626	+	5'	5845775-5845786	5845628-5845786
Aradu.185U9	Aradu.A01:20805840-20812879	+	5'	20805935-20805935	20805840-20805935
Aradu.185U9	Aradu.A01:20805840-20812879	+	3'	20812591-20812800	20812591-20812879
Aradu.18K0I	Aradu.A01:1503060-1517300	-	3'	1503127-1503361	1503060-1503361
Aradu.19FU1	Aradu.A01:103872865-103880849	-	3'	103873067-103873560	103872865-103873560
Aradu.1C5Z6	Aradu.A01:2756904-2763156	+	3'	2762325-2762369	2762325-2763156
Aradu.1DJ56	Aradu.A01:92468656-92471299	+	3'	92470766-92471056	92470766-92471299
Aradu.1DV9M	Aradu.A01:1900112-1904463	+	5'	1900223-1900313	1900112-1900313
Aradu.1F8U9	Aradu.A01:48575791-48579158	-	3'	48577476-48577903	48575791-48577903
Aradu.1F8U9	Aradu.A01:48575791-48579158	-	5'	48579008-48579008	48579008-48579158
Aradu.1G3YF	Aradu.A01:89298227-89301509	-	5'	89301277-89301347	89301277-89301509
Aradu.1GC85	Aradu.A01:92136040-92138587	-	3'	92136105-92136400	92136040-92136400
Aradu.1GC85	Aradu.A01:92136040-92138587	-	5'	92138528-92138537	92138528-92138587
Aradu.1HA1K	Aradu.A01:10112367-10115709	+	3'	10115039-10115397	10115039-10115709
Aradu.1I23V	Aradu.A01:88926382-88930627	+	5'	88926425-88926491	88926382-88926491
Aradu.1I2B8	Aradu.A01:42899755-42904407	-	3'	42900430-42900663	42899755-42900663
Aradu.1J7X7	Aradu.A01:11309032-11314690	-	3'	11309368-11309368	11309032-11309368
Aradu.1J7X7	Aradu.A01:11309032-11314690	-	5'	11314620-11314620	11314620-11314690
Aradu.1J8DV	Aradu.A01:92188530-92193354	+	5'	92189377-92189837	92188530-92189837
Aradu.1LG94	Aradu.A01:95797944-95805320	-	3'	95798566-95798578	95797944-95798578
Aradu.1LG94	Aradu.A01:95797944-95805320	-	5'	95805149-95805303	95805149-95805320
Aradu.1N2NV	Aradu.A01:10589553-10598732	+	5'	10589820-10589820	10589553-10589820
Aradu.1N2NV	Aradu.A01:10589553-10598732	+	3'	10598528-10598528	10598528-10598732
Aradu.1NV6M	Aradu.A01:29404633-29423872	-	5'	29423660-29423714	29423660-29423872
Aradu.1QJ22	Aradu.A01:85676182-85677417	+	5'	85676213-85676213	85676182-85676213
Aradu.1QJ22	Aradu.A01:85676182-85677417	+	3'	85676583-85676583	85676583-85677417
Aradu.1QM5Z	Aradu.A01:77780892-77791049	-	3'	77781421-77782215	77780892-77782215
Aradu.1R5WG	Aradu.A01:96183009-96187169	+	5'	96183012-96183012	96183009-96183012
Aradu.1R5WG	Aradu.A01:96183009-96187169	+	3'	96186521-96186889	96186521-96187169
Aradu.1T2VN	Aradu.A01:77649972-77654574	+	3'	77654272-77654571	77654272-77654574
Aradu.1T3UD	Aradu.A01:93958862-93961501	+	3'	93961274-93961274	93961274-93961501
Aradu.1W3A3	Aradu.A01:34825369-34829215	+	5'	34825385-34825385	34825369-34825385
Aradu.1X1DY	Aradu.A01:89650662-89653269	+	3'	89652605-89653138	89652605-89653269
Aradu.1XB3Y	Aradu.A01:2315665-2318715	-	5'	2318143-2318644	2318143-2318715
Aradu.1XJ5E	Aradu.A01:37718412-37727354	-	5'	37727073-37727095	37727073-37727354
Aradu.203ID	Aradu.A01:90174354-90179518	-	5'	90179333-90179465	90179333-90179518
Aradu.20BN3	Aradu.A01:100546016-100546689	-	5'	100546439-100546439	100546439-100546689
Aradu.20TWF	Aradu.A01:93608593-93614479	-	3'	93608781-93608781	93608593-93608781
Aradu.20TWF	Aradu.A01:93608593-93614479	-	5'	93614094-93614094	93614094-93614479
Aradu.212BA	Aradu.A01:16895199-16909598	-	3'	16895713-16895993	16895199-16895993
Aradu.212BA	Aradu.A01:16895199-16909598	-	5'	16909244-16909400	16909244-16909598
Aradu.212BQ	Aradu.A01:3067484-3076159	+	5'	3067496-3067659	3067484-3067659
Aradu.22C31	Aradu.A01:12172034-12176692	-	3'	12172037-12172286	12172034-12172286
Aradu.22C31	Aradu.A01:12172034-12176692	-	5'	12176375-12176679	12176375-12176692
Aradu.23HHW	Aradu.A01:773874-778972	-	3'	773925-774281	773874-774281
Aradu.2448N	Aradu.A01:102617332-102620451	+	3'	102619615-102619825	102619615-102620451
Aradu.24SCU	Aradu.A01:5426645-5429581	-	5'	5429477-5429517	5429477-5429581
Aradu.25YD7	Aradu.A01:88081301-88087743	-	5'	88087411-88087609	88087411-88087743
Aradu.264TN	Aradu.A01:80945460-80948991	-	3'	80945469-80945735	80945460-80945735
Aradu.271A7	Aradu.A01:12008589-12013935	-	3'	12008599-12009265	12008589-12009265
Aradu.271A7	Aradu.A01:12008589-12013935	-	5'	12013238-12013867	12013238-12013935
Aradu.27DYI	Aradu.A01:9073840-9079754	-	3'	9074190-9074241	9073840-9074241
Aradu.27DYI	Aradu.A01:9073840-9079754	-	5'	9079481-9079723	9079481-9079754
Aradu.27E3E	Aradu.A01:37959859-37962852	-	3'	37960081-37960081	37959859-37960081
Aradu.27E5Y	Aradu.A01:5368979-5371388	+	5'	5369068-5369077	5368979-5369077
Aradu.27X8G	Aradu.A01:88948787-88959740	-	3'	88949131-88949743	88948787-88949743
Aradu.27X8G	Aradu.A01:88948787-88959740	-	5'	88959458-88959547	88959458-88959740
Aradu.288JJ	Aradu.A01:95727776-95733354	-	3'	95727830-95727994	95727776-95727994
Aradu.288JJ	Aradu.A01:95727776-95733354	-	5'	95732965-95733335	95732965-95733354
Aradu.29PYU	Aradu.A01:93245497-93246230	+	5'	93245546-93245546	93245497-93245546
Aradu.29PYU	Aradu.A01:93245497-93246230	+	3'	93245881-93245881	93245881-93246230
Aradu.29R8J	Aradu.A01:90051687-90058188	+	5'	90051723-90052031	90051687-90052031
Aradu.29YG3	Aradu.A01:8587034-8592679	+	5'	8587229-8587712	8587034-8587712
Aradu.29YG3	Aradu.A01:8587034-8592679	+	3'	8592144-8592144	8592144-8592679
Aradu.2A8G5	Aradu.A01:7502861-7505126	+	3'	7504292-7504292	7504292-7505126
Aradu.2CQ5F	Aradu.A01:96756112-96761209	-	5'	96760921-96761004	96760921-96761209
Aradu.2E1F0	Aradu.A01:96200716-96203992	-	3'	96200798-96200798	96200716-96200798
Aradu.2F17T	Aradu.A01:9793035-9796460	+	5'	9793036-9793053	9793035-9793053
Aradu.2F4XL	Aradu.A01:3806466-3813614	-	5'	3813390-3813390	3813390-3813614
Aradu.2F4YI	Aradu.A01:88088110-88095749	-	3'	88088795-88089064	88088110-88089064
Aradu.2F99R	Aradu.A01:7779172-7782796	-	3'	7779176-7779480	7779172-7779480
Aradu.2G9F1	Aradu.A01:55346838-55351026	-	3'	55347168-55347899	55346838-55347899
Aradu.2G9F1	Aradu.A01:55346838-55351026	-	5'	55350724-55350747	55350724-55351026
Aradu.2H96K	Aradu.A01:100173471-100178551	-	3'	100173681-100174949	100173471-100174949
Aradu.2H96K	Aradu.A01:100173471-100178551	-	5'	100177782-100178356	100177782-100178551
Aradu.2HC2B	Aradu.A01:3440650-3444146	-	3'	3441337-3441389	3440650-3441389
Aradu.2HC2B	Aradu.A01:3440650-3444146	-	5'	3443883-3444134	3443883-3444146
Aradu.2I595	Aradu.A01:101452486-101453934	-	3'	101453165-101453165	101452486-101453165
Aradu.2I595	Aradu.A01:101452486-101453934	-	5'	101453720-101453720	101453720-101453934
Aradu.2J2GA	Aradu.A01:88727541-88741019	-	3'	88727816-88729123	88727541-88729123
Aradu.2J2GA	Aradu.A01:88727541-88741019	-	5'	88740653-88740775	88740653-88741019
Aradu.2LG7E	Aradu.A01:96536666-96538184	+	5'	96536668-96536668	96536666-96536668
Aradu.2LG7E	Aradu.A01:96536666-96538184	+	3'	96537833-96537833	96537833-96538184
Aradu.2LH1B	Aradu.A01:105058801-105062864	-	3'	105058969-105058969	105058801-105058969
Aradu.2LH1B	Aradu.A01:105058801-105062864	-	5'	105062468-105062803	105062468-105062864
Aradu.2NE99	Aradu.A01:9957576-9962304	-	3'	9957619-9958168	9957576-9958168
Aradu.2P1ME	Aradu.A01:98857842-98860183	-	3'	98858036-98858366	98857842-98858366
Aradu.2P1ME	Aradu.A01:98857842-98860183	-	5'	98859885-98860171	98859885-98860183
Aradu.2PP17	Aradu.A01:72619614-72624747	-	3'	72619617-72619761	72619614-72619761
Aradu.2PP17	Aradu.A01:72619614-72624747	-	5'	72624721-72624721	72624721-72624747
Aradu.2R2WH	Aradu.A01:100451243-100461538	-	3'	100451448-100452147	100451243-100452147
Aradu.2RC64	Aradu.A01:3283994-3291778	-	3'	3284114-3284652	3283994-3284652
Aradu.2RC64	Aradu.A01:3283994-3291778	-	5'	3291297-3291297	3291297-3291778
Aradu.2RN1W	Aradu.A01:91121099-91126320	+	5'	91121282-91121309	91121099-91121309
Aradu.2RN1W	Aradu.A01:91121099-91126320	+	3'	91126074-91126204	91126074-91126320
Aradu.2S12F	Aradu.A01:12338011-12342887	+	5'	12338170-12338170	12338011-12338170
Aradu.2S12F	Aradu.A01:12338011-12342887	+	3'	12342452-12342687	12342452-12342887
Aradu.2S5VQ	Aradu.A01:100333952-100338944	-	3'	100333999-100334621	100333952-100334621
Aradu.2S5VQ	Aradu.A01:100333952-100338944	-	5'	100338562-100338678	100338562-100338944
Aradu.2TW0K	Aradu.A01:25012817-25016808	+	3'	25016533-25016716	25016533-25016808
Aradu.2UI08	Aradu.A01:89315025-89317289	-	3'	89315384-89315384	89315025-89315384
Aradu.2UI08	Aradu.A01:89315025-89317289	-	5'	89316966-89317130	89316966-89317289
Aradu.2V3YU	Aradu.A01:77710072-77716907	-	3'	77710543-77710543	77710072-77710543
Aradu.2V3YU	Aradu.A01:77710072-77716907	-	5'	77716506-77716506	77716506-77716907
Aradu.2X2L9	Aradu.A01:46920408-46924139	+	5'	46920451-46920451	46920408-46920451
Aradu.2X2L9	Aradu.A01:46920408-46924139	+	3'	46922377-46922377	46922377-46924139
Aradu.2XN5R	Aradu.A01:90313139-90317746	-	5'	90317719-90317719	90317719-90317746
Aradu.2Y4H2	Aradu.A01:8703734-8707996	+	3'	8706567-8707752	8706567-8707996
Aradu.30JD5	Aradu.A01:53266215-53270048	-	3'	53266451-53266530	53266215-53266530
Aradu.30JD5	Aradu.A01:53266215-53270048	-	5'	53268822-53269939	53268822-53270048
Aradu.31RFE	Aradu.A01:99750752-99754282	-	5'	99753726-99754239	99753726-99754282
Aradu.32A9T	Aradu.A01:37531102-37539411	+	5'	37531222-37531386	37531102-37531386
Aradu.32A9T	Aradu.A01:37531102-37539411	+	3'	37538497-37539263	37538497-37539411
Aradu.32F23	Aradu.A01:9308856-9313444	+	3'	9312953-9313441	9312953-9313444
Aradu.32PA7	Aradu.A01:85545130-85556150	-	3'	85545380-85545688	85545130-85545688
Aradu.32PA7	Aradu.A01:85545130-85556150	-	5'	85555983-85555983	85555983-85556150
Aradu.33HIQ	Aradu.A01:55184907-55190558	-	3'	55184961-55185183	55184907-55185183
Aradu.33HIQ	Aradu.A01:55184907-55190558	-	5'	55190195-55190235	55190195-55190558
Aradu.33RZ4	Aradu.A01:4099089-4111864	-	3'	4099235-4099235	4099089-4099235
Aradu.33VFZ	Aradu.A01:101099158-101103050	-	5'	101102904-101102945	101102904-101103050
Aradu.33WK0	Aradu.A01:38141497-38146090	+	3'	38145221-38145414	38145221-38146090
Aradu.34CIB	Aradu.A01:103998724-103999462	-	3'	103998927-103999092	103998724-103999092
Aradu.34CIB	Aradu.A01:103998724-103999462	-	5'	103999393-103999452	103999393-103999462
Aradu.35UKN	Aradu.A01:15138324-15141264	+	5'	15138346-15138473	15138324-15138473
Aradu.35UKN	Aradu.A01:15138324-15141264	+	3'	15140904-15141116	15140904-15141264
Aradu.36B88	Aradu.A01:93768478-93772673	+	5'	93768494-93768561	93768478-93768561
Aradu.37VA0	Aradu.A01:19819389-19821664	+	3'	19821328-19821660	19821328-19821664
Aradu.38IT2	Aradu.A01:38117541-38119661	-	5'	38119469-38119629	38119469-38119661
Aradu.38T8A	Aradu.A01:8720298-8725525	-	3'	8720353-8720576	8720298-8720576
Aradu.393MX	Aradu.A01:4312282-4313157	-	3'	4312578-4312578	4312282-4312578
Aradu.393MX	Aradu.A01:4312282-4313157	-	5'	4313015-4313015	4313015-4313157
Aradu.3A2M2	Aradu.A01:10482188-10487544	+	5'	10482437-10482508	10482188-10482508
Aradu.3A2M2	Aradu.A01:10482188-10487544	+	3'	10486521-10487240	10486521-10487544
Aradu.3I0JC	Aradu.A01:99178428-99182426	-	3'	99178547-99179449	99178428-99179449
Aradu.3J46P	Aradu.A01:98589624-98594515	+	5'	98589962-98589967	98589624-98589967
Aradu.3J46P	Aradu.A01:98589624-98594515	+	3'	98593879-98593952	98593879-98594515
Aradu.3K1CH	Aradu.A01:90713333-90723200	+	3'	90720610-90721510	90720610-90723200
Aradu.3L1P7	Aradu.A01:17639455-17645593	-	3'	17639461-17639741	17639455-17639741
Aradu.3L6PE	Aradu.A01:99351489-99354275	-	5'	99353681-99353681	99353681-99354275
Aradu.3M7YF	Aradu.A01:105717169-105719380	+	5'	105717310-105717310	105717169-105717310
Aradu.3N4WU	Aradu.A01:100463953-100467510	-	3'	100464148-100464309	100463953-100464309
Aradu.3N4WU	Aradu.A01:100463953-100467510	-	5'	100467419-100467419	100467419-100467510
Aradu.3N51U	Aradu.A01:103970208-103980070	+	3'	103979454-103979819	103979454-103980070
Aradu.3P5DT	Aradu.A01:9298859-9302895	+	3'	9302108-9302638	9302108-9302895
Aradu.3R7AR	Aradu.A01:600309-611919	-	3'	600348-600375	600309-600375
Aradu.3R7AR	Aradu.A01:600309-611919	-	5'	611536-611641	611536-611919
Aradu.3RP7R	Aradu.A01:92367716-92372072	-	3'	92367846-92368317	92367716-92368317
Aradu.3RP7R	Aradu.A01:92367716-92372072	-	5'	92371875-92371908	92371875-92372072
Aradu.3T0G0	Aradu.A01:5221949-5226294	-	3'	5222212-5222883	5221949-5222883
Aradu.3T61M	Aradu.A01:94185937-94190272	-	3'	94186054-94186548	94185937-94186548
Aradu.3TC3I	Aradu.A01:106660811-106663407	+	3'	106663165-106663315	106663165-106663407
Aradu.3TN8V	Aradu.A01:90046582-90049909	+	3'	90049158-90049421	90049158-90049909
Aradu.3V9TC	Aradu.A01:5140090-5145656	-	3'	5140187-5140788	5140090-5140788
Aradu.3W61T	Aradu.A01:4916381-4931135	-	3'	4916516-4916791	4916381-4916791
Aradu.3WJ36	Aradu.A01:102691093-102694883	-	3'	102691480-102691502	102691093-102691502
Aradu.3WJ36	Aradu.A01:102691093-102694883	-	5'	102694404-102694404	102694404-102694883
Aradu.3Y8Y2	Aradu.A01:6516195-6520688	+	5'	6516239-6516240	6516195-6516240
Aradu.3Y8Y2	Aradu.A01:6516195-6520688	+	3'	6519159-6520534	6519159-6520688
Aradu.40FJC	Aradu.A01:90160468-90164630	-	3'	90160479-90160815	90160468-90160815
Aradu.40FJC	Aradu.A01:90160468-90164630	-	5'	90164608-90164608	90164608-90164630
Aradu.413T7	Aradu.A01:36126115-36130888	+	5'	36126141-36126141	36126115-36126141
Aradu.4329L	Aradu.A01:5317058-5329888	+	3'	5329606-5329886	5329606-5329888
Aradu.43V4X	Aradu.A01:3009006-3009893	-	3'	3009142-3009198	3009006-3009198
Aradu.44KAK	Aradu.A01:101051574-101054396	+	5'	101051689-101051887	101051574-101051887
Aradu.45B0T	Aradu.A01:55515845-55522790	+	5'	55515974-55515984	55515845-55515984
Aradu.45B71	Aradu.A01:16662073-16669315	-	3'	16662800-16663153	16662073-16663153
Aradu.45QUK	Aradu.A01:13069732-13075450	-	3'	13069978-13070234	13069732-13070234
Aradu.45QUK	Aradu.A01:13069732-13075450	-	5'	13075330-13075330	13075330-13075450
Aradu.465JP	Aradu.A01:15196449-15198786	+	5'	15196749-15196749	15196449-15196749
Aradu.465JP	Aradu.A01:15196449-15198786	+	3'	15198245-15198775	15198245-15198786
Aradu.47ARL	Aradu.A01:106204129-106206560	-	5'	106206396-106206396	106206396-106206560
Aradu.483P6	Aradu.A01:93658691-93663063	-	3'	93658861-93659083	93658691-93659083
Aradu.483P6	Aradu.A01:93658691-93663063	-	5'	93662925-93663051	93662925-93663063
Aradu.48EM9	Aradu.A01:19539738-19543621	-	3'	19539741-19539741	19539738-19539741
Aradu.48EM9	Aradu.A01:19539738-19543621	-	5'	19543355-19543551	19543355-19543621
Aradu.48MTL	Aradu.A01:76021075-76038372	+	5'	76021164-76021164	76021075-76021164
Aradu.48UVV	Aradu.A01:91490045-91493824	-	5'	91493362-91493559	91493362-91493824
Aradu.49W53	Aradu.A01:94211969-94215304	+	5'	94212476-94212476	94211969-94212476
Aradu.4A66N	Aradu.A01:6802526-6806909	-	3'	6802544-6802753	6802526-6802753
Aradu.4B33S	Aradu.A01:63027668-63030760	+	3'	63030346-63030585	63030346-63030760
Aradu.4B9ZF	Aradu.A01:36411660-36416315	-	3'	36411806-36412205	36411660-36412205
Aradu.4B9ZF	Aradu.A01:36411660-36416315	-	5'	36416134-36416298	36416134-36416315
Aradu.4C25F	Aradu.A01:92406496-92412908	-	3'	92406686-92407106	92406496-92407106
Aradu.4C39E	Aradu.A01:3577048-3582596	-	3'	3577429-3577429	3577048-3577429
Aradu.4C39E	Aradu.A01:3577048-3582596	-	5'	3581877-3582547	3581877-3582596
Aradu.4D0SU	Aradu.A01:9255550-9258925	-	3'	9255587-9255587	9255550-9255587
Aradu.4D0SU	Aradu.A01:9255550-9258925	-	5'	9258701-9258899	9258701-9258925
Aradu.4D9C8	Aradu.A01:70250913-70253110	+	3'	70251861-70252268	70251861-70253110
Aradu.4EV3T	Aradu.A01:98557182-98565560	+	5'	98557286-98557286	98557182-98557286
Aradu.4I33C	Aradu.A01:4877461-4880060	-	5'	4879810-4879810	4879810-4880060
Aradu.4I3D5	Aradu.A01:2193248-2194377	+	3'	2194110-2194309	2194110-2194377
Aradu.4I5EQ	Aradu.A01:94624917-94684243	+	3'	94683836-94684161	94683836-94684243
Aradu.4I7HJ	Aradu.A01:7157337-7164509	+	5'	7157409-7157452	7157337-7157452
Aradu.4J3R3	Aradu.A01:57449480-57455057	+	3'	57454663-57454820	57454663-57455057
Aradu.4L0F2	Aradu.A01:101334034-101340715	-	5'	101340241-101340589	101340241-101340715
Aradu.4M8RF	Aradu.A01:99363706-99367277	+	5'	99363831-99363831	99363706-99363831
Aradu.4M90H	Aradu.A01:91661278-91662699	-	3'	91661291-91661465	91661278-91661465
Aradu.4MI8J	Aradu.A01:93126970-93152031	-	3'	93127094-93127094	93126970-93127094
Aradu.4N3HV	Aradu.A01:459623-468738	-	5'	468554-468554	468554-468738
Aradu.4Q4DJ	Aradu.A01:10745768-10749764	+	5'	10745988-10745988	10745768-10745988
Aradu.4Q75D	Aradu.A01:66109980-66119381	+	5'	66110268-66110493	66109980-66110493
Aradu.4Q75D	Aradu.A01:66109980-66119381	+	3'	66118738-66119171	66118738-66119381
Aradu.4R3IT	Aradu.A01:30239928-30246241	+	3'	30245634-30245634	30245634-30246241
Aradu.4T64T	Aradu.A01:69530318-69532559	-	5'	69532174-69532240	69532174-69532559
Aradu.4T8J3	Aradu.A01:93634886-93638589	+	5'	93635043-93635043	93634886-93635043
Aradu.4VZ9K	Aradu.A01:88827606-88830831	-	3'	88827608-88827868	88827606-88827868
Aradu.4X0FW	Aradu.A01:62774578-62779739	-	3'	62774904-62775149	62774578-62775149
Aradu.4X0FW	Aradu.A01:62774578-62779739	-	5'	62779690-62779690	62779690-62779739
Aradu.4Z8HY	Aradu.A01:104028653-104039833	+	3'	104037784-104039083	104037784-104039833
Aradu.517HT	Aradu.A01:88099421-88104091	-	3'	88100131-88100199	88099421-88100199
Aradu.51BBB	Aradu.A01:91188919-91190052	-	3'	91189077-91189355	91188919-91189355
Aradu.51KU5	Aradu.A01:106555395-106557987	+	3'	106557904-106557904	106557904-106557987
Aradu.52JCC	Aradu.A01:91733813-91740602	+	3'	91740109-91740348	91740109-91740602
Aradu.53IP4	Aradu.A01:8313100-8318736	-	3'	8313411-8313875	8313100-8313875
Aradu.53IP4	Aradu.A01:8313100-8318736	-	5'	8318561-8318561	8318561-8318736
Aradu.545KH	Aradu.A01:29859680-29862790	-	3'	29860854-29860854	29859680-29860854
Aradu.545KH	Aradu.A01:29859680-29862790	-	5'	29861951-29862640	29861951-29862790
Aradu.54DRJ	Aradu.A01:6302069-6306847	+	5'	6302139-6302139	6302069-6302139
Aradu.54DRJ	Aradu.A01:6302069-6306847	+	3'	6306540-6306701	6306540-6306847
Aradu.558PZ	Aradu.A01:95719486-95725684	+	5'	95719606-95719606	95719486-95719606
Aradu.55DBE	Aradu.A01:93487333-93488906	-	3'	93487514-93487582	93487333-93487582
Aradu.55G1C	Aradu.A01:48359687-48363920	-	3'	48359803-48359972	48359687-48359972
Aradu.55G1C	Aradu.A01:48359687-48363920	-	5'	48363693-48363761	48363693-48363920
Aradu.55SXN	Aradu.A01:5172445-5174316	+	5'	5173178-5173178	5172445-5173178
Aradu.55SXN	Aradu.A01:5172445-5174316	+	3'	5174014-5174014	5174014-5174316
Aradu.573UI	Aradu.A01:11180606-11185041	+	5'	11180803-11181038	11180606-11181038
Aradu.573UI	Aradu.A01:11180606-11185041	+	3'	11184301-11184851	11184301-11185041
Aradu.58LEP	Aradu.A01:38061524-38064700	+	5'	38061772-38061843	38061524-38061843
Aradu.5B5MS	Aradu.A01:4933135-4939535	+	3'	4939523-4939523	4939523-4939535
Aradu.5C50M	Aradu.A01:106208293-106212300	+	5'	106208532-106208532	106208293-106208532
Aradu.5C50M	Aradu.A01:106208293-106212300	+	3'	106212096-106212283	106212096-106212300
Aradu.5FE4Y	Aradu.A01:104136724-104144974	+	5'	104136728-104136889	104136724-104136889
Aradu.5FE4Y	Aradu.A01:104136724-104144974	+	3'	104143753-104143924	104143753-104144974
Aradu.5FG59	Aradu.A01:50374724-50376521	+	5'	50374781-50375352	50374724-50375352
Aradu.5FT1Y	Aradu.A01:89470188-89476579	+	5'	89470430-89470431	89470188-89470431
Aradu.5G5Y2	Aradu.A01:10270042-10273604	-	5'	10273431-10273514	10273431-10273604
Aradu.5G6X0	Aradu.A01:94902523-94907778	+	5'	94902572-94903210	94902523-94903210
Aradu.5G6X0	Aradu.A01:94902523-94907778	+	3'	94906488-94907465	94906488-94907778
Aradu.5G7S4	Aradu.A01:42738107-42741952	-	3'	42738234-42738438	42738107-42738438
Aradu.5G7S4	Aradu.A01:42738107-42741952	-	5'	42741762-42741762	42741762-42741952
Aradu.5G85K	Aradu.A01:11294154-11297960	+	3'	11297215-11297417	11297215-11297960
Aradu.5GH6D	Aradu.A01:30345822-30349935	+	5'	30345848-30345929	30345822-30345929
Aradu.5IY1Y	Aradu.A01:42212820-42217614	+	5'	42213065-42213065	42212820-42213065
Aradu.5IY1Y	Aradu.A01:42212820-42217614	+	3'	42217407-42217575	42217407-42217614
Aradu.5LM0H	Aradu.A01:91974273-91981072	-	3'	91974316-91974316	91974273-91974316
Aradu.5LM0H	Aradu.A01:91974273-91981072	-	5'	91980478-91980478	91980478-91981072
Aradu.5M3S8	Aradu.A01:90158241-90160416	+	3'	90160115-90160389	90160115-90160416
Aradu.5MH5E	Aradu.A01:102010561-102013230	+	5'	102010990-102010990	102010561-102010990
Aradu.5N10F	Aradu.A01:5596925-5600286	-	3'	5597040-5597045	5596925-5597045
Aradu.5NW8W	Aradu.A01:97702584-97709327	+	5'	97702721-97702908	97702584-97702908
Aradu.5NW8W	Aradu.A01:97702584-97709327	+	3'	97708835-97708998	97708835-97709327
Aradu.5Q0IP	Aradu.A01:65419675-65427213	-	3'	65419965-65420146	65419675-65420146
Aradu.5QP1W	Aradu.A01:102233329-102238180	+	5'	102233643-102233690	102233329-102233690
Aradu.5U38R	Aradu.A01:92688616-92690093	-	5'	92689934-92689934	92689934-92690093
Aradu.5UB5J	Aradu.A01:4676685-4682643	-	3'	4677048-4677780	4676685-4677780
Aradu.5UB5J	Aradu.A01:4676685-4682643	-	5'	4682562-4682562	4682562-4682643
Aradu.5V20C	Aradu.A01:70128923-70132575	-	5'	70132426-70132546	70132426-70132575
Aradu.60XH7	Aradu.A01:94177787-94185722	+	5'	94177823-94177995	94177787-94177995
Aradu.628VW	Aradu.A01:31118673-31121316	+	3'	31121029-31121308	31121029-31121316
Aradu.646B6	Aradu.A01:106061034-106063303	-	5'	106063004-106063294	106063004-106063303
Aradu.647P3	Aradu.A01:4179483-4183088	+	5'	4179655-4179725	4179483-4179725
Aradu.64BNM	Aradu.A01:98423180-98424508	+	5'	98423186-98423186	98423180-98423186
Aradu.64BNM	Aradu.A01:98423180-98424508	+	3'	98424161-98424161	98424161-98424508
Aradu.66PTX	Aradu.A01:54775201-54782109	-	3'	54776237-54776237	54775201-54776237
Aradu.66PTX	Aradu.A01:54775201-54782109	-	5'	54781779-54782104	54781779-54782109
Aradu.66WBT	Aradu.A01:91529048-91536070	-	3'	91529230-91529457	91529048-91529457
Aradu.672VX	Aradu.A01:99068950-99072640	-	5'	99072362-99072362	99072362-99072640
Aradu.68KK7	Aradu.A01:8228407-8232713	+	5'	8228606-8229898	8228407-8229898
Aradu.69QXE	Aradu.A01:92517475-92526790	-	3'	92517478-92518149	92517475-92518149
Aradu.69QXE	Aradu.A01:92517475-92526790	-	5'	92526515-92526776	92526515-92526790
Aradu.69Z0K	Aradu.A01:15916179-15922207	-	5'	15921885-15922044	15921885-15922207
Aradu.6A7BZ	Aradu.A01:89623768-89643334	-	5'	89642883-89643037	89642883-89643334
Aradu.6E94N	Aradu.A01:106255971-106260687	-	3'	106256184-106256324	106255971-106256324
Aradu.6E94N	Aradu.A01:106255971-106260687	-	5'	106260643-106260643	106260643-106260687
Aradu.6G002	Aradu.A01:12019304-12027097	+	5'	12019365-12019486	12019304-12019486
Aradu.6H8YD	Aradu.A01:20830389-20833810	+	3'	20833451-20833721	20833451-20833810
Aradu.6I1RF	Aradu.A01:102047177-102050246	-	3'	102047685-102047685	102047177-102047685
Aradu.6I1RF	Aradu.A01:102047177-102050246	-	5'	102050151-102050157	102050151-102050246
Aradu.6I2MF	Aradu.A01:8777474-8781572	+	3'	8780986-8781236	8780986-8781572
Aradu.6I67A	Aradu.A01:3715575-3725737	+	3'	3725488-3725706	3725488-3725737
Aradu.6K5NG	Aradu.A01:93558990-93561186	+	3'	93560927-93561164	93560927-93561186
Aradu.6L2WH	Aradu.A01:32856667-32862120	+	3'	32861691-32861691	32861691-32862120
Aradu.6LK51	Aradu.A01:93282415-93287404	+	5'	93282440-93282824	93282415-93282824
Aradu.6T1KT	Aradu.A01:10700535-10705914	-	5'	10705545-10705719	10705545-10705914
Aradu.6TH01	Aradu.A01:90781243-90784340	+	5'	90781712-90781712	90781243-90781712
Aradu.6TH01	Aradu.A01:90781243-90784340	+	3'	90783637-90783637	90783637-90784340
Aradu.6UV16	Aradu.A01:10192299-10196090	+	3'	10195640-10195966	10195640-10196090
Aradu.6V6HA	Aradu.A01:92280077-92282132	-	3'	92280395-92280395	92280077-92280395
Aradu.6V6HA	Aradu.A01:92280077-92282132	-	5'	92281924-92281924	92281924-92282132
Aradu.6W0PK	Aradu.A01:12324398-12335149	+	5'	12324484-12324870	12324398-12324870
Aradu.6W0PK	Aradu.A01:12324398-12335149	+	3'	12335096-12335096	12335096-12335149
Aradu.6WQ84	Aradu.A01:92345584-92348832	+	3'	92348353-92348693	92348353-92348832
Aradu.6XK19	Aradu.A01:100644403-100645798	+	5'	100644524-100644524	100644403-100644524
Aradu.6XL0V	Aradu.A01:101317663-101319861	-	5'	101319667-101319852	101319667-101319861
Aradu.6Z34W	Aradu.A01:88065515-88068213	-	3'	88065520-88065520	88065515-88065520
Aradu.704ZQ	Aradu.A01:6760599-6769277	-	3'	6760671-6761022	6760599-6761022
Aradu.70NBC	Aradu.A01:105808323-105811636	-	3'	105808424-105808559	105808323-105808559
Aradu.71DP5	Aradu.A01:57584454-57588341	-	3'	57584791-57585256	57584454-57585256
Aradu.71DP5	Aradu.A01:57584454-57588341	-	5'	57587974-57587974	57587974-57588341
Aradu.71RRV	Aradu.A01:6505637-6509146	-	3'	6505800-6506176	6505637-6506176
Aradu.71RRV	Aradu.A01:6505637-6509146	-	5'	6508730-6508966	6508730-6509146
Aradu.724NR	Aradu.A01:81291309-81296018	+	3'	81295537-81295849	81295537-81296018
Aradu.72595	Aradu.A01:91703551-91713740	+	5'	91703682-91703682	91703551-91703682
Aradu.72595	Aradu.A01:91703551-91713740	+	3'	91713441-91713441	91713441-91713740
Aradu.72AL0	Aradu.A01:93689965-93692964	+	5'	93689999-93690178	93689965-93690178
Aradu.72AL0	Aradu.A01:93689965-93692964	+	3'	93692537-93692901	93692537-93692964
Aradu.743RI	Aradu.A01:10366425-10375548	-	3'	10366698-10366972	10366425-10366972
Aradu.743RI	Aradu.A01:10366425-10375548	-	5'	10375218-10375424	10375218-10375548
Aradu.76TTK	Aradu.A01:94926247-94932996	+	3'	94932524-94932524	94932524-94932996
Aradu.779UX	Aradu.A01:96766717-96769474	-	3'	96766847-96767325	96766717-96767325
Aradu.779UX	Aradu.A01:96766717-96769474	-	5'	96769259-96769443	96769259-96769474
Aradu.77BXL	Aradu.A01:723263-728560	+	5'	723760-723760	723263-723760
Aradu.79Z90	Aradu.A01:87248513-87250753	-	3'	87248726-87248726	87248513-87248726
Aradu.79Z90	Aradu.A01:87248513-87250753	-	5'	87250677-87250677	87250677-87250753
Aradu.7A9IT	Aradu.A01:3503202-3516307	+	3'	3516017-3516017	3516017-3516307
Aradu.7B6DS	Aradu.A01:90039775-90044512	+	3'	90044178-90044422	90044178-90044512
Aradu.7BI0U	Aradu.A01:98544645-98550630	+	3'	98550300-98550585	98550300-98550630
Aradu.7EM5N	Aradu.A01:70552817-70557633	-	5'	70557462-70557608	70557462-70557633
Aradu.7H79U	Aradu.A01:17266300-17272420	+	3'	17272048-17272333	17272048-17272420
Aradu.7L1QA	Aradu.A01:93653723-93656408	-	3'	93653997-93653997	93653723-93653997
Aradu.7L5GB	Aradu.A01:3377184-3383934	-	3'	3377240-3377365	3377184-3377365
Aradu.7L5GB	Aradu.A01:3377184-3383934	-	5'	3383556-3383903	3383556-3383934
Aradu.7N4IR	Aradu.A01:23278802-23287616	+	3'	23286816-23287091	23286816-23287616
Aradu.7NL8C	Aradu.A01:1957768-1962801	-	3'	1958359-1958359	1957768-1958359
Aradu.7PC3U	Aradu.A01:54164155-54166768	+	5'	54164222-54164446	54164155-54164446
Aradu.7Q0XD	Aradu.A01:95144997-95149390	+	5'	95145431-95145431	95144997-95145431
Aradu.7QE0L	Aradu.A01:43688969-43690647	+	3'	43690506-43690642	43690506-43690647
Aradu.7R2WH	Aradu.A01:106609130-106615090	-	3'	106609140-106609140	106609130-106609140
Aradu.7VK04	Aradu.A01:12915843-12925947	+	5'	12915913-12916277	12915843-12916277
Aradu.7VK04	Aradu.A01:12915843-12925947	+	3'	12925282-12925723	12925282-12925947
Aradu.7WL5U	Aradu.A01:106128698-106132428	-	5'	106132100-106132100	106132100-106132428
Aradu.7X4NW	Aradu.A01:9139226-9146799	-	3'	9139478-9139478	9139226-9139478
Aradu.7Y76M	Aradu.A01:98184789-98187023	+	5'	98184824-98185031	98184789-98185031
Aradu.7Y76M	Aradu.A01:98184789-98187023	+	3'	98186855-98186855	98186855-98187023
Aradu.7Z1R6	Aradu.A01:44612293-44617420	-	3'	44612326-44612512	44612293-44612512
Aradu.7ZG3E	Aradu.A01:90402211-90406976	+	3'	90405824-90406854	90405824-90406976
Aradu.817IP	Aradu.A01:92376570-92381748	-	3'	92377224-92377286	92376570-92377286
Aradu.817IP	Aradu.A01:92376570-92381748	-	5'	92381214-92381386	92381214-92381748
Aradu.81HAH	Aradu.A01:10867998-10876280	+	5'	10868357-10868506	10867998-10868506
Aradu.81HAH	Aradu.A01:10867998-10876280	+	3'	10876088-10876276	10876088-10876280
Aradu.81JXQ	Aradu.A01:9150510-9153906	+	3'	9153640-9153786	9153640-9153906
Aradu.81LXC	Aradu.A01:100858776-100872474	-	3'	100858828-100858828	100858776-100858828
Aradu.81WTS	Aradu.A01:100934807-100936932	-	5'	100936884-100936923	100936884-100936932
Aradu.82K5X	Aradu.A01:26897032-26897744	-	3'	26897154-26897154	26897032-26897154
Aradu.82K5X	Aradu.A01:26897032-26897744	-	5'	26897558-26897558	26897558-26897744
Aradu.82KWN	Aradu.A01:93696898-93700200	+	5'	93697108-93697223	93696898-93697223
Aradu.82UBR	Aradu.A01:93711240-93716242	+	5'	93711270-93711531	93711240-93711531
Aradu.83CAT	Aradu.A01:8330327-8334484	+	3'	8333762-8334462	8333762-8334484
Aradu.83J5T	Aradu.A01:80466738-80470953	-	5'	80470642-80470944	80470642-80470953
Aradu.847IN	Aradu.A01:8444900-8480100	+	5'	8444962-8444962	8444900-8444962
Aradu.84U8V	Aradu.A01:98264692-98270022	+	5'	98264902-98265386	98264692-98265386
Aradu.864C7	Aradu.A01:102508313-102511254	+	5'	102508333-102508436	102508313-102508436
Aradu.864C7	Aradu.A01:102508313-102511254	+	3'	102511137-102511137	102511137-102511254
Aradu.87BML	Aradu.A01:93752520-93757308	+	3'	93756898-93757297	93756898-93757308
Aradu.87H3B	Aradu.A01:8296914-8305756	-	3'	8297028-8297028	8296914-8297028
Aradu.88YLP	Aradu.A01:1314761-1329621	-	3'	1314959-1314959	1314761-1314959
Aradu.898CQ	Aradu.A01:2088200-2093356	+	5'	2088399-2088545	2088200-2088545
Aradu.898CQ	Aradu.A01:2088200-2093356	+	3'	2091870-2091953	2091870-2093356
Aradu.8A11A	Aradu.A01:6664023-6669842	-	3'	6664065-6664384	6664023-6664384
Aradu.8A11A	Aradu.A01:6664023-6669842	-	5'	6669288-6669425	6669288-6669842
Aradu.8A4EQ	Aradu.A01:2024511-2059319	-	3'	2024708-2024708	2024511-2024708
Aradu.8E3BL	Aradu.A01:100468013-100479832	-	5'	100479268-100479541	100479268-100479832
Aradu.8E49T	Aradu.A01:621591-625376	+	5'	621819-621819	621591-621819
Aradu.8E49T	Aradu.A01:621591-625376	+	3'	624620-624620	624620-625376
Aradu.8E66C	Aradu.A01:97007152-97014759	-	5'	97014456-97014754	97014456-97014759
Aradu.8I5PT	Aradu.A01:48404419-48405772	+	3'	48405153-48405153	48405153-48405772
Aradu.8JL27	Aradu.A01:105968220-105974759	-	3'	105968643-105969147	105968220-105969147
Aradu.8K5HG	Aradu.A01:15527223-15536955	-	5'	15536674-15536674	15536674-15536955
Aradu.8L8SI	Aradu.A01:2325577-2330223	+	3'	2329608-2329863	2329608-2330223
Aradu.8L9C5	Aradu.A01:70581230-70585401	+	5'	70581316-70581529	70581230-70581529
Aradu.8L9C5	Aradu.A01:70581230-70585401	+	3'	70585312-70585399	70585312-70585401
Aradu.8M14A	Aradu.A01:66031789-66038614	+	3'	66037716-66037811	66037716-66038614
Aradu.8MI05	Aradu.A01:8339893-8348773	+	5'	8340027-8340261	8339893-8340261
Aradu.8N1HX	Aradu.A01:37250247-37258137	-	3'	37250630-37250630	37250247-37250630
Aradu.8P3R8	Aradu.A01:10505029-10509433	+	5'	10505111-10505168	10505029-10505168
Aradu.8PA60	Aradu.A01:36673542-36680060	-	3'	36673845-36674325	36673542-36674325
Aradu.8PA60	Aradu.A01:36673542-36680060	-	5'	36679616-36679616	36679616-36680060
Aradu.8PM8C	Aradu.A01:101211634-101217948	+	5'	101211856-101212059	101211634-101212059
Aradu.8Q9T1	Aradu.A01:97292357-97301211	+	5'	97292394-97292494	97292357-97292494
Aradu.8Q9T1	Aradu.A01:97292357-97301211	+	3'	97300984-97301200	97300984-97301211
Aradu.8R16R	Aradu.A01:1838097-1853883	-	3'	1838438-1838835	1838097-1838835
Aradu.8U2UA	Aradu.A01:97084545-97087354	-	3'	97084600-97085037	97084545-97085037
Aradu.8WR72	Aradu.A01:1262179-1266205	-	3'	1262422-1262422	1262179-1262422
Aradu.8WR72	Aradu.A01:1262179-1266205	-	5'	1264814-1264814	1264814-1266205
Aradu.8X203	Aradu.A01:3609145-3613530	-	5'	3613016-3613199	3613016-3613530
Aradu.8X20T	Aradu.A01:4691471-4697625	+	3'	4697171-4697462	4697171-4697625
Aradu.8XX7B	Aradu.A01:88700970-88713932	-	3'	88701118-88701389	88700970-88701389
Aradu.8Y7VD	Aradu.A01:102836076-102841536	-	3'	102836126-102836872	102836076-102836872
Aradu.8Y7VD	Aradu.A01:102836076-102841536	-	5'	102841185-102841453	102841185-102841536
Aradu.926CB	Aradu.A01:90741116-90746189	-	3'	90741198-90741810	90741116-90741810
Aradu.926CB	Aradu.A01:90741116-90746189	-	5'	90745942-90745942	90745942-90746189
Aradu.92FHF	Aradu.A01:10387890-10392437	-	3'	10387899-10388087	10387890-10388087
Aradu.92H1B	Aradu.A01:4697798-4704769	-	5'	4703891-4704695	4703891-4704769
Aradu.92XHB	Aradu.A01:104328862-104334220	-	3'	104329039-104329039	104328862-104329039
Aradu.92XHB	Aradu.A01:104328862-104334220	-	5'	104333984-104334115	104333984-104334220
Aradu.934D7	Aradu.A01:8091538-8094559	-	5'	8094409-8094546	8094409-8094559
Aradu.94IQ0	Aradu.A01:104603628-104608791	+	5'	104603867-104603992	104603628-104603992
Aradu.94IQ0	Aradu.A01:104603628-104608791	+	3'	104608273-104608529	104608273-104608791
Aradu.94NUQ	Aradu.A01:69599063-69602011	+	5'	69599172-69599172	69599063-69599172
Aradu.94NUQ	Aradu.A01:69599063-69602011	+	3'	69601723-69601918	69601723-69602011
Aradu.957RR	Aradu.A01:1949690-1956687	+	5'	1949713-1949809	1949690-1949809
Aradu.957RR	Aradu.A01:1949690-1956687	+	3'	1956367-1956670	1956367-1956687
Aradu.96YCY	Aradu.A01:75247525-75251722	+	3'	75250329-75250665	75250329-75251722
Aradu.97TKQ	Aradu.A01:59610654-59616728	-	3'	59610729-59610840	59610654-59610840
Aradu.999NV	Aradu.A01:2244895-2248138	-	3'	2244993-2244993	2244895-2244993
Aradu.99RIP	Aradu.A01:88296367-88298554	-	5'	88298524-88298534	88298524-88298554
Aradu.99SFJ	Aradu.A01:17911531-17915474	-	3'	17911614-17911614	17911531-17911614
Aradu.99WG9	Aradu.A01:50259417-50262154	+	3'	50261846-50262052	50261846-50262154
Aradu.9AI6Q	Aradu.A01:9562371-9564402	+	5'	9562382-9562382	9562371-9562382
Aradu.9AQ0I	Aradu.A01:6548396-6553132	+	3'	6552816-6552816	6552816-6553132
Aradu.9AR70	Aradu.A01:49772920-49780861	+	5'	49772984-49773364	49772920-49773364
Aradu.9AR70	Aradu.A01:49772920-49780861	+	3'	49780269-49780778	49780269-49780861
Aradu.9AW6M	Aradu.A01:92181815-92184121	-	3'	92182460-92182460	92181815-92182460
Aradu.9AW6M	Aradu.A01:92181815-92184121	-	5'	92184007-92184007	92184007-92184121
Aradu.9CV6N	Aradu.A01:88053732-88060806	-	5'	88060786-88060790	88060786-88060806
Aradu.9DJ4L	Aradu.A01:91826301-91830526	+	3'	91829976-91830054	91829976-91830526
Aradu.9FL9L	Aradu.A01:54071000-54091545	+	5'	54071022-54071284	54071000-54071284
Aradu.9M4NF	Aradu.A01:61143993-61173226	-	5'	61173181-61173181	61173181-61173226
Aradu.9NP68	Aradu.A01:2170649-2176807	-	5'	2176567-2176567	2176567-2176807
Aradu.9SL2J	Aradu.A01:104592430-104597424	+	5'	104592546-104592546	104592430-104592546
Aradu.9SL2J	Aradu.A01:104592430-104597424	+	3'	104597153-104597347	104597153-104597424
Aradu.9UW5A	Aradu.A01:47705390-47709151	-	3'	47705524-47705797	47705390-47705797
Aradu.9VJ16	Aradu.A01:5458674-5466457	+	3'	5465935-5465978	5465935-5466457
Aradu.9VQ7B	Aradu.A01:94840710-94846487	+	3'	94846219-94846449	94846219-94846487
Aradu.9W4JC	Aradu.A01:106798700-106805071	-	5'	106804799-106805051	106804799-106805071
Aradu.9Y73U	Aradu.A01:93757652-93762480	-	3'	93757663-93757884	93757652-93757884
Aradu.9YL8X	Aradu.A01:103780955-103784346	+	3'	103783630-103783644	103783630-103784346
Aradu.A0ESY	Aradu.A01:99225492-99231454	+	3'	99231054-99231054	99231054-99231454
Aradu.A0QSC	Aradu.A01:1206088-1217596	-	5'	1217184-1217270	1217184-1217596
Aradu.A0Z5X	Aradu.A01:106650774-106657832	+	3'	106657351-106657798	106657351-106657832
Aradu.A11CM	Aradu.A01:11497277-11502427	+	5'	11497520-11497520	11497277-11497520
Aradu.A16L8	Aradu.A01:28027263-28030861	+	5'	28027423-28027423	28027263-28027423
Aradu.A22XE	Aradu.A01:2675171-2688016	-	3'	2675217-2675852	2675171-2675852
Aradu.A2C3Y	Aradu.A01:92293619-92296099	+	5'	92293707-92293747	92293619-92293747
Aradu.A2C3Y	Aradu.A01:92293619-92296099	+	3'	92295232-92295249	92295232-92296099
Aradu.A2JSU	Aradu.A01:93980315-93987001	+	3'	93986488-93986871	93986488-93987001
Aradu.A2QA1	Aradu.A01:9483265-9488632	+	5'	9483590-9483590	9483265-9483590
Aradu.A30RT	Aradu.A01:1273083-1280839	-	3'	1273095-1273254	1273083-1273254
Aradu.A30RT	Aradu.A01:1273083-1280839	-	5'	1280804-1280834	1280804-1280839
Aradu.A31P1	Aradu.A01:106558828-106561584	-	5'	106561345-106561459	106561345-106561584
Aradu.A39EY	Aradu.A01:11692977-11699422	+	5'	11693247-11693247	11692977-11693247
Aradu.A39EY	Aradu.A01:11692977-11699422	+	3'	11698545-11698935	11698545-11699422
Aradu.A42TE	Aradu.A01:92852947-92858851	+	5'	92853587-92853687	92852947-92853687
Aradu.A4ZJM	Aradu.A01:49192962-49195584	+	5'	49193170-49193170	49192962-49193170
Aradu.A7F0G	Aradu.A01:3989221-3992583	-	3'	3989316-3989464	3989221-3989464
Aradu.A7NHU	Aradu.A01:27201812-27211575	+	5'	27201894-27202173	27201812-27202173
Aradu.A8TMM	Aradu.A01:16673870-16674842	-	5'	16674816-16674816	16674816-16674842
Aradu.A9QB9	Aradu.A01:96671508-96674289	+	5'	96671563-96671709	96671508-96671709
Aradu.AA2QE	Aradu.A01:12792607-12798187	-	3'	12793053-12793053	12792607-12793053
Aradu.AA33X	Aradu.A01:90207294-90210366	-	3'	90207738-90207738	90207294-90207738
Aradu.ADT2B	Aradu.A01:96769515-96777131	+	3'	96776786-96776786	96776786-96777131
Aradu.AF7PL	Aradu.A01:96204903-96213390	-	5'	96213255-96213255	96213255-96213390
Aradu.AI3MM	Aradu.A01:100058152-100064151	+	3'	100063629-100064042	100063629-100064151
Aradu.AI6BS	Aradu.A01:88897747-88904197	-	3'	88897780-88897928	88897747-88897928
Aradu.AIF82	Aradu.A01:46855415-46858950	+	5'	46855437-46855723	46855415-46855723
Aradu.AIF82	Aradu.A01:46855415-46858950	+	3'	46857573-46858305	46857573-46858950
Aradu.AJ37U	Aradu.A01:92472289-92474607	+	5'	92472327-92472327	92472289-92472327
Aradu.AK14P	Aradu.A01:90947582-90952522	-	5'	90951980-90952266	90951980-90952522
Aradu.AKG36	Aradu.A01:66131778-66135723	+	3'	66134850-66135094	66134850-66135723
Aradu.AMA0U	Aradu.A01:11071402-11076243	-	3'	11071485-11071811	11071402-11071811
Aradu.AMA0U	Aradu.A01:11071402-11076243	-	5'	11075970-11076238	11075970-11076243
Aradu.AMI7N	Aradu.A01:11803087-11807266	+	5'	11803226-11803264	11803087-11803264
Aradu.AMI7N	Aradu.A01:11803087-11807266	+	3'	11806865-11807176	11806865-11807266
Aradu.APC82	Aradu.A01:87697045-87700442	-	3'	87697928-87698145	87697045-87698145
Aradu.AQR2G	Aradu.A01:44971301-44981328	-	5'	44980903-44981022	44980903-44981328
Aradu.AR6IT	Aradu.A01:6593409-6600288	+	3'	6599737-6599905	6599737-6600288
Aradu.ATH33	Aradu.A01:79641649-79647677	+	5'	79641669-79641840	79641649-79641840
Aradu.ATH33	Aradu.A01:79641649-79647677	+	3'	79646288-79647124	79646288-79647677
Aradu.AV3ET	Aradu.A01:2387333-2395295	-	3'	2388298-2388298	2387333-2388298
Aradu.AV3ET	Aradu.A01:2387333-2395295	-	5'	2395166-2395260	2395166-2395295
Aradu.AV7V5	Aradu.A01:100704386-100707919	+	3'	100707220-100707889	100707220-100707919
Aradu.AW21H	Aradu.A01:3329849-3336061	+	3'	3335481-3336012	3335481-3336061
Aradu.AXH5G	Aradu.A01:3186324-3190897	-	3'	3186357-3186451	3186324-3186451
Aradu.AXH5G	Aradu.A01:3186324-3190897	-	5'	3190566-3190606	3190566-3190897
Aradu.AZ3MG	Aradu.A01:95702231-95705980	+	3'	95705325-95705797	95705325-95705980
Aradu.B05MX	Aradu.A01:91311777-91318705	-	5'	91318434-91318525	91318434-91318705
Aradu.B0BA3	Aradu.A01:102890590-102894522	+	5'	102890767-102890927	102890590-102890927
Aradu.B0BA3	Aradu.A01:102890590-102894522	+	3'	102894268-102894495	102894268-102894522
Aradu.B16XA	Aradu.A01:4974261-4975690	-	3'	4974675-4974675	4974261-4974675
Aradu.B16XA	Aradu.A01:4974261-4975690	-	5'	4975560-4975643	4975560-4975690
Aradu.B1YSZ	Aradu.A01:93433304-93435800	-	3'	93433315-93433538	93433304-93433538
Aradu.B1YSZ	Aradu.A01:93433304-93435800	-	5'	93435279-93435493	93435279-93435800
Aradu.B20QU	Aradu.A01:7372758-7374420	-	3'	7372899-7372899	7372758-7372899
Aradu.B24NU	Aradu.A01:8356937-8360948	-	3'	8357158-8357475	8356937-8357475
Aradu.B24NU	Aradu.A01:8356937-8360948	-	5'	8360588-8360588	8360588-8360948
Aradu.B25GW	Aradu.A01:90638566-90652496	-	3'	90638856-90638856	90638566-90638856
Aradu.B2A4G	Aradu.A01:92349433-92352315	-	5'	92352022-92352279	92352022-92352315
Aradu.B2QV1	Aradu.A01:6984322-6989001	+	5'	6984341-6984341	6984322-6984341
Aradu.B2QV1	Aradu.A01:6984322-6989001	+	3'	6988733-6988828	6988733-6989001
Aradu.B3L18	Aradu.A01:56129106-56135163	+	5'	56129275-56129475	56129106-56129475
Aradu.B3L18	Aradu.A01:56129106-56135163	+	3'	56134915-56134915	56134915-56135163
Aradu.B3PEJ	Aradu.A01:89440653-89446018	+	3'	89445390-89445925	89445390-89446018
Aradu.B41M6	Aradu.A01:97712876-97717909	-	3'	97713110-97713713	97712876-97713713
Aradu.B45K6	Aradu.A01:101953147-101956689	-	3'	101953198-101953798	101953147-101953798
Aradu.B4APR	Aradu.A01:91996214-92002810	+	3'	92002354-92002756	92002354-92002810
Aradu.B561I	Aradu.A01:7848654-7850896	+	3'	7850582-7850735	7850582-7850896
Aradu.B58RP	Aradu.A01:95397263-95407443	+	5'	95397457-95397464	95397263-95397464
Aradu.B58RP	Aradu.A01:95397263-95407443	+	3'	95406340-95406340	95406340-95407443
Aradu.B5E0M	Aradu.A01:12131811-12137867	-	3'	12132281-12132464	12131811-12132464
Aradu.B5E0M	Aradu.A01:12131811-12137867	-	5'	12137470-12137499	12137470-12137867
Aradu.B5T68	Aradu.A01:106970526-106976699	-	3'	106970538-106970812	106970526-106970812
Aradu.B5T68	Aradu.A01:106970526-106976699	-	5'	106976106-106976241	106976106-106976699
Aradu.B6QPQ	Aradu.A01:92674120-92678237	+	3'	92678007-92678063	92678007-92678237
Aradu.B7RDM	Aradu.A01:96197687-96200227	-	5'	96199997-96200018	96199997-96200227
Aradu.B80WC	Aradu.A01:100506497-100520921	+	3'	100520800-100520886	100520800-100520921
Aradu.B8WD8	Aradu.A01:102050969-102057603	-	5'	102057298-102057489	102057298-102057603
Aradu.B9V6Z	Aradu.A01:3908050-3912217	+	5'	3908395-3908403	3908050-3908403
Aradu.B9V6Z	Aradu.A01:3908050-3912217	+	3'	3911945-3912207	3911945-3912217
Aradu.BA3FX	Aradu.A01:104295898-104297454	-	3'	104295995-104295995	104295898-104295995
Aradu.BB5NG	Aradu.A01:2431513-2440586	-	5'	2440539-2440539	2440539-2440586
Aradu.BD5KG	Aradu.A01:5467532-5470426	-	3'	5467597-5467922	5467532-5467922
Aradu.BED7B	Aradu.A01:104707400-104712046	-	3'	104707754-104708064	104707400-104708064
Aradu.BEM5C	Aradu.A01:93717242-93722087	+	5'	93717370-93717370	93717242-93717370
Aradu.BG1SG	Aradu.A01:91431781-91437097	+	3'	91436298-91436445	91436298-91437097
Aradu.BH9NG	Aradu.A01:2141473-2145086	+	5'	2141528-2141623	2141473-2141623
Aradu.BHB13	Aradu.A01:98839775-98842139	+	3'	98841690-98842001	98841690-98842139
Aradu.BJU81	Aradu.A01:1594286-1607383	-	3'	1594592-1594970	1594286-1594970
Aradu.BJU81	Aradu.A01:1594286-1607383	-	5'	1607301-1607352	1607301-1607383
Aradu.BQX95	Aradu.A01:9871820-9872697	+	5'	9872122-9872122	9871820-9872122
Aradu.BR5RX	Aradu.A01:93996627-93999997	+	3'	93999417-93999785	93999417-93999997
Aradu.BR9PD	Aradu.A01:105128706-105133273	-	3'	105128912-105128912	105128706-105128912
Aradu.BR9PD	Aradu.A01:105128706-105133273	-	5'	105133168-105133168	105133168-105133273
Aradu.BS3NC	Aradu.A01:10530889-10534257	-	3'	10532102-10532133	10530889-10532133
Aradu.BS3NC	Aradu.A01:10530889-10534257	-	5'	10533802-10534246	10533802-10534257
Aradu.BT0KU	Aradu.A01:12593488-12595341	+	5'	12593816-12593816	12593488-12593816
Aradu.BT56C	Aradu.A01:56951152-56953147	-	3'	56951598-56951598	56951152-56951598
Aradu.BU5Q7	Aradu.A01:107020949-107025068	-	3'	107021216-107022067	107020949-107022067
Aradu.BV2ZB	Aradu.A01:47459581-47464935	-	3'	47459586-47459870	47459581-47459870
Aradu.BWX16	Aradu.A01:55921908-55926261	-	3'	55922568-55922868	55921908-55922868
Aradu.BWX16	Aradu.A01:55921908-55926261	-	5'	55925878-55926101	55925878-55926261
Aradu.BZJ11	Aradu.A01:103980405-103985248	+	3'	103984150-103984640	103984150-103985248
Aradu.BZN6F	Aradu.A01:13096510-13100388	+	5'	13096581-13096581	13096510-13096581
Aradu.BZN6F	Aradu.A01:13096510-13100388	+	3'	13100178-13100284	13100178-13100388
Aradu.C0HL8	Aradu.A01:95796264-95798270	+	5'	95796501-95796501	95796264-95796501
Aradu.C0HL8	Aradu.A01:95796264-95798270	+	3'	95797631-95797631	95797631-95798270
Aradu.C10LV	Aradu.A01:79656793-79660342	+	3'	79659698-79659968	79659698-79660342
Aradu.C1KH2	Aradu.A01:97167382-97190053	+	5'	97167500-97167678	97167382-97167678
Aradu.C1KH2	Aradu.A01:97167382-97190053	+	3'	97190037-97190037	97190037-97190053
Aradu.C3H41	Aradu.A01:33479249-33482913	+	3'	33482879-33482879	33482879-33482913
Aradu.C3YLC	Aradu.A01:56102293-56106082	-	5'	56105940-56105944	56105940-56106082
Aradu.C5DHY	Aradu.A01:87303035-87311298	+	3'	87310873-87311222	87310873-87311298
Aradu.C5SSW	Aradu.A01:101339077-101343344	+	3'	101342640-101343184	101342640-101343344
Aradu.C7BQ6	Aradu.A01:96173026-96178186	+	5'	96173123-96173317	96173026-96173317
Aradu.C9SWB	Aradu.A01:92542275-92544149	-	5'	92544140-92544140	92544140-92544149
Aradu.CA14N	Aradu.A01:903866-911698	-	3'	903884-904383	903866-904383
Aradu.CA14N	Aradu.A01:903866-911698	-	5'	911537-911537	911537-911698
Aradu.CAK7M	Aradu.A01:33105018-33109117	-	3'	33105023-33105023	33105018-33105023
Aradu.CD8IH	Aradu.A01:92841805-92850497	+	5'	92841999-92841999	92841805-92841999
Aradu.CD8IH	Aradu.A01:92841805-92850497	+	3'	92849851-92850496	92849851-92850497
Aradu.CFZ39	Aradu.A01:91034635-91043441	-	3'	91035156-91035156	91034635-91035156
Aradu.CGI0G	Aradu.A01:6795384-6798011	-	5'	6797974-6798007	6797974-6798011
Aradu.CLF8Y	Aradu.A01:13791709-13795652	+	5'	13791721-13791855	13791709-13791855
Aradu.CLF8Y	Aradu.A01:13791709-13795652	+	3'	13795515-13795581	13795515-13795652
Aradu.CLQ9M	Aradu.A01:106840743-106858644	+	5'	106840772-106840858	106840743-106840858
Aradu.CM4PY	Aradu.A01:46463202-46464946	-	3'	46464484-46464484	46463202-46464484
Aradu.CM4PY	Aradu.A01:46463202-46464946	-	5'	46464771-46464771	46464771-46464946
Aradu.CMA17	Aradu.A01:103352972-103359779	+	3'	103358686-103359271	103358686-103359779
Aradu.CMZ2S	Aradu.A01:11621412-11626153	-	3'	11621612-11622061	11621412-11622061
Aradu.CMZ2S	Aradu.A01:11621412-11626153	-	5'	11626098-11626098	11626098-11626153
Aradu.CN8KA	Aradu.A01:9635211-9640504	-	5'	9640300-9640498	9640300-9640504
Aradu.CP7C1	Aradu.A01:91495849-91502101	-	3'	91495881-91496356	91495849-91496356
Aradu.CPE13	Aradu.A01:100562391-100566378	-	3'	100563125-100563303	100562391-100563303
Aradu.CR9NG	Aradu.A01:4090721-4094926	+	3'	4094839-4094839	4094839-4094926
Aradu.CRR4Q	Aradu.A01:103466374-103469980	-	5'	103469853-103469853	103469853-103469980
Aradu.CT1LD	Aradu.A01:87448668-87453170	+	5'	87449085-87449085	87448668-87449085
Aradu.CT1LD	Aradu.A01:87448668-87453170	+	3'	87452810-87452810	87452810-87453170
Aradu.CT2LH	Aradu.A01:98215853-98220541	-	3'	98217465-98217465	98215853-98217465
Aradu.CT2LH	Aradu.A01:98215853-98220541	-	5'	98220311-98220538	98220311-98220541
Aradu.CTG46	Aradu.A01:1183309-1190697	-	3'	1183950-1184754	1183309-1184754
Aradu.CTG46	Aradu.A01:1183309-1190697	-	5'	1190208-1190553	1190208-1190697
Aradu.CU1N5	Aradu.A01:94224522-94229455	-	3'	94224525-94224757	94224522-94224757
Aradu.CV1R5	Aradu.A01:96005367-96006575	+	5'	96005726-96005751	96005367-96005751
Aradu.CV1R5	Aradu.A01:96005367-96006575	+	3'	96006424-96006424	96006424-96006575
Aradu.CV7P7	Aradu.A01:36477237-36479549	-	5'	36479468-36479468	36479468-36479549
Aradu.CX1PI	Aradu.A01:9631446-9633650	+	5'	9631745-9631745	9631446-9631745
Aradu.CX1PI	Aradu.A01:9631446-9633650	+	3'	9632881-9632881	9632881-9633650
Aradu.CXH1W	Aradu.A01:11791388-11798533	+	5'	11791500-11791603	11791388-11791603
Aradu.CXH1W	Aradu.A01:11791388-11798533	+	3'	11797480-11797480	11797480-11798533
Aradu.CY6H1	Aradu.A01:85131222-85140079	+	5'	85131804-85131804	85131222-85131804
Aradu.CY6H1	Aradu.A01:85131222-85140079	+	3'	85138834-85139688	85138834-85140079
Aradu.CZN2E	Aradu.A01:36775183-36781820	-	3'	36775191-36775490	36775183-36775490
Aradu.D03W8	Aradu.A01:77822720-77826571	+	3'	77826032-77826425	77826032-77826571
Aradu.D0E4W	Aradu.A01:3169153-3174995	-	3'	3169396-3169396	3169153-3169396
Aradu.D15YQ	Aradu.A01:10429890-10436529	-	3'	10429892-10430124	10429890-10430124
Aradu.D1CJT	Aradu.A01:9303991-9306499	+	3'	9305751-9306408	9305751-9306499
Aradu.D1KQT	Aradu.A01:3123417-3125447	-	3'	3124065-3124065	3123417-3124065
Aradu.D2IBT	Aradu.A01:8068105-8074612	+	3'	8074092-8074581	8074092-8074612
Aradu.D400V	Aradu.A01:22820791-22825347	+	3'	22824897-22824897	22824897-22825347
Aradu.D46RH	Aradu.A01:96643083-96644559	-	3'	96643097-96643097	96643083-96643097
Aradu.D47P5	Aradu.A01:3091980-3095979	+	5'	3092197-3092263	3091980-3092263
Aradu.D47P5	Aradu.A01:3091980-3095979	+	3'	3095839-3095839	3095839-3095979
Aradu.D4FDN	Aradu.A01:96152963-96155897	-	5'	96155488-96155577	96155488-96155897
Aradu.D51RM	Aradu.A01:98427068-98430171	+	3'	98429963-98430119	98429963-98430171
Aradu.D5E95	Aradu.A01:867951-878761	+	5'	868210-868230	867951-868230
Aradu.D61LL	Aradu.A01:91204751-91211700	-	3'	91205758-91205872	91204751-91205872
Aradu.D71FL	Aradu.A01:4047285-4050952	+	3'	4050630-4050892	4050630-4050952
Aradu.D7NQU	Aradu.A01:15350136-15353311	-	3'	15350189-15350331	15350136-15350331
Aradu.D7NQU	Aradu.A01:15350136-15353311	-	5'	15353249-15353249	15353249-15353311
Aradu.D8A1M	Aradu.A01:103481362-103487213	-	5'	103487148-103487212	103487148-103487213
Aradu.D9BGT	Aradu.A01:96985610-96986997	+	5'	96985696-96985696	96985610-96985696
Aradu.DAV01	Aradu.A01:98659252-98660816	-	3'	98659407-98659531	98659252-98659531
Aradu.DC5GT	Aradu.A01:93427468-93432869	+	3'	93432110-93432601	93432110-93432869
Aradu.DC7TG	Aradu.A01:95199513-95205713	-	5'	95205226-95205439	95205226-95205713
Aradu.DC7ZF	Aradu.A01:50835912-50839737	+	5'	50836094-50836094	50835912-50836094
Aradu.DC866	Aradu.A01:97696152-97700711	-	5'	97700489-97700703	97700489-97700711
Aradu.DCD5A	Aradu.A01:89576488-89578614	-	3'	89576692-89577060	89576488-89577060
Aradu.DE1GH	Aradu.A01:93102906-93105586	+	3'	93105428-93105582	93105428-93105586
Aradu.DE2YB	Aradu.A01:11627579-11634439	+	5'	11627647-11627647	11627579-11627647
Aradu.DE2YB	Aradu.A01:11627579-11634439	+	3'	11633606-11634058	11633606-11634439
Aradu.DGG35	Aradu.A01:11845377-11851550	-	3'	11845660-11845660	11845377-11845660
Aradu.DGG35	Aradu.A01:11845377-11851550	-	5'	11850526-11851470	11850526-11851550
Aradu.DGR2N	Aradu.A01:105986830-105990390	-	5'	105990097-105990097	105990097-105990390
Aradu.DGX5Y	Aradu.A01:89653022-89656454	-	3'	89653667-89653667	89653022-89653667
Aradu.DHU41	Aradu.A01:90154137-90157334	+	3'	90157012-90157270	90157012-90157334
Aradu.DI6JM	Aradu.A01:22456653-22464613	+	3'	22464286-22464286	22464286-22464613
Aradu.DJ654	Aradu.A01:92483783-92487213	+	3'	92486803-92487148	92486803-92487213
Aradu.DL1I6	Aradu.A01:10079338-10089666	-	5'	10089597-10089663	10089597-10089666
Aradu.DN043	Aradu.A01:98534085-98541856	+	5'	98534107-98534545	98534085-98534545
Aradu.DN043	Aradu.A01:98534085-98541856	+	3'	98541500-98541506	98541500-98541856
Aradu.DN45L	Aradu.A01:18426170-18429577	-	3'	18426517-18426534	18426170-18426534
Aradu.DN45L	Aradu.A01:18426170-18429577	-	5'	18429325-18429422	18429325-18429577
Aradu.DN87S	Aradu.A01:8626055-8628639	-	3'	8626102-8626102	8626055-8626102
Aradu.DN87S	Aradu.A01:8626055-8628639	-	5'	8628399-8628399	8628399-8628639
Aradu.DNJ06	Aradu.A01:3445118-3452250	-	5'	3451891-3451891	3451891-3452250
Aradu.DNJ9W	Aradu.A01:98853550-98857235	+	3'	98856461-98856868	98856461-98857235
Aradu.DP0L6	Aradu.A01:69100164-69105200	-	3'	69100468-69100468	69100164-69100468
Aradu.DP0L6	Aradu.A01:69100164-69105200	-	5'	69104947-69104947	69104947-69105200
Aradu.DQQ0U	Aradu.A01:100075032-100081469	+	3'	100080930-100081308	100080930-100081469
Aradu.DRK7I	Aradu.A01:93307740-93314199	-	3'	93308236-93308236	93307740-93308236
Aradu.DRV34	Aradu.A01:96581964-96584658	-	3'	96582212-96582212	96581964-96582212
Aradu.DRV34	Aradu.A01:96581964-96584658	-	5'	96584549-96584549	96584549-96584658
Aradu.DS06X	Aradu.A01:684725-689276	-	3'	685231-685374	684725-685374
Aradu.DS06X	Aradu.A01:684725-689276	-	5'	685919-685919	685919-689276
Aradu.DS6B6	Aradu.A01:94847635-94853451	+	3'	94853081-94853351	94853081-94853451
Aradu.DT20E	Aradu.A01:6814182-6818962	+	3'	6818582-6818741	6818582-6818962
Aradu.DU749	Aradu.A01:5746394-5749658	-	5'	5749465-5749590	5749465-5749658
Aradu.DYE6Y	Aradu.A01:92811821-92817961	-	3'	92811904-92812283	92811821-92812283
Aradu.DZ58R	Aradu.A01:100199167-100204849	+	5'	100199404-100199792	100199167-100199792
Aradu.DZY4R	Aradu.A01:19084509-19089643	+	5'	19084733-19084733	19084509-19084733
Aradu.DZY4R	Aradu.A01:19084509-19089643	+	3'	19089379-19089555	19089379-19089643
Aradu.E15PB	Aradu.A01:101343309-101355959	-	3'	101343477-101343769	101343309-101343769
Aradu.E15PB	Aradu.A01:101343309-101355959	-	5'	101355799-101355946	101355799-101355959
Aradu.E1B6G	Aradu.A01:11583465-11585587	-	3'	11583919-11583919	11583465-11583919
Aradu.E1B6G	Aradu.A01:11583465-11585587	-	5'	11585440-11585440	11585440-11585587
Aradu.E1JEH	Aradu.A01:4242520-4243711	+	5'	4242532-4242532	4242520-4242532
Aradu.E2C31	Aradu.A01:59386103-59389153	+	5'	59386130-59386294	59386103-59386294
Aradu.E2C31	Aradu.A01:59386103-59389153	+	3'	59388657-59388667	59388657-59389153
Aradu.E31KW	Aradu.A01:14654703-14659762	-	3'	14655430-14655430	14654703-14655430
Aradu.E31KW	Aradu.A01:14654703-14659762	-	5'	14659476-14659476	14659476-14659762
Aradu.E4FV3	Aradu.A01:17445063-17449605	+	5'	17445089-17445089	17445063-17445089
Aradu.E59A8	Aradu.A01:8499274-8504749	-	3'	8499474-8499474	8499274-8499474
Aradu.E59A8	Aradu.A01:8499274-8504749	-	5'	8504500-8504725	8504500-8504749
Aradu.E5SUC	Aradu.A01:32556636-32565030	+	5'	32556714-32556765	32556636-32556765
Aradu.E5SUC	Aradu.A01:32556636-32565030	+	3'	32564606-32565019	32564606-32565030
Aradu.E6L5R	Aradu.A01:57554254-57558311	+	3'	57557948-57558281	57557948-57558311
Aradu.E7004	Aradu.A01:1818257-1824927	+	5'	1818325-1818325	1818257-1818325
Aradu.ED224	Aradu.A01:90926441-90931575	-	3'	90926471-90926648	90926441-90926648
Aradu.EED7D	Aradu.A01:4648123-4650670	-	5'	4650489-4650489	4650489-4650670
Aradu.EF2HJ	Aradu.A01:1425547-1428587	+	3'	1427530-1427530	1427530-1428587
Aradu.EF31N	Aradu.A01:6169271-6174689	+	5'	6169521-6169591	6169271-6169591
Aradu.EF37G	Aradu.A01:8597664-8600962	-	3'	8598439-8598651	8597664-8598651
Aradu.EF37G	Aradu.A01:8597664-8600962	-	5'	8600781-8600820	8600781-8600962
Aradu.EG6FJ	Aradu.A01:10357598-10365228	-	3'	10357775-10357775	10357598-10357775
Aradu.EGG67	Aradu.A01:98722892-98727641	+	5'	98723008-98723308	98722892-98723308
Aradu.EGG67	Aradu.A01:98722892-98727641	+	3'	98726967-98726967	98726967-98727641
Aradu.EGH8I	Aradu.A01:2574623-2587223	-	3'	2574843-2574843	2574623-2574843
Aradu.EGH8I	Aradu.A01:2574623-2587223	-	5'	2587220-2587220	2587220-2587223
Aradu.EGV3U	Aradu.A01:62309762-62312733	+	5'	62309784-62309784	62309762-62309784
Aradu.EGV3U	Aradu.A01:62309762-62312733	+	3'	62312545-62312731	62312545-62312733
Aradu.EI69K	Aradu.A01:9098470-9107061	-	3'	9098506-9098854	9098470-9098854
Aradu.EI69K	Aradu.A01:9098470-9107061	-	5'	9106849-9107054	9106849-9107061
Aradu.EI6NK	Aradu.A01:30151082-30154847	+	3'	30152042-30152400	30152042-30154847
Aradu.EIA1E	Aradu.A01:57956966-57961872	+	3'	57961831-57961870	57961831-57961872
Aradu.EK5R9	Aradu.A01:100193083-100199006	+	5'	100193110-100193273	100193083-100193273
Aradu.EK5R9	Aradu.A01:100193083-100199006	+	3'	100198460-100198460	100198460-100199006
Aradu.EMM34	Aradu.A01:57493771-57500300	-	5'	57500158-57500260	57500158-57500300
Aradu.ENJ13	Aradu.A01:89421805-89424249	+	3'	89423918-89424135	89423918-89424249
Aradu.EP5US	Aradu.A01:3534888-3540644	+	3'	3540303-3540303	3540303-3540644
Aradu.EV5B0	Aradu.A01:37942283-37951296	+	3'	37950314-37950902	37950314-37951296
Aradu.EW5NL	Aradu.A01:8166102-8169572	-	3'	8166267-8166607	8166102-8166607
Aradu.EZU9P	Aradu.A01:12244013-12249982	+	5'	12244192-12244416	12244013-12244416
Aradu.EZU9P	Aradu.A01:12244013-12249982	+	3'	12249971-12249971	12249971-12249982
Aradu.F00XS	Aradu.A01:28972921-28975100	+	5'	28973160-28973160	28972921-28973160
Aradu.F00XS	Aradu.A01:28972921-28975100	+	3'	28975022-28975022	28975022-28975100
Aradu.F1EEH	Aradu.A01:92992611-92996721	+	5'	92992920-92992920	92992611-92992920
Aradu.F1U1I	Aradu.A01:89511038-89514678	+	3'	89514474-89514666	89514474-89514678
Aradu.F2VIG	Aradu.A01:69960135-69965308	-	5'	69964977-69965010	69964977-69965308
Aradu.F360A	Aradu.A01:29063546-29067950	-	3'	29063775-29063795	29063546-29063795
Aradu.F3E02	Aradu.A01:101022951-101028424	+	3'	101027611-101028035	101027611-101028424
Aradu.F3Z3V	Aradu.A01:782681-785826	+	5'	782733-782733	782681-782733
Aradu.F5NV3	Aradu.A01:101680425-101683875	-	3'	101680883-101680896	101680425-101680896
Aradu.F5NV3	Aradu.A01:101680425-101683875	-	5'	101683709-101683737	101683709-101683875
Aradu.F63I1	Aradu.A01:25839715-25843333	+	5'	25839911-25839911	25839715-25839911
Aradu.F64Z1	Aradu.A01:93058213-93059760	+	5'	93058217-93058278	93058213-93058278
Aradu.F64Z1	Aradu.A01:93058213-93059760	+	3'	93059603-93059683	93059603-93059760
Aradu.F8QAT	Aradu.A01:97390638-97408556	-	3'	97390848-97391050	97390638-97391050
Aradu.F8QAT	Aradu.A01:97390638-97408556	-	5'	97408513-97408513	97408513-97408556
Aradu.F8ZRN	Aradu.A01:98430554-98434822	-	3'	98430568-98430787	98430554-98430787
Aradu.F8ZRN	Aradu.A01:98430554-98434822	-	5'	98434347-98434636	98434347-98434822
Aradu.F9SP6	Aradu.A01:7592103-7599651	-	3'	7592809-7592809	7592103-7592809
Aradu.F9SP6	Aradu.A01:7592103-7599651	-	5'	7599507-7599581	7599507-7599651
Aradu.FA64P	Aradu.A01:105670047-105680026	+	5'	105670071-105670599	105670047-105670599
Aradu.FB5A8	Aradu.A01:94311085-94314171	+	5'	94311415-94311416	94311085-94311416
Aradu.FBB2P	Aradu.A01:8094981-8099454	-	3'	8095005-8095206	8094981-8095206
Aradu.FBB2P	Aradu.A01:8094981-8099454	-	5'	8099271-8099443	8099271-8099454
Aradu.FKL8T	Aradu.A01:93573507-93580754	-	3'	93574172-93574172	93573507-93574172
Aradu.FKL8T	Aradu.A01:93573507-93580754	-	5'	93580367-93580523	93580367-93580754
Aradu.FN4CD	Aradu.A01:104640495-104646681	+	5'	104640753-104640769	104640495-104640769
Aradu.FQ8CE	Aradu.A01:102067640-102071468	-	5'	102071080-102071196	102071080-102071468
Aradu.FSC6M	Aradu.A01:42712257-42718645	-	3'	42712369-42712369	42712257-42712369
Aradu.FTI95	Aradu.A01:4301151-4329747	+	5'	4301238-4301277	4301151-4301277
Aradu.FTZ2T	Aradu.A01:1447486-1459344	-	3'	1447546-1448035	1447486-1448035
Aradu.FW3IU	Aradu.A01:3689001-3691142	+	5'	3689219-3689239	3689001-3689239
Aradu.FW3IU	Aradu.A01:3689001-3691142	+	3'	3690913-3690972	3690913-3691142
Aradu.FXX49	Aradu.A01:91295037-91299127	-	5'	91298735-91298735	91298735-91299127
Aradu.FZ1B7	Aradu.A01:1083137-1088374	+	5'	1083188-1083337	1083137-1083337
Aradu.FZ1B7	Aradu.A01:1083137-1088374	+	3'	1087720-1087720	1087720-1088374
Aradu.FZ3A3	Aradu.A01:52238120-52245123	-	5'	52244962-52244962	52244962-52245123
Aradu.FZZ3Q	Aradu.A01:18550546-18558105	+	3'	18557294-18557325	18557294-18558105
Aradu.G09L8	Aradu.A01:100682474-100686999	+	3'	100686454-100686917	100686454-100686999
Aradu.G0YXP	Aradu.A01:95590152-95595255	-	3'	95591526-95591526	95590152-95591526
Aradu.G0YXP	Aradu.A01:95590152-95595255	-	5'	95594965-95594965	95594965-95595255
Aradu.G1VBH	Aradu.A01:92601121-92604967	-	5'	92604651-92604817	92604651-92604967
Aradu.G2D0X	Aradu.A01:11304368-11308966	-	5'	11308448-11308494	11308448-11308966
Aradu.G3ADH	Aradu.A01:27921594-27927101	-	3'	27921721-27921944	27921594-27921944
Aradu.G3ADH	Aradu.A01:27921594-27927101	-	5'	27926863-27926863	27926863-27927101
Aradu.G3D3F	Aradu.A01:3407319-3412650	+	5'	3407460-3407460	3407319-3407460
Aradu.G3D3F	Aradu.A01:3407319-3412650	+	3'	3411575-3412160	3411575-3412650
Aradu.G3DHZ	Aradu.A01:51354549-51357369	-	5'	51357209-51357241	51357209-51357369
Aradu.G3S98	Aradu.A01:98749929-98752649	+	5'	98750072-98750157	98749929-98750157
Aradu.G3S98	Aradu.A01:98749929-98752649	+	3'	98751886-98752217	98751886-98752649
Aradu.G3XBG	Aradu.A01:31002780-31006613	-	5'	31006107-31006116	31006107-31006613
Aradu.G4DCM	Aradu.A01:106379151-106381495	+	5'	106379285-106379389	106379151-106379389
Aradu.G53U6	Aradu.A01:101440459-101445177	+	5'	101441279-101441279	101440459-101441279
Aradu.G53U6	Aradu.A01:101440459-101445177	+	3'	101444784-101445132	101444784-101445177
Aradu.G68BX	Aradu.A01:48666869-48670318	+	5'	48666941-48667633	48666869-48667633
Aradu.G6PP5	Aradu.A01:4417246-4421214	+	3'	4420929-4421208	4420929-4421214
Aradu.G6YSY	Aradu.A01:10623715-10633932	+	3'	10633317-10633317	10633317-10633932
Aradu.G870M	Aradu.A01:62233374-62237577	+	5'	62234263-62234263	62233374-62234263
Aradu.G8ESS	Aradu.A01:93443504-93445137	-	5'	93445010-93445109	93445010-93445137
Aradu.G96LR	Aradu.A01:11613934-11621184	+	3'	11620549-11620806	11620549-11621184
Aradu.G9K9R	Aradu.A01:99894515-99907766	+	5'	99894733-99894761	99894515-99894761
Aradu.G9K9R	Aradu.A01:99894515-99907766	+	3'	99905855-99906496	99905855-99907766
Aradu.GB4V7	Aradu.A01:16512845-16516779	+	5'	16513088-16513088	16512845-16513088
Aradu.GDA41	Aradu.A01:3278457-3284073	+	5'	3278472-3278529	3278457-3278529
Aradu.GF7HK	Aradu.A01:41450986-41458519	-	3'	41451301-41451334	41450986-41451334
Aradu.GF7HK	Aradu.A01:41450986-41458519	-	5'	41458226-41458483	41458226-41458519
Aradu.GFZ76	Aradu.A01:96558177-96562256	-	3'	96558704-96558704	96558177-96558704
Aradu.GI8Z2	Aradu.A01:98933163-98937687	-	3'	98933184-98933533	98933163-98933533
Aradu.GLL4T	Aradu.A01:2271158-2278651	+	5'	2271329-2271367	2271158-2271367
Aradu.GLL4T	Aradu.A01:2271158-2278651	+	3'	2278502-2278638	2278502-2278651
Aradu.GLP8H	Aradu.A01:1616118-1620828	+	3'	1620234-1620582	1620234-1620828
Aradu.GM25T	Aradu.A01:88873475-88876047	-	5'	88875874-88875874	88875874-88876047
Aradu.GQ9Z3	Aradu.A01:90845517-90849003	+	5'	90845902-90845902	90845517-90845902
Aradu.GR5W9	Aradu.A01:3263325-3269020	+	5'	3263369-3263369	3263325-3263369
Aradu.GWQ57	Aradu.A01:75547651-75552521	+	5'	75548050-75548073	75547651-75548073
Aradu.GXF1Y	Aradu.A01:55436801-55439772	+	3'	55439606-55439655	55439606-55439772
Aradu.GY08R	Aradu.A01:95737230-95740019	-	5'	95739789-95739800	95739789-95740019
Aradu.GZ2X7	Aradu.A01:8170645-8175294	-	3'	8170703-8171187	8170645-8171187
Aradu.GZ2X7	Aradu.A01:8170645-8175294	-	5'	8174800-8174831	8174800-8175294
Aradu.GZ9A0	Aradu.A01:93083046-93087542	+	5'	93083264-93084484	93083046-93084484
Aradu.H03C7	Aradu.A01:91666670-91669563	+	3'	91669147-91669283	91669147-91669563
Aradu.H0TGX	Aradu.A01:74761459-74769030	-	3'	74761530-74761530	74761459-74761530
Aradu.H0TGX	Aradu.A01:74761459-74769030	-	5'	74768863-74769011	74768863-74769030
Aradu.H1VVL	Aradu.A01:15953553-15962612	+	3'	15962198-15962198	15962198-15962612
Aradu.H1X77	Aradu.A01:102815603-102819460	-	5'	102818613-102818746	102818613-102819460
Aradu.H3S66	Aradu.A01:12409546-12416719	+	3'	12415776-12415776	12415776-12416719
Aradu.H3XI7	Aradu.A01:793446-796628	+	3'	796548-796548	796548-796628
Aradu.H49WY	Aradu.A01:89488175-89496174	+	5'	89488442-89488455	89488175-89488455
Aradu.H49WY	Aradu.A01:89488175-89496174	+	3'	89495467-89495842	89495467-89496174
Aradu.H4I9D	Aradu.A01:10511010-10516524	-	3'	10511445-10511875	10511010-10511875
Aradu.H4I9D	Aradu.A01:10511010-10516524	-	5'	10516265-10516393	10516265-10516524
Aradu.H531T	Aradu.A01:75816890-75823231	-	3'	75816903-75817076	75816890-75817076
Aradu.H56AH	Aradu.A01:105772025-105778123	-	3'	105772037-105773994	105772025-105773994
Aradu.H56AH	Aradu.A01:105772025-105778123	-	5'	105778001-105778001	105778001-105778123
Aradu.H5DQ1	Aradu.A01:90548739-90551180	+	5'	90548853-90548853	90548739-90548853
Aradu.H5DQ1	Aradu.A01:90548739-90551180	+	3'	90550774-90551019	90550774-90551180
Aradu.H6E7J	Aradu.A01:104075530-104079481	-	3'	104075604-104076144	104075530-104076144
Aradu.H6E7J	Aradu.A01:104075530-104079481	-	5'	104079174-104079408	104079174-104079481
Aradu.H6KBB	Aradu.A01:6202176-6207239	-	3'	6202326-6202384	6202176-6202384
Aradu.H7IC3	Aradu.A01:10740046-10745094	-	3'	10740237-10740292	10740046-10740292
Aradu.H7NCN	Aradu.A01:9433163-9436774	+	5'	9433385-9433421	9433163-9433421
Aradu.H88LD	Aradu.A01:8977442-8981523	-	3'	8977722-8978338	8977442-8978338
Aradu.H88U3	Aradu.A01:96220475-96227998	-	5'	96227599-96227682	96227599-96227998
Aradu.H9GLR	Aradu.A01:37964674-37971956	-	3'	37964729-37964953	37964674-37964953
Aradu.H9GLR	Aradu.A01:37964674-37971956	-	5'	37971897-37971931	37971897-37971956
Aradu.H9NK1	Aradu.A01:17633203-17636741	+	5'	17633221-17633377	17633203-17633377
Aradu.H9NK1	Aradu.A01:17633203-17636741	+	3'	17636584-17636584	17636584-17636741
Aradu.HA41X	Aradu.A01:40530981-40543372	-	3'	40531007-40531582	40530981-40531582
Aradu.HA9JS	Aradu.A01:9472535-9479582	-	5'	9479060-9479133	9479060-9479582
Aradu.HB8K6	Aradu.A01:63578850-63582361	-	3'	63578870-63579116	63578850-63579116
Aradu.HD2NG	Aradu.A01:100670388-100681195	+	3'	100680940-100681118	100680940-100681195
Aradu.HDL1J	Aradu.A01:90141312-90146164	+	3'	90145696-90146161	90145696-90146164
Aradu.HER0W	Aradu.A01:88559416-88565123	-	5'	88563750-88564024	88563750-88565123
Aradu.HFC9Y	Aradu.A01:71091435-71096528	+	5'	71091675-71091675	71091435-71091675
Aradu.HFC9Y	Aradu.A01:71091435-71096528	+	3'	71096426-71096426	71096426-71096528
Aradu.HFY72	Aradu.A01:11194129-11197343	+	5'	11194211-11194211	11194129-11194211
Aradu.HJ5GZ	Aradu.A01:97475738-97482064	-	3'	97475821-97475988	97475738-97475988
Aradu.HK7DN	Aradu.A01:41877910-41882295	+	5'	41878058-41878190	41877910-41878190
Aradu.HL6TS	Aradu.A01:5933172-5943015	+	5'	5933412-5933633	5933172-5933633
Aradu.HL6TS	Aradu.A01:5933172-5943015	+	3'	5942716-5942966	5942716-5943015
Aradu.HN6FL	Aradu.A01:77717627-77722807	-	3'	77717630-77717773	77717627-77717773
Aradu.HN6FL	Aradu.A01:77717627-77722807	-	5'	77722238-77722790	77722238-77722807
Aradu.HVG4L	Aradu.A01:14896927-14902327	-	3'	14897161-14897416	14896927-14897416
Aradu.HW77V	Aradu.A01:95783756-95789658	+	5'	95783999-95784003	95783756-95784003
Aradu.HW77V	Aradu.A01:95783756-95789658	+	3'	95789108-95789108	95789108-95789658
Aradu.HX175	Aradu.A01:17583820-17588389	-	3'	17584132-17584169	17583820-17584169
Aradu.HX26W	Aradu.A01:100566429-100570620	-	3'	100566909-100567271	100566429-100567271
Aradu.HX3NM	Aradu.A01:47253526-47257793	-	3'	47253553-47253873	47253526-47253873
Aradu.HX3NM	Aradu.A01:47253526-47257793	-	5'	47257384-47257464	47257384-47257793
Aradu.HY7QC	Aradu.A01:93118690-93125511	-	5'	93125474-93125490	93125474-93125511
Aradu.I08WU	Aradu.A01:93037317-93041475	-	3'	93037825-93038490	93037317-93038490
Aradu.I0X0M	Aradu.A01:101159244-101163139	-	5'	101162452-101162947	101162452-101163139
Aradu.I1GFZ	Aradu.A01:10735834-10738877	-	3'	10736111-10736111	10735834-10736111
Aradu.I1GFZ	Aradu.A01:10735834-10738877	-	5'	10738458-10738458	10738458-10738877
Aradu.I1GRS	Aradu.A01:90570405-90572220	-	3'	90571121-90571121	90570405-90571121
Aradu.I2H3Q	Aradu.A01:101964202-101967354	-	3'	101964936-101964936	101964202-101964936
Aradu.I2H3Q	Aradu.A01:101964202-101967354	-	5'	101967271-101967271	101967271-101967354
Aradu.I2VY0	Aradu.A01:104210137-104212859	+	5'	104210308-104210308	104210137-104210308
Aradu.I2VY0	Aradu.A01:104210137-104212859	+	3'	104212348-104212839	104212348-104212859
Aradu.I3WQR	Aradu.A01:90828226-90831553	+	3'	90831292-90831314	90831292-90831553
Aradu.I4J3Q	Aradu.A01:91719313-91725553	-	3'	91719417-91719773	91719313-91719773
Aradu.I4J3Q	Aradu.A01:91719313-91725553	-	5'	91725520-91725548	91725520-91725553
Aradu.I50CA	Aradu.A01:917617-924552	+	5'	917849-918107	917617-918107
Aradu.I50CA	Aradu.A01:917617-924552	+	3'	924229-924229	924229-924552
Aradu.I567U	Aradu.A01:103280609-103286744	-	3'	103280745-103280889	103280609-103280889
Aradu.I567U	Aradu.A01:103280609-103286744	-	5'	103286540-103286598	103286540-103286744
Aradu.I5QWB	Aradu.A01:1537093-1553362	-	5'	1553329-1553342	1553329-1553362
Aradu.I5WJ1	Aradu.A01:89094812-89100800	-	5'	89100591-89100650	89100591-89100800
Aradu.I64AG	Aradu.A01:1968716-1985436	-	3'	1968841-1969055	1968716-1969055
Aradu.I64AG	Aradu.A01:1968716-1985436	-	5'	1985193-1985345	1985193-1985436
Aradu.I6QB3	Aradu.A01:94193609-94203207	-	3'	94193639-94193726	94193609-94193726
Aradu.I712P	Aradu.A01:62055217-62069890	+	5'	62055508-62055509	62055217-62055509
Aradu.I76UL	Aradu.A01:22363455-22365348	+	5'	22363797-22363843	22363455-22363843
Aradu.I76UL	Aradu.A01:22363455-22365348	+	3'	22365084-22365163	22365084-22365348
Aradu.I79F7	Aradu.A01:92968258-92972513	-	5'	92972179-92972309	92972179-92972513
Aradu.I8CUJ	Aradu.A01:96420628-96421755	+	5'	96420770-96420770	96420628-96420770
Aradu.I8CUJ	Aradu.A01:96420628-96421755	+	3'	96421439-96421439	96421439-96421755
Aradu.I940M	Aradu.A01:99040814-99045285	-	3'	99041034-99041288	99040814-99041288
Aradu.I940M	Aradu.A01:99040814-99045285	-	5'	99044889-99044889	99044889-99045285
Aradu.I9QPX	Aradu.A01:9121775-9127181	+	5'	9121817-9122263	9121775-9122263
Aradu.I9QPX	Aradu.A01:9121775-9127181	+	3'	9125788-9126011	9125788-9127181
Aradu.IAV7G	Aradu.A01:42503555-42507299	-	5'	42506871-42506871	42506871-42507299
Aradu.IE12B	Aradu.A01:95256928-95258330	-	3'	95257041-95257400	95256928-95257400
Aradu.IH56X	Aradu.A01:22979807-22990515	+	3'	22990161-22990161	22990161-22990515
Aradu.IJ1L1	Aradu.A01:9108744-9114056	+	5'	9108897-9108897	9108744-9108897
Aradu.IJ1L1	Aradu.A01:9108744-9114056	+	3'	9113672-9113884	9113672-9114056
Aradu.ILV24	Aradu.A01:10517754-10520115	+	3'	10519063-10519063	10519063-10520115
Aradu.IME0P	Aradu.A01:92647841-92651664	+	5'	92648043-92648237	92647841-92648237
Aradu.IN2S6	Aradu.A01:96750420-96753657	+	5'	96750517-96750568	96750420-96750568
Aradu.IN2S6	Aradu.A01:96750420-96753657	+	3'	96753200-96753567	96753200-96753657
Aradu.IPH1G	Aradu.A01:92690569-92692229	-	3'	92690609-92690849	92690569-92690849
Aradu.IPY1X	Aradu.A01:33063511-33065485	-	3'	33063685-33064082	33063511-33064082
Aradu.ISA5I	Aradu.A01:10520047-10524814	-	3'	10520222-10520288	10520047-10520288
Aradu.ISA5I	Aradu.A01:10520047-10524814	-	5'	10524598-10524598	10524598-10524814
Aradu.ISD6F	Aradu.A01:92720069-92723178	-	5'	92722945-92723126	92722945-92723178
Aradu.ISE5U	Aradu.A01:100275785-100280788	+	3'	100280170-100280609	100280170-100280788
Aradu.IT4YX	Aradu.A01:11764541-11771795	-	3'	11764746-11765212	11764541-11765212
Aradu.IU8VU	Aradu.A01:85680929-85684329	+	3'	85683612-85684067	85683612-85684329
Aradu.IXP2U	Aradu.A01:11773001-11775575	+	3'	11775545-11775545	11775545-11775575
Aradu.IXX3X	Aradu.A01:26760005-26770679	-	5'	26770651-26770651	26770651-26770679
Aradu.IY190	Aradu.A01:5710624-5713079	-	3'	5710778-5710796	5710624-5710796
Aradu.IY5GM	Aradu.A01:2797908-2801318	+	5'	2797936-2797936	2797908-2797936
Aradu.J1J6L	Aradu.A01:1891303-1896830	+	5'	1891399-1891648	1891303-1891648
Aradu.J1J6L	Aradu.A01:1891303-1896830	+	3'	1895952-1896597	1895952-1896830
Aradu.J1T4C	Aradu.A01:63444836-63448726	+	5'	63445124-63445124	63444836-63445124
Aradu.J1T4C	Aradu.A01:63444836-63448726	+	3'	63448402-63448716	63448402-63448726
Aradu.J20LR	Aradu.A01:42972218-42973228	+	5'	42972238-42972238	42972218-42972238
Aradu.J20LR	Aradu.A01:42972218-42973228	+	3'	42973154-42973190	42973154-42973228
Aradu.J2BV7	Aradu.A01:9729031-9734042	+	5'	9729104-9729104	9729031-9729104
Aradu.J2IBJ	Aradu.A01:44256556-44262641	-	3'	44256778-44256853	44256556-44256853
Aradu.J2IBJ	Aradu.A01:44256556-44262641	-	5'	44262148-44262172	44262148-44262641
Aradu.J36YA	Aradu.A01:5636797-5642614	-	3'	5637033-5637033	5636797-5637033
Aradu.J4FX0	Aradu.A01:35768178-35769702	-	3'	35768496-35768496	35768178-35768496
Aradu.J4INW	Aradu.A01:10044601-10051345	-	5'	10050956-10051213	10050956-10051345
Aradu.J6I5C	Aradu.A01:81831010-81835303	+	3'	81834883-81835059	81834883-81835303
Aradu.J7MXR	Aradu.A01:19836702-19840573	-	3'	19838338-19838338	19836702-19838338
Aradu.J7MXR	Aradu.A01:19836702-19840573	-	5'	19839997-19839997	19839997-19840573
Aradu.J7RQT	Aradu.A01:95757569-95759145	+	3'	95758065-95758667	95758065-95759145
Aradu.J8M5W	Aradu.A01:2069118-2077062	-	3'	2069183-2069725	2069118-2069725
Aradu.J8M5W	Aradu.A01:2069118-2077062	-	5'	2076777-2076853	2076777-2077062
Aradu.J92L5	Aradu.A01:99698485-99703036	+	5'	99698546-99698566	99698485-99698566
Aradu.J9MUH	Aradu.A01:82308502-82310421	-	3'	82308845-82308845	82308502-82308845
Aradu.JAX7N	Aradu.A01:77658435-77662927	-	3'	77658454-77658454	77658435-77658454
Aradu.JAX7N	Aradu.A01:77658435-77662927	-	5'	77662700-77662700	77662700-77662927
Aradu.JCT7W	Aradu.A01:36894290-36902141	+	5'	36894324-36894444	36894290-36894444
Aradu.JFA7C	Aradu.A01:6670381-6671831	+	5'	6670428-6670495	6670381-6670495
Aradu.JJ61J	Aradu.A01:96303907-96305615	+	3'	96305182-96305182	96305182-96305615
Aradu.JKI99	Aradu.A01:9386106-9390529	-	5'	9390342-9390342	9390342-9390529
Aradu.JL35E	Aradu.A01:9526513-9530634	+	3'	9530071-9530482	9530071-9530634
Aradu.JL8Y8	Aradu.A01:2007313-2011254	+	5'	2008949-2008949	2007313-2008949
Aradu.JL8Y8	Aradu.A01:2007313-2011254	+	3'	2010871-2011095	2010871-2011254
Aradu.JLJ0X	Aradu.A01:104817433-104820797	-	5'	104820769-104820769	104820769-104820797
Aradu.JM0ZT	Aradu.A01:8482275-8488002	-	3'	8482606-8482761	8482275-8482761
Aradu.JM2X4	Aradu.A01:729002-751304	+	5'	729344-729344	729002-729344
Aradu.JM2X4	Aradu.A01:729002-751304	+	3'	750554-750554	750554-751304
Aradu.JM51G	Aradu.A01:100845904-100852912	+	5'	100845909-100846081	100845904-100846081
Aradu.JNW1V	Aradu.A01:64718507-64725900	-	3'	64718815-64719099	64718507-64719099
Aradu.JRI85	Aradu.A01:4031287-4035420	-	3'	4032169-4032169	4031287-4032169
Aradu.JUJ81	Aradu.A01:36853982-36857724	+	3'	36857249-36857607	36857249-36857724
Aradu.JWM4N	Aradu.A01:59503966-59508325	-	3'	59504857-59505290	59503966-59505290
Aradu.K04P6	Aradu.A01:19190676-19197256	-	5'	19195878-19195878	19195878-19197256
Aradu.K07Y8	Aradu.A01:90398778-90401165	+	5'	90398982-90399086	90398778-90399086
Aradu.K0ADV	Aradu.A01:101418768-101425105	+	3'	101424721-101424721	101424721-101425105
Aradu.K0Y9B	Aradu.A01:11239269-11243188	+	5'	11239339-11239339	11239269-11239339
Aradu.K0Y9B	Aradu.A01:11239269-11243188	+	3'	11243055-11243055	11243055-11243188
Aradu.K14NU	Aradu.A01:103881753-103883137	+	5'	103881836-103881836	103881753-103881836
Aradu.K14NU	Aradu.A01:103881753-103883137	+	3'	103882768-103882768	103882768-103883137
Aradu.K1BYW	Aradu.A01:105397868-105398708	-	3'	105397928-105398181	105397868-105398181
Aradu.K1BYW	Aradu.A01:105397868-105398708	-	5'	105398653-105398693	105398653-105398708
Aradu.K2LPH	Aradu.A01:72379858-72385339	-	5'	72384977-72384977	72384977-72385339
Aradu.K3GE6	Aradu.A01:73240206-73243741	+	3'	73243414-73243452	73243414-73243741
Aradu.K3XAF	Aradu.A01:43855115-43860643	-	3'	43855348-43855454	43855115-43855454
Aradu.K3YEA	Aradu.A01:99981592-99988646	-	3'	99981722-99981722	99981592-99981722
Aradu.K44L7	Aradu.A01:11758637-11762020	-	3'	11758704-11759568	11758637-11759568
Aradu.K44L7	Aradu.A01:11758637-11762020	-	5'	11761780-11761852	11761780-11762020
Aradu.K4NXS	Aradu.A01:98917218-98921687	-	3'	98917616-98917854	98917218-98917854
Aradu.K4UMD	Aradu.A01:92026463-92030605	+	3'	92030156-92030521	92030156-92030605
Aradu.K573F	Aradu.A01:14274180-14277007	-	3'	14274225-14274225	14274180-14274225
Aradu.K5XZD	Aradu.A01:7179910-7182781	-	3'	7179914-7180092	7179910-7180092
Aradu.K5XZD	Aradu.A01:7179910-7182781	-	5'	7182590-7182660	7182590-7182781
Aradu.K62H7	Aradu.A01:4042537-4045539	-	3'	4042592-4042592	4042537-4042592
Aradu.K6KMB	Aradu.A01:29413754-29415761	-	3'	29414282-29414282	29413754-29414282
Aradu.K6KMB	Aradu.A01:29413754-29415761	-	5'	29415544-29415544	29415544-29415761
Aradu.K8UA0	Aradu.A01:6430256-6433561	+	5'	6430667-6430667	6430256-6430667
Aradu.K9P9T	Aradu.A01:96008445-96009776	-	3'	96008834-96008834	96008445-96008834
Aradu.K9P9T	Aradu.A01:96008445-96009776	-	5'	96009459-96009459	96009459-96009776
Aradu.K9UV7	Aradu.A01:3097129-3103394	+	5'	3097177-3097177	3097129-3097177
Aradu.KAM7V	Aradu.A01:56709745-56714633	-	3'	56710751-56710751	56709745-56710751
Aradu.KAM7V	Aradu.A01:56709745-56714633	-	5'	56714245-56714245	56714245-56714633
Aradu.KD39G	Aradu.A01:50946888-50954372	+	3'	50953642-50954029	50953642-50954372
Aradu.KEC4P	Aradu.A01:8982034-8988077	+	3'	8987658-8987658	8987658-8988077
Aradu.KG76E	Aradu.A01:20274841-20278121	+	5'	20274919-20274919	20274841-20274919
Aradu.KG76E	Aradu.A01:20274841-20278121	+	3'	20277577-20277577	20277577-20278121
Aradu.KGT5H	Aradu.A01:1759319-1768137	-	3'	1759330-1759701	1759319-1759701
Aradu.KGX2I	Aradu.A01:12268061-12275481	-	3'	12268332-12268332	12268061-12268332
Aradu.KGX8R	Aradu.A01:18636464-18642291	-	3'	18636704-18636704	18636464-18636704
Aradu.KH3I5	Aradu.A01:93495936-93497716	-	3'	93496241-93496241	93495936-93496241
Aradu.KH5IZ	Aradu.A01:33522996-33525290	+	5'	33523067-33523067	33522996-33523067
Aradu.KH5IZ	Aradu.A01:33522996-33525290	+	3'	33525174-33525174	33525174-33525290
Aradu.KL6Y0	Aradu.A01:6183608-6184732	+	3'	6184707-6184707	6184707-6184732
Aradu.KM6HL	Aradu.A01:7887721-7891336	-	3'	7888140-7888507	7887721-7888507
Aradu.KM6HL	Aradu.A01:7887721-7891336	-	5'	7891261-7891320	7891261-7891336
Aradu.KMX7Q	Aradu.A01:31069498-31073618	-	3'	31069616-31070276	31069498-31070276
Aradu.KPM09	Aradu.A01:1114765-1123396	-	3'	1115546-1115658	1114765-1115658
Aradu.KQV51	Aradu.A01:90533011-90538048	-	5'	90537928-90538039	90537928-90538048
Aradu.KR3S1	Aradu.A01:6610492-6615482	+	5'	6610575-6610727	6610492-6610727
Aradu.KVX0Z	Aradu.A01:106547844-106554304	-	5'	106554049-106554049	106554049-106554304
Aradu.KWL81	Aradu.A01:531689-537372	+	3'	537068-537288	537068-537372
Aradu.KX3YY	Aradu.A01:21306789-21313387	-	3'	21307573-21308062	21306789-21308062
Aradu.KXE48	Aradu.A01:50943043-50946094	+	5'	50943480-50943480	50943043-50943480
Aradu.KXE48	Aradu.A01:50943043-50946094	+	3'	50945824-50945824	50945824-50946094
Aradu.KY92Y	Aradu.A01:57315985-57317381	-	3'	57316278-57316278	57315985-57316278
Aradu.KY92Y	Aradu.A01:57315985-57317381	-	5'	57317059-57317120	57317059-57317381
Aradu.KYQ8M	Aradu.A01:99515836-99520062	+	3'	99519153-99519684	99519153-99520062
Aradu.L2A43	Aradu.A01:1003331-1007933	+	3'	1007207-1007272	1007207-1007933
Aradu.L2PJY	Aradu.A01:91081128-91084865	+	3'	91084555-91084784	91084555-91084865
Aradu.L3C1J	Aradu.A01:490420-496484	-	5'	496256-496405	496256-496484
Aradu.L3NZR	Aradu.A01:4159122-4162577	-	3'	4159413-4159635	4159122-4159635
Aradu.L50L9	Aradu.A01:14643515-14655077	+	5'	14643803-14643978	14643515-14643978
Aradu.L50L9	Aradu.A01:14643515-14655077	+	3'	14654522-14654794	14654522-14655077
Aradu.L5KF2	Aradu.A01:44736485-44742957	+	5'	44737194-44737582	44736485-44737582
Aradu.L5KF2	Aradu.A01:44736485-44742957	+	3'	44742343-44742815	44742343-44742957
Aradu.L5WLB	Aradu.A01:341578-345368	-	5'	344703-345214	344703-345368
Aradu.L5Z6S	Aradu.A01:103813497-103815826	+	5'	103813565-103813565	103813497-103813565
Aradu.L5Z6S	Aradu.A01:103813497-103815826	+	3'	103815750-103815755	103815750-103815826
Aradu.L67UJ	Aradu.A01:71934695-71940615	-	3'	71934808-71934913	71934695-71934913
Aradu.L67UJ	Aradu.A01:71934695-71940615	-	5'	71940205-71940341	71940205-71940615
Aradu.L6IIL	Aradu.A01:99918857-99921315	+	3'	99921098-99921098	99921098-99921315
Aradu.L6MX4	Aradu.A01:96825846-96832924	+	5'	96826148-96826188	96825846-96826188
Aradu.L6MX4	Aradu.A01:96825846-96832924	+	3'	96832270-96832881	96832270-96832924
Aradu.L74C6	Aradu.A01:2955542-2959194	+	5'	2955751-2955917	2955542-2955917
Aradu.L74C6	Aradu.A01:2955542-2959194	+	3'	2959072-2959161	2959072-2959194
Aradu.L7FJA	Aradu.A01:27802533-27806026	-	5'	27805895-27805895	27805895-27806026
Aradu.L8GY0	Aradu.A01:49652880-49660254	+	3'	49659975-49660096	49659975-49660254
Aradu.L8V4X	Aradu.A01:102807925-102811864	+	5'	102808066-102808192	102807925-102808192
Aradu.L8V4X	Aradu.A01:102807925-102811864	+	3'	102811385-102811512	102811385-102811864
Aradu.L99VF	Aradu.A01:19280400-19285316	+	5'	19280401-19280565	19280400-19280565
Aradu.L99VF	Aradu.A01:19280400-19285316	+	3'	19285042-19285121	19285042-19285316
Aradu.L9IYH	Aradu.A01:98894699-98896027	+	5'	98894849-98894894	98894699-98894894
Aradu.L9IYH	Aradu.A01:98894699-98896027	+	3'	98895682-98896002	98895682-98896027
Aradu.L9KZ0	Aradu.A01:103029443-103033087	-	3'	103031250-103031250	103029443-103031250
Aradu.L9KZ0	Aradu.A01:103029443-103033087	-	5'	103032747-103032747	103032747-103033087
Aradu.L9M7F	Aradu.A01:89262255-89267342	+	3'	89266971-89267289	89266971-89267342
Aradu.LA4Y6	Aradu.A01:59011780-59020559	+	3'	59019700-59020476	59019700-59020559
Aradu.LBZ6D	Aradu.A01:95909107-95910235	-	3'	95909108-95909108	95909107-95909108
Aradu.LI9R7	Aradu.A01:10645355-10651018	-	5'	10650720-10650720	10650720-10651018
Aradu.LJ9A5	Aradu.A01:1932859-1937863	+	3'	1936648-1937332	1936648-1937863
Aradu.LK5SF	Aradu.A01:31968768-31973767	-	3'	31969019-31970153	31968768-31970153
Aradu.LP8UK	Aradu.A01:90998956-91004325	+	5'	90999093-90999371	90998956-90999371
Aradu.LQD9I	Aradu.A01:1916725-1922391	+	5'	1916751-1916931	1916725-1916931
Aradu.LT83G	Aradu.A01:41939068-41941440	-	3'	41939234-41939234	41939068-41939234
Aradu.LXU7Y	Aradu.A01:33053067-33060632	-	3'	33053517-33053887	33053067-33053887
Aradu.LYL2P	Aradu.A01:69863425-69867273	+	5'	69863604-69863640	69863425-69863640
Aradu.M18SC	Aradu.A01:94059424-94063184	-	3'	94059676-94059718	94059424-94059718
Aradu.M18SC	Aradu.A01:94059424-94063184	-	5'	94062707-94062707	94062707-94063184
Aradu.M2WJ5	Aradu.A01:9690483-9695807	+	5'	9690650-9690650	9690483-9690650
Aradu.M3XW9	Aradu.A01:12473126-12477405	-	3'	12473613-12473613	12473126-12473613
Aradu.M3YSI	Aradu.A01:9788232-9790876	+	5'	9788237-9788336	9788232-9788336
Aradu.M3YSI	Aradu.A01:9788232-9790876	+	3'	9790586-9790864	9790586-9790876
Aradu.M49FZ	Aradu.A01:6410074-6412143	-	3'	6410348-6410348	6410074-6410348
Aradu.M6HNT	Aradu.A01:103540575-103545129	+	5'	103540929-103540929	103540575-103540929
Aradu.M6HNT	Aradu.A01:103540575-103545129	+	3'	103544676-103545123	103544676-103545129
Aradu.M7K9G	Aradu.A01:3855392-3865125	-	5'	3864976-3865043	3864976-3865125
Aradu.M8AN2	Aradu.A01:89438578-89440412	+	5'	89438636-89438636	89438578-89438636
Aradu.M8CZU	Aradu.A01:98675780-98686556	+	3'	98686114-98686548	98686114-98686556
Aradu.M9MA0	Aradu.A01:97130589-97134773	-	5'	97134481-97134593	97134481-97134773
Aradu.MBT42	Aradu.A01:101665980-101668316	-	3'	101666387-101666387	101665980-101666387
Aradu.MBT42	Aradu.A01:101665980-101668316	-	5'	101668226-101668226	101668226-101668316
Aradu.ME6XP	Aradu.A01:10030131-10034928	+	5'	10030757-10030788	10030131-10030788
Aradu.MFZ42	Aradu.A01:93221022-93231421	-	3'	93221245-93221385	93221022-93221385
Aradu.MGU1B	Aradu.A01:93419411-93423361	-	3'	93420153-93420153	93419411-93420153
Aradu.ML40F	Aradu.A01:75379176-75384804	-	3'	75379593-75379655	75379176-75379655
Aradu.ML40F	Aradu.A01:75379176-75384804	-	5'	75384722-75384722	75384722-75384804
Aradu.ML6KB	Aradu.A01:92677894-92682300	-	3'	92678520-92678572	92677894-92678572
Aradu.MLY6C	Aradu.A01:96638521-96641746	+	5'	96638731-96639462	96638521-96639462
Aradu.MLY6C	Aradu.A01:96638521-96641746	+	3'	96641154-96641154	96641154-96641746
Aradu.MU6BF	Aradu.A01:73684511-73687927	+	5'	73684587-73684587	73684511-73684587
Aradu.MU6BF	Aradu.A01:73684511-73687927	+	3'	73687448-73687486	73687448-73687927
Aradu.MUV3V	Aradu.A01:103882341-103889991	-	3'	103883038-103883592	103882341-103883592
Aradu.MV02I	Aradu.A01:93638599-93644801	-	3'	93638620-93639002	93638599-93639002
Aradu.MV02I	Aradu.A01:93638599-93644801	-	5'	93644635-93644635	93644635-93644801
Aradu.MV4ZQ	Aradu.A01:12677451-12691951	+	5'	12677839-12677923	12677451-12677923
Aradu.MV4ZQ	Aradu.A01:12677451-12691951	+	3'	12690976-12691645	12690976-12691951
Aradu.MX2L0	Aradu.A01:7863897-7868521	-	5'	7868423-7868423	7868423-7868521
Aradu.MY5RT	Aradu.A01:4888471-4891457	+	5'	4888773-4888858	4888471-4888858
Aradu.N08AT	Aradu.A01:30260418-30283066	-	3'	30260674-30260674	30260418-30260674
Aradu.N0ICS	Aradu.A01:9460399-9465292	-	5'	9465094-9465094	9465094-9465292
Aradu.N3B3B	Aradu.A01:96093405-96095634	+	3'	96095383-96095383	96095383-96095634
Aradu.N3E1R	Aradu.A01:35641004-35644870	-	5'	35644271-35644436	35644271-35644870
Aradu.N3ZS1	Aradu.A01:93093640-93094402	+	5'	93093760-93093846	93093640-93093846
Aradu.N49B1	Aradu.A01:88671648-88676314	+	5'	88671846-88671846	88671648-88671846
Aradu.N49B1	Aradu.A01:88671648-88676314	+	3'	88675015-88675429	88675015-88676314
Aradu.N4CE4	Aradu.A01:11803528-11815545	-	5'	11815456-11815456	11815456-11815545
Aradu.N741F	Aradu.A01:102405143-102406457	-	3'	102405315-102405545	102405143-102405545
Aradu.N85XQ	Aradu.A01:3256492-3259958	+	3'	3259887-3259887	3259887-3259958
Aradu.N89H5	Aradu.A01:11636025-11638595	+	3'	11638194-11638194	11638194-11638595
Aradu.N8S8A	Aradu.A01:1715129-1722083	+	3'	1720273-1721661	1720273-1722083
Aradu.NA1B0	Aradu.A01:37999822-38004309	-	3'	37999833-38000057	37999822-38000057
Aradu.NA1B0	Aradu.A01:37999822-38004309	-	5'	38003900-38003900	38003900-38004309
Aradu.NAJ8T	Aradu.A01:4459241-4504227	-	3'	4460404-4460534	4459241-4460534
Aradu.NB660	Aradu.A01:104145465-104149900	-	3'	104146395-104146843	104145465-104146843
Aradu.NB660	Aradu.A01:104145465-104149900	-	5'	104149267-104149287	104149267-104149900
Aradu.NFH0D	Aradu.A01:85471490-85475440	+	5'	85471646-85471767	85471490-85471767
Aradu.NFH0D	Aradu.A01:85471490-85475440	+	3'	85475170-85475408	85475170-85475440
Aradu.NHH8I	Aradu.A01:9114103-9119209	-	5'	9118703-9119137	9118703-9119209
Aradu.NIR19	Aradu.A01:7216714-7221169	-	3'	7217188-7217305	7216714-7217305
Aradu.NIR19	Aradu.A01:7216714-7221169	-	5'	7220950-7221112	7220950-7221169
Aradu.NLX2J	Aradu.A01:11197696-11205257	-	3'	11197788-11198410	11197696-11198410
Aradu.NLX2J	Aradu.A01:11197696-11205257	-	5'	11205150-11205150	11205150-11205257
Aradu.NQ8H0	Aradu.A01:99412528-99416093	-	3'	99412858-99412858	99412528-99412858
Aradu.NQY7S	Aradu.A01:38212347-38217891	+	5'	38212352-38212352	38212347-38212352
Aradu.NR2UV	Aradu.A01:99912597-99917318	+	3'	99916318-99917060	99916318-99917318
Aradu.NTD67	Aradu.A01:92774682-92778889	-	5'	92778505-92778629	92778505-92778889
Aradu.NX1MD	Aradu.A01:71942656-71944111	-	3'	71942681-71942761	71942656-71942761
Aradu.NXB9J	Aradu.A01:106458502-106473923	+	5'	106458632-106458632	106458502-106458632
Aradu.NXY6C	Aradu.A01:95578022-95583979	-	3'	95578028-95578484	95578022-95578484
Aradu.NYD5R	Aradu.A01:90635353-90638410	+	5'	90635421-90635421	90635353-90635421
Aradu.NYD5R	Aradu.A01:90635353-90638410	+	3'	90638301-90638301	90638301-90638410
Aradu.P00A1	Aradu.A01:103238505-103259455	-	5'	103259386-103259386	103259386-103259455
Aradu.P0P5A	Aradu.A01:30630517-30638354	-	3'	30631345-30631462	30630517-30631462
Aradu.P33NE	Aradu.A01:100700860-100703227	+	5'	100700957-100700985	100700860-100700985
Aradu.P3M3K	Aradu.A01:30358129-30363617	-	3'	30358927-30360207	30358129-30360207
Aradu.P3M3K	Aradu.A01:30358129-30363617	-	5'	30363225-30363530	30363225-30363617
Aradu.P3ZN2	Aradu.A01:102365195-102372077	+	3'	102371560-102371856	102371560-102372077
Aradu.P5RSR	Aradu.A01:42916045-42919266	-	3'	42916210-42916449	42916045-42916449
Aradu.P5RSR	Aradu.A01:42916045-42919266	-	5'	42918093-42918580	42918093-42919266
Aradu.P72BL	Aradu.A01:23331584-23335975	-	3'	23331679-23332102	23331584-23332102
Aradu.P72BL	Aradu.A01:23331584-23335975	-	5'	23335625-23335660	23335625-23335975
Aradu.P86W5	Aradu.A01:191448-198433	+	3'	197818-197998	197818-198433
Aradu.P91L8	Aradu.A01:37804669-37807971	+	5'	37804674-37804823	37804669-37804823
Aradu.P91L8	Aradu.A01:37804669-37807971	+	3'	37807548-37807752	37807548-37807971
Aradu.P9PDW	Aradu.A01:9271090-9273028	-	3'	9271729-9271729	9271090-9271729
Aradu.PDW7S	Aradu.A01:9005422-9008510	-	3'	9005492-9005802	9005422-9005802
Aradu.PF28J	Aradu.A01:99545734-99550223	-	3'	99546052-99548164	99545734-99548164
Aradu.PG22I	Aradu.A01:92594618-92600006	-	3'	92594670-92594978	92594618-92594978
Aradu.PG2U7	Aradu.A01:2990699-2992393	+	3'	2992278-2992278	2992278-2992393
Aradu.PI5KV	Aradu.A01:4986021-4989652	+	3'	4989389-4989627	4989389-4989652
Aradu.PIJ3J	Aradu.A01:11752966-11758807	+	3'	11756712-11757054	11756712-11758807
Aradu.PK283	Aradu.A01:14953370-14956042	-	3'	14954118-14954393	14953370-14954393
Aradu.PK283	Aradu.A01:14953370-14956042	-	5'	14955796-14955796	14955796-14956042
Aradu.PK4G0	Aradu.A01:93645977-93652509	+	3'	93651803-93652290	93651803-93652509
Aradu.PLH1E	Aradu.A01:91280982-91284027	+	5'	91281268-91281305	91280982-91281305
Aradu.PLH1E	Aradu.A01:91280982-91284027	+	3'	91283980-91283980	91283980-91284027
Aradu.PP30Q	Aradu.A01:550070-551203	-	5'	551073-551073	551073-551203
Aradu.PP8B2	Aradu.A01:695773-701476	-	3'	696017-696017	695773-696017
Aradu.PQ2ZZ	Aradu.A01:98984744-98992745	-	5'	98992658-98992737	98992658-98992745
Aradu.PT4HK	Aradu.A01:103835391-103838484	-	5'	103838174-103838174	103838174-103838484
Aradu.Q1RM3	Aradu.A01:98175034-98178446	+	3'	98177619-98177619	98177619-98178446
Aradu.Q1S4K	Aradu.A01:3374078-3376419	+	3'	3376043-3376409	3376043-3376419
Aradu.Q1VUR	Aradu.A01:19241605-19246846	-	3'	19241818-19242353	19241605-19242353
Aradu.Q1VUR	Aradu.A01:19241605-19246846	-	5'	19246303-19246664	19246303-19246846
Aradu.Q29FA	Aradu.A01:92108479-92111641	-	5'	92111399-92111399	92111399-92111641
Aradu.Q350M	Aradu.A01:5851587-5856339	-	5'	5856116-5856116	5856116-5856339
Aradu.Q37ME	Aradu.A01:106176620-106181028	-	5'	106181009-106181009	106181009-106181028
Aradu.Q3HYR	Aradu.A01:292754-298383	-	3'	292895-293320	292754-293320
Aradu.Q4J8J	Aradu.A01:14876486-14878895	+	5'	14876844-14876844	14876486-14876844
Aradu.Q5Q2B	Aradu.A01:70504225-70509445	-	3'	70504237-70504484	70504225-70504484
Aradu.Q5Q2B	Aradu.A01:70504225-70509445	-	5'	70509033-70509360	70509033-70509445
Aradu.Q5UQV	Aradu.A01:96095177-96099687	-	3'	96095801-96096200	96095177-96096200
Aradu.Q5UQV	Aradu.A01:96095177-96099687	-	5'	96099547-96099547	96099547-96099687
Aradu.Q6596	Aradu.A01:43620908-43623186	+	3'	43622824-43622824	43622824-43623186
Aradu.Q6K1U	Aradu.A01:44305159-44309438	+	3'	44308463-44308840	44308463-44309438
Aradu.Q75S4	Aradu.A01:37247789-37248993	+	5'	37247951-37247951	37247789-37247951
Aradu.Q7MQC	Aradu.A01:105530142-105537106	-	3'	105530295-105531128	105530142-105531128
Aradu.Q7MQC	Aradu.A01:105530142-105537106	-	5'	105536896-105537018	105536896-105537106
Aradu.Q8FV3	Aradu.A01:7276970-7278763	+	5'	7277015-7277064	7276970-7277064
Aradu.Q9HXF	Aradu.A01:90135889-90139584	-	3'	90136476-90136476	90135889-90136476
Aradu.Q9HXF	Aradu.A01:90135889-90139584	-	5'	90139415-90139525	90139415-90139584
Aradu.QD6T9	Aradu.A01:48173556-48178389	+	5'	48173575-48173809	48173556-48173809
Aradu.QD6T9	Aradu.A01:48173556-48178389	+	3'	48177935-48178064	48177935-48178389
Aradu.QE07L	Aradu.A01:30726576-30730818	-	3'	30727006-30728037	30726576-30728037
Aradu.QE07L	Aradu.A01:30726576-30730818	-	5'	30730745-30730808	30730745-30730818
Aradu.QES96	Aradu.A01:99403625-99407311	-	3'	99403969-99403969	99403625-99403969
Aradu.QES96	Aradu.A01:99403625-99407311	-	5'	99407046-99407111	99407046-99407311
Aradu.QK77V	Aradu.A01:34783314-34786588	+	5'	34783513-34783654	34783314-34783654
Aradu.QK77V	Aradu.A01:34783314-34786588	+	3'	34786296-34786296	34786296-34786588
Aradu.QKQ8N	Aradu.A01:91741270-91747451	+	5'	91742079-91742079	91741270-91742079
Aradu.QR1UU	Aradu.A01:320768-321906	-	5'	321805-321805	321805-321906
Aradu.QRL86	Aradu.A01:12769286-12773491	-	3'	12769329-12769600	12769286-12769600
Aradu.QRL86	Aradu.A01:12769286-12773491	-	5'	12773144-12773470	12773144-12773491
Aradu.QS32F	Aradu.A01:83083190-83087887	-	3'	83083890-83083890	83083190-83083890
Aradu.QS32F	Aradu.A01:83083190-83087887	-	5'	83087647-83087833	83087647-83087887
Aradu.QS77F	Aradu.A01:94075742-94078858	+	5'	94075881-94075918	94075742-94075918
Aradu.QU5N8	Aradu.A01:8653495-8658776	+	5'	8653626-8653749	8653495-8653749
Aradu.QU5N8	Aradu.A01:8653495-8658776	+	3'	8658415-8658775	8658415-8658776
Aradu.QVY8H	Aradu.A01:90391974-90398615	+	5'	90392254-90392817	90391974-90392817
Aradu.QVY8H	Aradu.A01:90391974-90398615	+	3'	90398143-90398143	90398143-90398615
Aradu.QX8PT	Aradu.A01:717684-721746	+	5'	717828-717828	717684-717828
Aradu.QXJ49	Aradu.A01:89527032-89529490	-	3'	89527647-89527647	89527032-89527647
Aradu.QXP3X	Aradu.A01:32459021-32462618	+	5'	32459190-32459328	32459021-32459328
Aradu.QXP3X	Aradu.A01:32459021-32462618	+	3'	32462137-32462300	32462137-32462618
Aradu.QZ44H	Aradu.A01:92713471-92719991	+	5'	92713527-92713658	92713471-92713658
Aradu.R0BLH	Aradu.A01:92487732-92494736	-	3'	92488239-92488540	92487732-92488540
Aradu.R0BLH	Aradu.A01:92487732-92494736	-	5'	92493739-92494524	92493739-92494736
Aradu.R17B3	Aradu.A01:28973371-28978359	-	5'	28978354-28978354	28978354-28978359
Aradu.R1SY6	Aradu.A01:18817571-18820599	-	3'	18817830-18817830	18817571-18817830
Aradu.R205B	Aradu.A01:93910107-93916815	+	5'	93910124-93910465	93910107-93910465
Aradu.R205B	Aradu.A01:93910107-93916815	+	3'	93916639-93916812	93916639-93916815
Aradu.R25G5	Aradu.A01:12606227-12611172	-	5'	12610938-12611073	12610938-12611172
Aradu.R2E4D	Aradu.A01:11602642-11604649	-	5'	11604321-11604646	11604321-11604649
Aradu.R5JPX	Aradu.A01:5095683-5102951	+	3'	5101169-5102941	5101169-5102951
Aradu.R5NFR	Aradu.A01:9153997-9161449	-	3'	9154071-9154071	9153997-9154071
Aradu.R5U69	Aradu.A01:17277871-17279573	-	3'	17278140-17278140	17277871-17278140
Aradu.R5U69	Aradu.A01:17277871-17279573	-	5'	17279309-17279309	17279309-17279573
Aradu.R63XS	Aradu.A01:98169505-98172082	+	3'	98171808-98171984	98171808-98172082
Aradu.R6IT1	Aradu.A01:16231778-16234119	-	3'	16232562-16232747	16231778-16232747
Aradu.R6IT1	Aradu.A01:16231778-16234119	-	5'	16233676-16233676	16233676-16234119
Aradu.R74S0	Aradu.A01:22374338-22376878	+	5'	22374486-22374486	22374338-22374486
Aradu.R74S0	Aradu.A01:22374338-22376878	+	3'	22375479-22375602	22375479-22376878
Aradu.R7FAX	Aradu.A01:8355132-8356292	-	3'	8355166-8355610	8355132-8355610
Aradu.R8MP8	Aradu.A01:95049190-95051454	+	5'	95049217-95049217	95049190-95049217
Aradu.R8MP8	Aradu.A01:95049190-95051454	+	3'	95051063-95051303	95051063-95051454
Aradu.R9DMI	Aradu.A01:6448291-6454991	+	3'	6453605-6454447	6453605-6454991
Aradu.R9EDT	Aradu.A01:97918522-97919749	+	5'	97918580-97918580	97918522-97918580
Aradu.R9EDT	Aradu.A01:97918522-97919749	+	3'	97919400-97919480	97919400-97919749
Aradu.R9PSM	Aradu.A01:10728794-10735089	+	5'	10728806-10729097	10728794-10729097
Aradu.R9QRU	Aradu.A01:8584310-8586889	+	3'	8585760-8586375	8585760-8586889
Aradu.R9S8R	Aradu.A01:99921459-99925585	-	3'	99921828-99922137	99921459-99922137
Aradu.R9S8R	Aradu.A01:99921459-99925585	-	5'	99924989-99925551	99924989-99925585
Aradu.RAX6G	Aradu.A01:9778868-9782506	-	3'	9779133-9779133	9778868-9779133
Aradu.RAX6G	Aradu.A01:9778868-9782506	-	5'	9782428-9782428	9782428-9782506
Aradu.RD1DJ	Aradu.A01:101484350-101488104	-	3'	101484878-101485318	101484350-101485318
Aradu.RDI6I	Aradu.A01:91276401-91280786	+	5'	91276600-91276600	91276401-91276600
Aradu.RDI6I	Aradu.A01:91276401-91280786	+	3'	91280063-91280063	91280063-91280786
Aradu.RF66L	Aradu.A01:88800663-88804104	+	5'	88800821-88801129	88800663-88801129
Aradu.RF66L	Aradu.A01:88800663-88804104	+	3'	88803805-88803844	88803805-88804104
Aradu.RG31X	Aradu.A01:14323731-14329782	-	3'	14324360-14325166	14323731-14325166
Aradu.RG31X	Aradu.A01:14323731-14329782	-	5'	14328962-14328962	14328962-14329782
Aradu.RHE82	Aradu.A01:2254350-2258017	-	5'	2257909-2257950	2257909-2258017
Aradu.RI1ZA	Aradu.A01:57364858-57375345	-	3'	57365163-57365939	57364858-57365939
Aradu.RJ582	Aradu.A01:100272122-100276056	-	3'	100272242-100272549	100272122-100272549
Aradu.RLV26	Aradu.A01:103113802-103120320	-	3'	103113945-103114139	103113802-103114139
Aradu.RLV26	Aradu.A01:103113802-103120320	-	5'	103120086-103120086	103120086-103120320
Aradu.RN1V3	Aradu.A01:50381481-50384439	-	3'	50381616-50381761	50381481-50381761
Aradu.RP6HI	Aradu.A01:6683708-6687302	+	3'	6686547-6686703	6686547-6687302
Aradu.RQ5UT	Aradu.A01:98663417-98670087	-	3'	98664278-98664278	98663417-98664278
Aradu.RQ5UT	Aradu.A01:98663417-98670087	-	5'	98669965-98669990	98669965-98670087
Aradu.RQT3K	Aradu.A01:6354988-6359259	-	3'	6355170-6355326	6354988-6355326
Aradu.RQT3K	Aradu.A01:6354988-6359259	-	5'	6359044-6359044	6359044-6359259
Aradu.RS38S	Aradu.A01:88273356-88279418	-	5'	88279317-88279407	88279317-88279418
Aradu.RT222	Aradu.A01:10091342-10095750	-	3'	10091386-10091588	10091342-10091588
Aradu.RT222	Aradu.A01:10091342-10095750	-	5'	10095608-10095718	10095608-10095750
Aradu.RV0E2	Aradu.A01:2886344-2890574	+	3'	2889791-2890042	2889791-2890574
Aradu.RV9GW	Aradu.A01:106533769-106541289	-	3'	106533789-106533931	106533769-106533931
Aradu.RX3NU	Aradu.A01:96777430-96783819	+	3'	96782836-96783660	96782836-96783819
Aradu.RZM1H	Aradu.A01:9763002-9779103	+	5'	9763219-9763219	9763002-9763219
Aradu.RZM1H	Aradu.A01:9763002-9779103	+	3'	9778138-9778605	9778138-9779103
Aradu.S02LS	Aradu.A01:89085844-89094587	+	3'	89094323-89094559	89094323-89094587
Aradu.S0X87	Aradu.A01:91460174-91463530	-	3'	91460359-91460421	91460174-91460421
Aradu.S13AZ	Aradu.A01:104309165-104310932	-	3'	104309301-104309365	104309165-104309365
Aradu.S1CJW	Aradu.A01:93874812-93878220	-	3'	93874900-93875258	93874812-93875258
Aradu.S1CJW	Aradu.A01:93874812-93878220	-	5'	93878095-93878212	93878095-93878220
Aradu.S2AJS	Aradu.A01:104822419-104824728	-	3'	104822588-104822588	104822419-104822588
Aradu.S37LQ	Aradu.A01:103551323-103554900	-	5'	103554538-103554624	103554538-103554900
Aradu.S3DH3	Aradu.A01:97979028-97982592	+	5'	97979294-97979294	97979028-97979294
Aradu.S4WVH	Aradu.A01:98037093-98041290	+	3'	98040670-98041232	98040670-98041290
Aradu.S5XS2	Aradu.A01:102721313-102727885	+	3'	102727444-102727514	102727444-102727885
Aradu.S6ATU	Aradu.A01:96565270-96566710	+	5'	96565547-96565547	96565270-96565547
Aradu.S6ATU	Aradu.A01:96565270-96566710	+	3'	96566647-96566647	96566647-96566710
Aradu.S7P2G	Aradu.A01:93802528-93808479	+	5'	93802711-93802711	93802528-93802711
Aradu.S7P2G	Aradu.A01:93802528-93808479	+	3'	93808082-93808378	93808082-93808479
Aradu.S7WZG	Aradu.A01:95753157-95755964	+	3'	95755390-95755813	95755390-95755964
Aradu.S9ACZ	Aradu.A01:93938432-93941362	+	5'	93938674-93938674	93938432-93938674
Aradu.S9ACZ	Aradu.A01:93938432-93941362	+	3'	93941116-93941116	93941116-93941362
Aradu.S9BZU	Aradu.A01:90924492-90926460	+	3'	90926082-90926228	90926082-90926460
Aradu.S9TNP	Aradu.A01:10721227-10725622	+	3'	10724967-10724967	10724967-10725622
Aradu.S9XBY	Aradu.A01:89597803-89602690	+	5'	89598518-89598518	89597803-89598518
Aradu.S9XBY	Aradu.A01:89597803-89602690	+	3'	89602416-89602500	89602416-89602690
Aradu.SA4HY	Aradu.A01:98150702-98156086	+	5'	98150720-98150972	98150702-98150972
Aradu.SA5PM	Aradu.A01:87735344-87747282	+	3'	87746282-87746716	87746282-87747282
Aradu.SCK30	Aradu.A01:4671128-4676012	+	5'	4671216-4671429	4671128-4671429
Aradu.SD5C0	Aradu.A01:104452866-104456555	+	5'	104453429-104453429	104452866-104453429
Aradu.SD5C0	Aradu.A01:104452866-104456555	+	3'	104456336-104456476	104456336-104456555
Aradu.SF16R	Aradu.A01:37211841-37219516	+	5'	37212481-37212481	37211841-37212481
Aradu.SF16R	Aradu.A01:37211841-37219516	+	3'	37218871-37219210	37218871-37219516
Aradu.SJ2QL	Aradu.A01:62047028-62052306	-	3'	62047278-62047278	62047028-62047278
Aradu.SJ3NX	Aradu.A01:89499153-89501375	+	3'	89501095-89501339	89501095-89501375
Aradu.SJD3S	Aradu.A01:92537944-92541955	-	5'	92540927-92541404	92540927-92541955
Aradu.SJK47	Aradu.A01:99108162-99115482	-	3'	99108353-99108389	99108162-99108389
Aradu.SJK47	Aradu.A01:99108162-99115482	-	5'	99115234-99115327	99115234-99115482
Aradu.SLK9Y	Aradu.A01:99200560-99206481	+	5'	99200567-99200864	99200560-99200864
Aradu.SLK9Y	Aradu.A01:99200560-99206481	+	3'	99205778-99206033	99205778-99206481
Aradu.SP7U9	Aradu.A01:28743460-28750037	-	3'	28743810-28744134	28743460-28744134
Aradu.SRM2Y	Aradu.A01:38350466-38354271	-	3'	38351348-38351585	38350466-38351585
Aradu.SS90F	Aradu.A01:90860243-90863369	+	5'	90860544-90860544	90860243-90860544
Aradu.ST3KE	Aradu.A01:90724935-90728876	-	5'	90728806-90728806	90728806-90728876
Aradu.SUA2H	Aradu.A01:93554058-93556694	+	5'	93554218-93554241	93554058-93554241
Aradu.SUA2H	Aradu.A01:93554058-93556694	+	3'	93556204-93556588	93556204-93556694
Aradu.SWM2X	Aradu.A01:54086364-54089670	-	5'	54089656-54089656	54089656-54089670
Aradu.SX0Q7	Aradu.A01:10350084-10356914	+	3'	10356574-10356909	10356574-10356914
Aradu.SX4F9	Aradu.A01:100986783-100992776	+	5'	100987073-100987174	100986783-100987174
Aradu.SX4F9	Aradu.A01:100986783-100992776	+	3'	100992168-100992378	100992168-100992776
Aradu.SYP8J	Aradu.A01:104196567-104201275	-	5'	104200946-104201000	104200946-104201275
Aradu.T00FF	Aradu.A01:98849345-98852742	+	3'	98852429-98852694	98852429-98852742
Aradu.T02A4	Aradu.A01:103338687-103352459	-	3'	103339150-103339150	103338687-103339150
Aradu.T0KLB	Aradu.A01:63654095-63657115	-	5'	63657052-63657052	63657052-63657115
Aradu.T1CIN	Aradu.A01:4970145-4972771	+	3'	4971987-4971987	4971987-4972771
Aradu.T1H3M	Aradu.A01:17220915-17234271	+	5'	17220942-17220942	17220915-17220942
Aradu.T35UC	Aradu.A01:12105086-12110208	-	3'	12105244-12105503	12105086-12105503
Aradu.T35UC	Aradu.A01:12105086-12110208	-	5'	12109610-12109869	12109610-12110208
Aradu.T3LBA	Aradu.A01:1985995-1994471	-	3'	1986174-1986583	1985995-1986583
Aradu.T3LBA	Aradu.A01:1985995-1994471	-	5'	1994440-1994469	1994440-1994471
Aradu.T4STL	Aradu.A01:11315516-11330340	+	5'	11315560-11315560	11315516-11315560
Aradu.T4STL	Aradu.A01:11315516-11330340	+	3'	11330233-11330233	11330233-11330340
Aradu.T6NV2	Aradu.A01:28957074-28963320	+	5'	28957377-28957424	28957074-28957424
Aradu.T6NV2	Aradu.A01:28957074-28963320	+	3'	28962831-28963315	28962831-28963320
Aradu.T7IZ7	Aradu.A01:3583401-3587111	-	3'	3583581-3584269	3583401-3584269
Aradu.T7IZ7	Aradu.A01:3583401-3587111	-	5'	3587079-3587110	3587079-3587111
Aradu.T7TUD	Aradu.A01:28796392-28798536	+	5'	28796440-28796567	28796392-28796567
Aradu.T7TUD	Aradu.A01:28796392-28798536	+	3'	28798415-28798530	28798415-28798536
Aradu.T7UUH	Aradu.A01:91336251-91339510	-	3'	91336601-91336601	91336251-91336601
Aradu.T7UUH	Aradu.A01:91336251-91339510	-	5'	91339345-91339345	91339345-91339510
Aradu.T82KB	Aradu.A01:52192893-52197409	+	5'	52193030-52193123	52192893-52193123
Aradu.T8J0L	Aradu.A01:5694943-5700419	-	3'	5695075-5695323	5694943-5695323
Aradu.T9461	Aradu.A01:97204869-97209035	-	3'	97205158-97205511	97204869-97205511
Aradu.T9I4Q	Aradu.A01:7204968-7207525	+	5'	7204978-7205153	7204968-7205153
Aradu.T9I4Q	Aradu.A01:7204968-7207525	+	3'	7206893-7206893	7206893-7207525
Aradu.T9JQ9	Aradu.A01:98236687-98245424	+	3'	98240000-98240497	98240000-98245424
Aradu.TB51Z	Aradu.A01:10951974-10958291	-	3'	10952178-10952539	10951974-10952539
Aradu.TBP46	Aradu.A01:4977797-4981866	-	3'	4977811-4978394	4977797-4978394
Aradu.TE2EA	Aradu.A01:92931324-92935498	-	3'	92931424-92931699	92931324-92931699
Aradu.TE2EA	Aradu.A01:92931324-92935498	-	5'	92935106-92935106	92935106-92935498
Aradu.TGD0Z	Aradu.A01:47696823-47701850	+	3'	47701787-47701787	47701787-47701850
Aradu.TH5IF	Aradu.A01:35594184-35598938	+	3'	35598442-35598920	35598442-35598938
Aradu.THX61	Aradu.A01:8957734-8961673	-	3'	8958225-8958622	8957734-8958622
Aradu.TIE6F	Aradu.A01:67876950-67881235	-	3'	67877216-67877216	67876950-67877216
Aradu.TIE6F	Aradu.A01:67876950-67881235	-	5'	67881012-67881080	67881012-67881235
Aradu.TJU5D	Aradu.A01:5350636-5357832	+	5'	5351060-5351113	5350636-5351113
Aradu.TN7UM	Aradu.A01:4148466-4150617	-	3'	4149167-4149167	4148466-4149167
Aradu.TN7UM	Aradu.A01:4148466-4150617	-	5'	4150594-4150594	4150594-4150617
Aradu.TP9RN	Aradu.A01:101381067-101389225	+	3'	101388788-101389040	101388788-101389225
Aradu.TQ7E6	Aradu.A01:104880025-104889440	+	5'	104880171-104880171	104880025-104880171
Aradu.TQ7E6	Aradu.A01:104880025-104889440	+	3'	104889068-104889217	104889068-104889440
Aradu.TW5JZ	Aradu.A01:91939913-91942318	-	3'	91940563-91940637	91939913-91940637
Aradu.TW5JZ	Aradu.A01:91939913-91942318	-	5'	91942201-91942236	91942201-91942318
Aradu.TWP4N	Aradu.A01:97199563-97203676	-	5'	97203373-97203452	97203373-97203676
Aradu.TYG98	Aradu.A01:27740384-27745832	-	3'	27740563-27741199	27740384-27741199
Aradu.TYG98	Aradu.A01:27740384-27745832	-	5'	27745523-27745523	27745523-27745832
Aradu.TYU1B	Aradu.A01:100947487-100951571	+	5'	100947572-100947650	100947487-100947650
Aradu.TYU1B	Aradu.A01:100947487-100951571	+	3'	100950896-100950896	100950896-100951571
Aradu.U0KK7	Aradu.A01:89658922-89661087	+	5'	89659228-89659228	89658922-89659228
Aradu.U0KK7	Aradu.A01:89658922-89661087	+	3'	89661016-89661068	89661016-89661087
Aradu.U0WRW	Aradu.A01:3624989-3633187	+	3'	3632353-3632353	3632353-3633187
Aradu.U1MJX	Aradu.A01:49977497-49982166	+	5'	49977606-49977703	49977497-49977703
Aradu.U1MJX	Aradu.A01:49977497-49982166	+	3'	49981560-49981865	49981560-49982166
Aradu.U2UEV	Aradu.A01:95051865-95061872	-	3'	95052158-95052285	95051865-95052285
Aradu.U2UEV	Aradu.A01:95051865-95061872	-	5'	95061630-95061852	95061630-95061872
Aradu.U2VDV	Aradu.A01:12340720-12342829	-	5'	12342646-12342715	12342646-12342829
Aradu.U2ZD5	Aradu.A01:10976857-10984644	-	5'	10984572-10984630	10984572-10984644
Aradu.U3GVZ	Aradu.A01:565136-569506	+	5'	565213-565213	565136-565213
Aradu.U4CPM	Aradu.A01:9275668-9282520	-	3'	9275944-9276099	9275668-9276099
Aradu.U4NZY	Aradu.A01:38241681-38243001	-	3'	38241881-38241881	38241681-38241881
Aradu.U4NZY	Aradu.A01:38241681-38243001	-	5'	38242675-38242677	38242675-38243001
Aradu.U6IZ8	Aradu.A01:4872335-4877583	+	3'	4876262-4876987	4876262-4877583
Aradu.U6MQJ	Aradu.A01:91585504-91589404	+	5'	91585721-91585721	91585504-91585721
Aradu.U6MQJ	Aradu.A01:91585504-91589404	+	3'	91589210-91589210	91589210-91589404
Aradu.U6WML	Aradu.A01:89274361-89284873	-	3'	89274494-89274494	89274361-89274494
Aradu.U7Z4S	Aradu.A01:9740328-9746065	-	5'	9745629-9745746	9745629-9746065
Aradu.U9SCT	Aradu.A01:35578449-35581918	+	5'	35578518-35578801	35578449-35578801
Aradu.UC09A	Aradu.A01:636347-641832	-	3'	636618-636957	636347-636957
Aradu.UC09A	Aradu.A01:636347-641832	-	5'	641763-641811	641763-641832
Aradu.UC6E5	Aradu.A01:88863531-88872472	+	5'	88864314-88864345	88863531-88864345
Aradu.UD1IS	Aradu.A01:6214585-6220509	-	3'	6214671-6214905	6214585-6214905
Aradu.UD1IS	Aradu.A01:6214585-6220509	-	5'	6220122-6220473	6220122-6220509
Aradu.UD5RI	Aradu.A01:92639537-92644852	+	3'	92644399-92644841	92644399-92644852
Aradu.UG3RK	Aradu.A01:89661966-89665736	-	3'	89664153-89664153	89661966-89664153
Aradu.UH80N	Aradu.A01:3593499-3597246	-	3'	3593700-3593700	3593499-3593700
Aradu.UHZ65	Aradu.A01:4138831-4144930	+	3'	4144670-4144670	4144670-4144930
Aradu.UIF60	Aradu.A01:95649137-95654426	-	3'	95649291-95649884	95649137-95649884
Aradu.UIF60	Aradu.A01:95649137-95654426	-	5'	95653933-95653933	95653933-95654426
Aradu.ULT0F	Aradu.A01:4452256-4457086	+	5'	4452416-4452416	4452256-4452416
Aradu.ULT0F	Aradu.A01:4452256-4457086	+	3'	4456683-4456683	4456683-4457086
Aradu.UM7TW	Aradu.A01:53176199-53180853	-	3'	53176317-53176760	53176199-53176760
Aradu.UML62	Aradu.A01:101285898-101296798	-	5'	101296349-101296349	101296349-101296798
Aradu.UPS4N	Aradu.A01:92665161-92668542	-	5'	92667077-92667168	92667077-92668542
Aradu.UR751	Aradu.A01:90542452-90546648	+	3'	90546097-90546292	90546097-90546648
Aradu.USZ1B	Aradu.A01:6790826-6795223	+	3'	6794828-6795202	6794828-6795223
Aradu.UT0N9	Aradu.A01:92823848-92829179	-	3'	92824508-92825548	92823848-92825548
Aradu.UT5BV	Aradu.A01:102111115-102113627	-	3'	102111537-102112187	102111115-102112187
Aradu.UTM4I	Aradu.A01:5358302-5361258	+	5'	5358380-5358380	5358302-5358380
Aradu.UTZ1D	Aradu.A01:51703764-51713483	-	3'	51703813-51704049	51703764-51704049
Aradu.UTZ1D	Aradu.A01:51703764-51713483	-	5'	51713214-51713466	51713214-51713483
Aradu.UU2AI	Aradu.A01:17292458-17298183	+	3'	17297904-17298179	17297904-17298183
Aradu.UVM2A	Aradu.A01:1556642-1562644	-	3'	1556952-1557200	1556642-1557200
Aradu.UVM2A	Aradu.A01:1556642-1562644	-	5'	1562160-1562312	1562160-1562644
Aradu.UW0DX	Aradu.A01:9316266-9319723	+	5'	9316268-9316284	9316266-9316284
Aradu.UW0DX	Aradu.A01:9316266-9319723	+	3'	9319549-9319610	9319549-9319723
Aradu.UY2MQ	Aradu.A01:105324462-105334820	+	3'	105334041-105334628	105334041-105334820
Aradu.V0C7N	Aradu.A01:96545140-96551553	-	5'	96551232-96551538	96551232-96551553
Aradu.V0F31	Aradu.A01:100117585-100121243	+	3'	100120390-100120724	100120390-100121243
Aradu.V1NXI	Aradu.A01:100264471-100268406	+	3'	100268216-100268216	100268216-100268406
Aradu.V1TEZ	Aradu.A01:77401597-77404606	-	3'	77402652-77402652	77401597-77402652
Aradu.V1TEZ	Aradu.A01:77401597-77404606	-	5'	77404583-77404583	77404583-77404606
Aradu.V27CG	Aradu.A01:90386165-90390508	+	5'	90386270-90386270	90386165-90386270
Aradu.V27CG	Aradu.A01:90386165-90390508	+	3'	90390187-90390483	90390187-90390508
Aradu.V3RPS	Aradu.A01:1863391-1871336	+	3'	1870221-1870491	1870221-1871336
Aradu.V4TBZ	Aradu.A01:41935558-41938386	+	5'	41935848-41936039	41935558-41936039
Aradu.V4TBZ	Aradu.A01:41935558-41938386	+	3'	41937271-41937509	41937271-41938386
Aradu.V5DBD	Aradu.A01:21391800-21395784	-	3'	21392070-21392070	21391800-21392070
Aradu.V6XRB	Aradu.A01:1309909-1314184	-	3'	1310046-1310560	1309909-1310560
Aradu.V6ZMF	Aradu.A01:92962340-92966859	-	3'	92963020-92963020	92962340-92963020
Aradu.V6ZMF	Aradu.A01:92962340-92966859	-	5'	92966444-92966781	92966444-92966859
Aradu.V7CSH	Aradu.A01:20971007-20976587	+	5'	20971536-20971536	20971007-20971536
Aradu.V7CSH	Aradu.A01:20971007-20976587	+	3'	20976246-20976246	20976246-20976587
Aradu.V7R89	Aradu.A01:98282202-98293913	-	5'	98287821-98287821	98287821-98293913
Aradu.V8S72	Aradu.A01:91777362-91780740	-	5'	91780576-91780576	91780576-91780740
Aradu.VA5ME	Aradu.A01:7400991-7404167	-	3'	7401032-7401538	7400991-7401538
Aradu.VA5ME	Aradu.A01:7400991-7404167	-	5'	7404097-7404108	7404097-7404167
Aradu.VB0PQ	Aradu.A01:91004857-91008786	+	3'	91008146-91008420	91008146-91008786
Aradu.VBT9Y	Aradu.A01:93962990-93970315	-	3'	93963695-93964058	93962990-93964058
Aradu.VBT9Y	Aradu.A01:93962990-93970315	-	5'	93970303-93970303	93970303-93970315
Aradu.VC7KJ	Aradu.A01:4608116-4610070	-	3'	4608517-4608517	4608116-4608517
Aradu.VD7GZ	Aradu.A01:2248328-2250874	+	3'	2249992-2250337	2249992-2250874
Aradu.VDJ5E	Aradu.A01:88161622-88174404	-	5'	88174292-88174334	88174292-88174404
Aradu.VDX8A	Aradu.A01:36634220-36637983	-	5'	36637864-36637982	36637864-36637983
Aradu.VHJ4V	Aradu.A01:43191379-43195207	+	5'	43191793-43191811	43191379-43191811
Aradu.VHJ4V	Aradu.A01:43191379-43195207	+	3'	43194292-43194358	43194292-43195207
Aradu.VK3QU	Aradu.A01:96924626-96929186	+	5'	96924869-96924882	96924626-96924882
Aradu.VK692	Aradu.A01:88206883-88212196	-	5'	88211823-88211917	88211823-88212196
Aradu.VKM3T	Aradu.A01:8334773-8337346	-	3'	8335385-8335385	8334773-8335385
Aradu.VKM3T	Aradu.A01:8334773-8337346	-	5'	8337267-8337267	8337267-8337346
Aradu.VM05W	Aradu.A01:1518244-1523595	-	3'	1521304-1521304	1518244-1521304
Aradu.VM05W	Aradu.A01:1518244-1523595	-	5'	1523019-1523019	1523019-1523595
Aradu.VR9TY	Aradu.A01:91525265-91528502	-	3'	91525312-91525668	91525265-91525668
Aradu.VR9TY	Aradu.A01:91525265-91528502	-	5'	91528317-91528317	91528317-91528502
Aradu.VW946	Aradu.A01:44108244-44111085	+	5'	44108344-44108344	44108244-44108344
Aradu.VW946	Aradu.A01:44108244-44111085	+	3'	44110835-44111070	44110835-44111085
Aradu.VW9JZ	Aradu.A01:2185119-2189791	+	5'	2185150-2185150	2185119-2185150
Aradu.VW9JZ	Aradu.A01:2185119-2189791	+	3'	2189390-2189659	2189390-2189791
Aradu.VWV0Y	Aradu.A01:102626015-102627936	-	3'	102626284-102626284	102626015-102626284
Aradu.W09PA	Aradu.A01:1925185-1929461	-	3'	1926872-1926872	1925185-1926872
Aradu.W09PA	Aradu.A01:1925185-1929461	-	5'	1928320-1928320	1928320-1929461
Aradu.W0FED	Aradu.A01:96178408-96180313	-	3'	96178418-96178478	96178408-96178478
Aradu.W11AH	Aradu.A01:89445866-89450930	-	3'	89446454-89446579	89445866-89446579
Aradu.W11AH	Aradu.A01:89445866-89450930	-	5'	89450814-89450814	89450814-89450930
Aradu.W1KY5	Aradu.A01:1703289-1711734	-	3'	1703457-1703882	1703289-1703882
Aradu.W1KY5	Aradu.A01:1703289-1711734	-	5'	1711522-1711522	1711522-1711734
Aradu.W1U6E	Aradu.A01:24023540-24028083	+	5'	24023601-24023752	24023540-24023752
Aradu.W1U6E	Aradu.A01:24023540-24028083	+	3'	24027919-24028081	24027919-24028083
Aradu.W21UW	Aradu.A01:24854102-24857558	+	3'	24857280-24857280	24857280-24857558
Aradu.W2M1P	Aradu.A01:12430265-12438158	+	3'	12437263-12437263	12437263-12438158
Aradu.W5WIK	Aradu.A01:324655-329470	-	5'	329347-329347	329347-329470
Aradu.W6LGE	Aradu.A01:6600516-6605272	-	5'	6605167-6605167	6605167-6605272
Aradu.W75H1	Aradu.A01:102191513-102195233	+	5'	102191597-102192073	102191513-102192073
Aradu.W75H1	Aradu.A01:102191513-102195233	+	3'	102194466-102194894	102194466-102195233
Aradu.W7HY5	Aradu.A01:69967178-69975109	-	3'	69967240-69967481	69967178-69967481
Aradu.W9CXN	Aradu.A01:824485-825947	-	3'	824755-824755	824485-824755
Aradu.W9CXN	Aradu.A01:824485-825947	-	5'	825471-825471	825471-825947
Aradu.W9NWV	Aradu.A01:89593360-89597685	-	3'	89593370-89593616	89593360-89593616
Aradu.W9Q7M	Aradu.A01:71039975-71043371	+	5'	71040273-71040273	71039975-71040273
Aradu.W9Q7M	Aradu.A01:71039975-71043371	+	3'	71042830-71042936	71042830-71043371
Aradu.W9WVE	Aradu.A01:216605-222727	+	3'	222419-222419	222419-222727
Aradu.WA2LI	Aradu.A01:93564540-93568104	+	3'	93567591-93567591	93567591-93568104
Aradu.WBF19	Aradu.A01:93204891-93215688	-	5'	93215427-93215541	93215427-93215688
Aradu.WE986	Aradu.A01:25720002-25725843	-	5'	25725569-25725690	25725569-25725843
Aradu.WEF01	Aradu.A01:101413007-101414632	-	5'	101414572-101414593	101414572-101414632
Aradu.WG98W	Aradu.A01:29778013-29782991	+	5'	29778268-29778268	29778013-29778268
Aradu.WI9P7	Aradu.A01:2985006-2987861	+	3'	2987477-2987477	2987477-2987861
Aradu.WM1TH	Aradu.A01:6820562-6823506	+	3'	6823047-6823163	6823047-6823506
Aradu.WM3XW	Aradu.A01:104865184-104869108	-	3'	104865334-104865334	104865184-104865334
Aradu.WM3XW	Aradu.A01:104865184-104869108	-	5'	104868368-104868861	104868368-104869108
Aradu.WRK9I	Aradu.A01:11283342-11286379	-	3'	11283513-11283725	11283342-11283725
Aradu.WRK9I	Aradu.A01:11283342-11286379	-	5'	11286219-11286327	11286219-11286379
Aradu.WS82F	Aradu.A01:101934013-101937017	-	3'	101934040-101934308	101934013-101934308
Aradu.WS82F	Aradu.A01:101934013-101937017	-	5'	101936857-101936857	101936857-101937017
Aradu.WV1M1	Aradu.A01:94837517-94840957	-	3'	94837934-94838197	94837517-94838197
Aradu.WV1M1	Aradu.A01:94837517-94840957	-	5'	94840753-94840811	94840753-94840957
Aradu.WXC8R	Aradu.A01:2096925-2105427	-	3'	2097608-2097970	2096925-2097970
Aradu.WXC8R	Aradu.A01:2096925-2105427	-	5'	2105161-2105221	2105161-2105427
Aradu.X1BIM	Aradu.A01:91463801-91464423	+	5'	91463862-91463862	91463801-91463862
Aradu.X1BIM	Aradu.A01:91463801-91464423	+	3'	91464173-91464173	91464173-91464423
Aradu.X1I68	Aradu.A01:72782658-72788480	-	3'	72782973-72782973	72782658-72782973
Aradu.X1MQ8	Aradu.A01:103456461-103460210	-	3'	103456620-103456620	103456461-103456620
Aradu.X4QG0	Aradu.A01:7987181-7992762	-	3'	7987483-7987787	7987181-7987787
Aradu.X4QG0	Aradu.A01:7987181-7992762	-	5'	7992514-7992514	7992514-7992762
Aradu.X7Z8C	Aradu.A01:10398396-10416695	-	3'	10398794-10398794	10398396-10398794
Aradu.X7ZD5	Aradu.A01:99570248-99578586	-	5'	99577465-99578518	99577465-99578586
Aradu.X93MZ	Aradu.A01:103477834-103480848	-	3'	103477929-103478145	103477834-103478145
Aradu.X93MZ	Aradu.A01:103477834-103480848	-	5'	103480667-103480823	103480667-103480848
Aradu.X9KQ5	Aradu.A01:59461709-59466115	+	5'	59462137-59462181	59461709-59462181
Aradu.X9PNA	Aradu.A01:7077481-7094090	-	3'	7077701-7077701	7077481-7077701
Aradu.X9U68	Aradu.A01:91170823-91173776	-	3'	91171027-91171027	91170823-91171027
Aradu.XA4Z5	Aradu.A01:275839-287788	-	5'	287472-287632	287472-287788
Aradu.XBP02	Aradu.A01:100395244-100397401	+	3'	100396931-100397355	100396931-100397401
Aradu.XD1PV	Aradu.A01:31287165-31291644	-	3'	31287175-31287641	31287165-31287641
Aradu.XD1PV	Aradu.A01:31287165-31291644	-	5'	31291366-31291397	31291366-31291644
Aradu.XEB03	Aradu.A01:11111171-11125166	+	5'	11111262-11111262	11111171-11111262
Aradu.XEB03	Aradu.A01:11111171-11125166	+	3'	11124899-11125061	11124899-11125166
Aradu.XG6T6	Aradu.A01:10539209-10542486	+	3'	10542218-10542262	10542218-10542486
Aradu.XH3ZX	Aradu.A01:9589415-9592075	+	5'	9589707-9589822	9589415-9589822
Aradu.XHF5N	Aradu.A01:1469709-1476961	-	3'	1469825-1470301	1469709-1470301
Aradu.XHF5N	Aradu.A01:1469709-1476961	-	5'	1476738-1476738	1476738-1476961
Aradu.XI98N	Aradu.A01:18268132-18269221	-	3'	18268229-18268308	18268132-18268308
Aradu.XI9XH	Aradu.A01:103046559-103063431	-	3'	103046808-103047382	103046559-103047382
Aradu.XI9XH	Aradu.A01:103046559-103063431	-	5'	103063120-103063120	103063120-103063431
Aradu.XLH4Q	Aradu.A01:85617604-85621150	-	3'	85617802-85617802	85617604-85617802
Aradu.XLH4Q	Aradu.A01:85617604-85621150	-	5'	85620748-85620763	85620748-85621150
Aradu.XME24	Aradu.A01:89561110-89563927	+	5'	89561217-89561370	89561110-89561370
Aradu.XME24	Aradu.A01:89561110-89563927	+	3'	89563128-89563128	89563128-89563927
Aradu.XN73Q	Aradu.A01:2895976-2909291	-	3'	2896295-2896295	2895976-2896295
Aradu.XQ725	Aradu.A01:102277826-102281604	-	5'	102281193-102281216	102281193-102281604
Aradu.XR1NY	Aradu.A01:91248903-91253352	-	3'	91248932-91249123	91248903-91249123
Aradu.XR1NY	Aradu.A01:91248903-91253352	-	5'	91253014-91253337	91253014-91253352
Aradu.XS247	Aradu.A01:92207065-92211192	-	3'	92207216-92208143	92207065-92208143
Aradu.XS247	Aradu.A01:92207065-92211192	-	5'	92210983-92211088	92210983-92211192
Aradu.XT73H	Aradu.A01:85688155-85694435	-	3'	85688274-85688657	85688155-85688657
Aradu.XT73H	Aradu.A01:85688155-85694435	-	5'	85694336-85694336	85694336-85694435
Aradu.XU9T7	Aradu.A01:33691161-33700205	-	3'	33691177-33691523	33691161-33691523
Aradu.XV9SV	Aradu.A01:2346042-2351803	+	3'	2347740-2351456	2347740-2351803
Aradu.XZS36	Aradu.A01:90769559-90773670	-	3'	90769845-90769918	90769559-90769918
Aradu.Y0GMD	Aradu.A01:98424186-98426909	-	3'	98424402-98424914	98424186-98424914
Aradu.Y12MD	Aradu.A01:100109169-100114162	+	3'	100113005-100113559	100113005-100114162
Aradu.Y1Z0R	Aradu.A01:92358098-92363450	-	3'	92358775-92358775	92358098-92358775
Aradu.Y1Z8I	Aradu.A01:91025862-91031286	+	5'	91026005-91026155	91025862-91026155
Aradu.Y1Z8I	Aradu.A01:91025862-91031286	+	3'	91030863-91030863	91030863-91031286
Aradu.Y2IEM	Aradu.A01:4389243-4394662	+	5'	4389498-4389648	4389243-4389648
Aradu.Y2IEM	Aradu.A01:4389243-4394662	+	3'	4393979-4393992	4393979-4394662
Aradu.Y31QN	Aradu.A01:92260265-92264634	-	3'	92260330-92260681	92260265-92260681
Aradu.Y478Z	Aradu.A01:9680456-9684376	+	5'	9680469-9680759	9680456-9680759
Aradu.Y478Z	Aradu.A01:9680456-9684376	+	3'	9684066-9684066	9684066-9684376
Aradu.Y4ACF	Aradu.A01:90064986-90067754	-	3'	90065237-90065237	90064986-90065237
Aradu.Y4ACF	Aradu.A01:90064986-90067754	-	5'	90067333-90067333	90067333-90067754
Aradu.Y4WXZ	Aradu.A01:10598563-10603179	-	3'	10598633-10599167	10598563-10599167
Aradu.Y4WXZ	Aradu.A01:10598563-10603179	-	5'	10602893-10602911	10602893-10603179
Aradu.Y5GQ8	Aradu.A01:94855583-94900665	+	5'	94855610-94855798	94855583-94855798
Aradu.Y5GQ8	Aradu.A01:94855583-94900665	+	3'	94899965-94900025	94899965-94900665
Aradu.Y5KV9	Aradu.A01:39812300-39816551	+	3'	39815311-39815311	39815311-39816551
Aradu.Y7J6S	Aradu.A01:62663979-62670515	-	3'	62664228-62664414	62663979-62664414
Aradu.Y7J6S	Aradu.A01:62663979-62670515	-	5'	62669906-62670409	62669906-62670515
Aradu.YC3N7	Aradu.A01:100626952-100629047	-	5'	100628917-100628969	100628917-100629047
Aradu.YD7VI	Aradu.A01:96060513-96064996	-	5'	96064529-96064874	96064529-96064996
Aradu.YFE7N	Aradu.A01:102163966-102167563	+	5'	102164040-102164040	102163966-102164040
Aradu.YFE7N	Aradu.A01:102163966-102167563	+	3'	102166840-102167335	102166840-102167563
Aradu.YH413	Aradu.A01:101927146-101929909	-	3'	101927253-101927487	101927146-101927487
Aradu.YI7L8	Aradu.A01:96575022-96581902	+	5'	96577136-96577136	96575022-96577136
Aradu.YI7L8	Aradu.A01:96575022-96581902	+	3'	96581219-96581560	96581219-96581902
Aradu.YJ28C	Aradu.A01:105604575-105609012	+	5'	105604750-105604750	105604575-105604750
Aradu.YJ28C	Aradu.A01:105604575-105609012	+	3'	105608579-105608579	105608579-105609012
Aradu.YM4KE	Aradu.A01:102779821-102788817	-	5'	102788441-102788499	102788441-102788817
Aradu.YMR36	Aradu.A01:99631221-99633818	-	3'	99632365-99632365	99631221-99632365
Aradu.YMR36	Aradu.A01:99631221-99633818	-	5'	99633353-99633353	99633353-99633818
Aradu.YMZ5A	Aradu.A01:93932550-93937382	+	5'	93932569-93932698	93932550-93932698
Aradu.YMZ5A	Aradu.A01:93932550-93937382	+	3'	93936833-93936833	93936833-93937382
Aradu.YN426	Aradu.A01:38138655-38142273	-	3'	38138871-38139453	38138655-38139453
Aradu.YN426	Aradu.A01:38138655-38142273	-	5'	38142024-38142115	38142024-38142273
Aradu.YRI3B	Aradu.A01:106810459-106822018	+	3'	106821588-106821801	106821588-106822018
Aradu.YTQ00	Aradu.A01:11400830-11404733	+	3'	11404449-11404541	11404449-11404733
Aradu.YXX50	Aradu.A01:30388242-30392180	-	3'	30388931-30389282	30388242-30389282
Aradu.YXX50	Aradu.A01:30388242-30392180	-	5'	30391863-30392126	30391863-30392180
Aradu.YYH92	Aradu.A01:20272393-20274479	-	3'	20272896-20272908	20272393-20272908
Aradu.YYH92	Aradu.A01:20272393-20274479	-	5'	20274220-20274220	20274220-20274479
Aradu.YZ6Q1	Aradu.A01:99028986-99033117	+	5'	99029099-99029362	99028986-99029362
Aradu.YZB03	Aradu.A01:92584178-92589682	+	3'	92589349-92589662	92589349-92589682
Aradu.Z0FA2	Aradu.A01:92723198-92726266	-	3'	92723422-92724035	92723198-92724035
Aradu.Z0FA2	Aradu.A01:92723198-92726266	-	5'	92725881-92726170	92725881-92726266
Aradu.Z0H3H	Aradu.A01:105974139-105977204	+	5'	105974337-105974337	105974139-105974337
Aradu.Z0H3H	Aradu.A01:105974139-105977204	+	3'	105976874-105977033	105976874-105977204
Aradu.Z0T7N	Aradu.A01:4941223-4944450	+	5'	4941299-4941491	4941223-4941491
Aradu.Z0T7N	Aradu.A01:4941223-4944450	+	3'	4944194-4944335	4944194-4944450
Aradu.Z12H4	Aradu.A01:15055048-15057346	-	5'	15057336-15057336	15057336-15057346
Aradu.Z156R	Aradu.A01:105790084-105795065	-	3'	105790104-105790661	105790084-105790661
Aradu.Z156R	Aradu.A01:105790084-105795065	-	5'	105794388-105794502	105794388-105795065
Aradu.Z194X	Aradu.A01:104913581-104917903	+	3'	104917558-104917860	104917558-104917903
Aradu.Z226V	Aradu.A01:96146215-96151957	-	3'	96146834-96147164	96146215-96147164
Aradu.Z3YP0	Aradu.A01:6060694-6064353	-	3'	6060850-6060919	6060694-6060919
Aradu.Z5577	Aradu.A01:92768604-92773003	-	3'	92768719-92768970	92768604-92768970
Aradu.Z5BX3	Aradu.A01:95440470-95442261	-	3'	95440855-95440874	95440470-95440874
Aradu.Z5BX3	Aradu.A01:95440470-95442261	-	5'	95442232-95442232	95442232-95442261
Aradu.Z62YJ	Aradu.A01:10026080-10029650	+	5'	10026191-10026508	10026080-10026508
Aradu.Z62YJ	Aradu.A01:10026080-10029650	+	3'	10029335-10029627	10029335-10029650
Aradu.Z69AP	Aradu.A01:103927207-103936423	-	3'	103927514-103927827	103927207-103927827
Aradu.Z69AP	Aradu.A01:103927207-103936423	-	5'	103935906-103936035	103935906-103936423
Aradu.Z6FJV	Aradu.A01:93030238-93034388	-	3'	93030541-93030541	93030238-93030541
Aradu.Z6FJV	Aradu.A01:93030238-93034388	-	5'	93033914-93033914	93033914-93034388
Aradu.Z6X71	Aradu.A01:14890098-14896076	+	3'	14895299-14895570	14895299-14896076
Aradu.Z8E1G	Aradu.A01:6573093-6586214	+	3'	6585966-6586082	6585966-6586214
Aradu.Z97F9	Aradu.A01:425344-429952	-	5'	429832-429851	429832-429952
Aradu.Z9N24	Aradu.A01:9868975-9871441	+	5'	9868977-9869189	9868975-9869189
Aradu.ZC46A	Aradu.A01:89333947-89344830	+	3'	89344529-89344662	89344529-89344830
Aradu.ZCN8Z	Aradu.A01:99217264-99219586	-	3'	99217919-99218159	99217264-99218159
Aradu.ZD4XA	Aradu.A01:1628524-1635133	-	3'	1628533-1628914	1628524-1628914
Aradu.ZD9KZ	Aradu.A01:105965953-105968224	+	3'	105967895-105968222	105967895-105968224
Aradu.ZDV93	Aradu.A01:4018660-4025090	-	5'	4024275-4024275	4024275-4025090
Aradu.ZE0ZY	Aradu.A01:105169151-105179038	+	5'	105169373-105169460	105169151-105169460
Aradu.ZE0ZY	Aradu.A01:105169151-105179038	+	3'	105177512-105177988	105177512-105179038
Aradu.ZFX80	Aradu.A01:8712165-8720215	+	5'	8712455-8712650	8712165-8712650
Aradu.ZG4JR	Aradu.A01:5481054-5486011	+	5'	5481262-5481274	5481054-5481274
Aradu.ZG4JR	Aradu.A01:5481054-5486011	+	3'	5485185-5485621	5485185-5486011
Aradu.ZG9B2	Aradu.A01:103625223-103633022	+	5'	103625237-103625576	103625223-103625576
Aradu.ZG9B2	Aradu.A01:103625223-103633022	+	3'	103631996-103632220	103631996-103633022
Aradu.ZGD79	Aradu.A01:1376177-1385803	+	5'	1376204-1376231	1376177-1376231
Aradu.ZH4FK	Aradu.A01:1772910-1791099	+	5'	1772917-1773283	1772910-1773283
Aradu.ZH4FK	Aradu.A01:1772910-1791099	+	3'	1790865-1790999	1790865-1791099
Aradu.ZI52D	Aradu.A01:91863765-91867440	+	5'	91863822-91863900	91863765-91863900
Aradu.ZJH33	Aradu.A01:6413432-6415266	-	5'	6414678-6414704	6414678-6415266
Aradu.ZK8BL	Aradu.A01:44798556-44804397	-	3'	44798697-44798827	44798556-44798827
Aradu.ZLR3W	Aradu.A01:9422260-9430326	+	3'	9430193-9430193	9430193-9430326
Aradu.ZM4HW	Aradu.A01:97467898-97472399	-	3'	97468792-97468973	97467898-97468973
Aradu.ZM4HW	Aradu.A01:97467898-97472399	-	5'	97472247-97472387	97472247-97472399
Aradu.ZM9CR	Aradu.A01:31447426-31452251	-	3'	31447496-31447725	31447426-31447725
Aradu.ZN0NU	Aradu.A01:90944197-90946579	-	5'	90946245-90946283	90946245-90946579
Aradu.ZN6CN	Aradu.A01:28380419-28387055	-	3'	28380679-28381321	28380419-28381321
Aradu.ZNP4S	Aradu.A01:87969665-87973402	-	3'	87970250-87970605	87969665-87970605
Aradu.ZPE2J	Aradu.A01:2863221-2868758	-	3'	2863282-2863498	2863221-2863498
Aradu.ZPE2J	Aradu.A01:2863221-2868758	-	5'	2868480-2868728	2868480-2868758
Aradu.ZPZ45	Aradu.A01:92366249-92367901	+	5'	92366307-92366307	92366249-92366307
Aradu.ZPZ45	Aradu.A01:92366249-92367901	+	3'	92367655-92367655	92367655-92367901
Aradu.ZQK52	Aradu.A01:105454933-105466023	-	3'	105455298-105455975	105454933-105455975
Aradu.ZT0IB	Aradu.A01:88071324-88074666	+	5'	88071476-88071476	88071324-88071476
Aradu.ZT0IB	Aradu.A01:88071324-88074666	+	3'	88074109-88074109	88074109-88074666
Aradu.ZT8PK	Aradu.A01:9871887-9874639	-	3'	9872100-9872100	9871887-9872100
Aradu.ZU0KH	Aradu.A01:89295324-89297103	+	5'	89295443-89295791	89295324-89295791
Aradu.ZU307	Aradu.A01:95963727-95968983	+	5'	95963827-95963888	95963727-95963888
Aradu.ZU6K4	Aradu.A01:93233313-93241156	-	5'	93240930-93240930	93240930-93241156
Aradu.ZV7LR	Aradu.A01:97756436-97760143	-	3'	97757314-97757659	97756436-97757659
Aradu.ZV7LR	Aradu.A01:97756436-97760143	-	5'	97759990-97759990	97759990-97760143
Aradu.ZY1BM	Aradu.A01:87193682-87197574	-	3'	87193685-87194004	87193682-87194004
Aradu.ZZD2I	Aradu.A01:105293839-105296591	+	5'	105294014-105294124	105293839-105294124
Aradu.ZZD53	Aradu.A01:100786611-100789541	+	3'	100788929-100789237	100788929-100789541
Aradu.001N3	Aradu.A02:84894361-84902087	-	3'	84895200-84896743	84894361-84896743
Aradu.001N3	Aradu.A02:84894361-84902087	-	5'	84901811-84902054	84901811-84902087
Aradu.002J3	Aradu.A02:93585074-93588313	-	3'	93586030-93586222	93585074-93586222
Aradu.002J3	Aradu.A02:93585074-93588313	-	5'	93588286-93588286	93588286-93588313
Aradu.00SPE	Aradu.A02:81696928-81700284	-	3'	81696948-81697053	81696928-81697053
Aradu.00SPE	Aradu.A02:81696928-81700284	-	5'	81699813-81699813	81699813-81700284
Aradu.02IH3	Aradu.A02:13845789-13849455	+	5'	13845835-13845835	13845789-13845835
Aradu.02IH3	Aradu.A02:13845789-13849455	+	3'	13848702-13849218	13848702-13849455
Aradu.02IR1	Aradu.A02:6430056-6432674	+	5'	6431903-6431903	6430056-6431903
Aradu.02IR1	Aradu.A02:6430056-6432674	+	3'	6432335-6432623	6432335-6432674
Aradu.03GSH	Aradu.A02:86714991-86718585	-	3'	86715344-86715589	86714991-86715589
Aradu.0472T	Aradu.A02:12567667-12580815	-	3'	12567845-12568117	12567667-12568117
Aradu.048L3	Aradu.A02:12447712-12451656	-	3'	12447780-12448344	12447712-12448344
Aradu.048L3	Aradu.A02:12447712-12451656	-	5'	12451573-12451604	12451573-12451656
Aradu.04DPI	Aradu.A02:88505413-88511804	-	3'	88505907-88505999	88505413-88505999
Aradu.04DPI	Aradu.A02:88505413-88511804	-	5'	88511594-88511594	88511594-88511804
Aradu.055UL	Aradu.A02:9010133-9012619	-	3'	9010283-9010283	9010133-9010283
Aradu.0603J	Aradu.A02:10500887-10506864	+	3'	10506490-10506639	10506490-10506864
Aradu.0D5TR	Aradu.A02:61992572-61996143	-	3'	61992597-61993306	61992572-61993306
Aradu.0H874	Aradu.A02:14693305-14695799	-	3'	14693445-14693445	14693305-14693445
Aradu.0H874	Aradu.A02:14693305-14695799	-	5'	14695573-14695670	14695573-14695799
Aradu.0IA9Z	Aradu.A02:26111018-26114037	-	3'	26112965-26112965	26111018-26112965
Aradu.0IA9Z	Aradu.A02:26111018-26114037	-	5'	26113453-26113950	26113453-26114037
Aradu.0K9D4	Aradu.A02:76357325-76361431	+	5'	76358713-76358874	76357325-76358874
Aradu.0L3H6	Aradu.A02:15874440-15878154	+	3'	15877721-15877916	15877721-15878154
Aradu.0M35T	Aradu.A02:92732416-92737887	-	3'	92732875-92733049	92732416-92733049
Aradu.0M35T	Aradu.A02:92732416-92737887	-	5'	92737641-92737641	92737641-92737887
Aradu.0MF46	Aradu.A02:70358193-70362825	-	3'	70358372-70358571	70358193-70358571
Aradu.0MF46	Aradu.A02:70358193-70362825	-	5'	70362544-70362705	70362544-70362825
Aradu.0P7PW	Aradu.A02:22592683-22600952	+	3'	22600227-22600227	22600227-22600952
Aradu.0P8G3	Aradu.A02:25988266-25992333	-	3'	25988968-25988968	25988266-25988968
Aradu.0P8G3	Aradu.A02:25988266-25992333	-	5'	25992303-25992303	25992303-25992333
Aradu.0Q6Y1	Aradu.A02:2901194-2925328	+	3'	2925042-2925103	2925042-2925328
Aradu.0VE03	Aradu.A02:74016597-74030011	-	3'	74016803-74017022	74016597-74017022
Aradu.0VE03	Aradu.A02:74016597-74030011	-	5'	74029752-74029844	74029752-74030011
Aradu.0XZ7N	Aradu.A02:91013620-91034303	+	5'	91013722-91013722	91013620-91013722
Aradu.0YU5H	Aradu.A02:16531203-16537624	+	5'	16531587-16531587	16531203-16531587
Aradu.0YU5H	Aradu.A02:16531203-16537624	+	3'	16537302-16537522	16537302-16537624
Aradu.105C1	Aradu.A02:93378826-93385212	+	3'	93384939-93385131	93384939-93385212
Aradu.11776	Aradu.A02:73904466-73907398	-	3'	73904827-73904827	73904466-73904827
Aradu.117B0	Aradu.A02:9170474-9171556	-	3'	9170556-9170556	9170474-9170556
Aradu.117B0	Aradu.A02:9170474-9171556	-	5'	9171477-9171477	9171477-9171556
Aradu.11KC6	Aradu.A02:93098262-93102458	-	5'	93102320-93102451	93102320-93102458
Aradu.122WK	Aradu.A02:92980205-92984504	+	5'	92980276-92980276	92980205-92980276
Aradu.122WK	Aradu.A02:92980205-92984504	+	3'	92983516-92984026	92983516-92984504
Aradu.124YI	Aradu.A02:36454675-36462931	-	3'	36454691-36454964	36454675-36454964
Aradu.1347E	Aradu.A02:90090494-90094675	+	5'	90090551-90090664	90090494-90090664
Aradu.1347E	Aradu.A02:90090494-90094675	+	3'	90094363-90094492	90094363-90094675
Aradu.16GQU	Aradu.A02:92585473-92587349	+	5'	92585542-92585542	92585473-92585542
Aradu.17W6W	Aradu.A02:67061205-67071672	+	5'	67061551-67061551	67061205-67061551
Aradu.19W8X	Aradu.A02:8518160-8527819	-	3'	8518977-8519129	8518160-8519129
Aradu.19W8X	Aradu.A02:8518160-8527819	-	5'	8527716-8527716	8527716-8527819
Aradu.19WMZ	Aradu.A02:87126998-87140660	-	5'	87140615-87140615	87140615-87140660
Aradu.1E4DL	Aradu.A02:575935-588243	-	3'	576033-576222	575935-576222
Aradu.1E4DL	Aradu.A02:575935-588243	-	5'	587745-587929	587745-588243
Aradu.1E9H5	Aradu.A02:9241988-9247513	-	3'	9242028-9242095	9241988-9242095
Aradu.1E9H5	Aradu.A02:9241988-9247513	-	5'	9246847-9247128	9246847-9247513
Aradu.1EH7R	Aradu.A02:93322486-93324812	+	5'	93322620-93322620	93322486-93322620
Aradu.1F9AB	Aradu.A02:8742253-8752356	-	3'	8742409-8742409	8742253-8742409
Aradu.1FN60	Aradu.A02:82582268-82583820	-	3'	82582413-82582413	82582268-82582413
Aradu.1FN60	Aradu.A02:82582268-82583820	-	5'	82583661-82583661	82583661-82583820
Aradu.1GZ32	Aradu.A02:6810709-6815960	-	5'	6815457-6815657	6815457-6815960
Aradu.1I015	Aradu.A02:82944989-82952703	-	3'	82945025-82945321	82944989-82945321
Aradu.1JK1L	Aradu.A02:543310-556648	+	3'	556242-556644	556242-556648
Aradu.1K9AZ	Aradu.A02:82569517-82573420	+	5'	82569926-82569926	82569517-82569926
Aradu.1K9AZ	Aradu.A02:82569517-82573420	+	3'	82573258-82573258	82573258-82573420
Aradu.1KE2A	Aradu.A02:84365647-84367871	-	5'	84367817-84367866	84367817-84367871
Aradu.1LI5S	Aradu.A02:81281824-81285908	+	5'	81282081-81282138	81281824-81282138
Aradu.1M4LV	Aradu.A02:12776121-12783570	-	3'	12776287-12776694	12776121-12776694
Aradu.1M4LV	Aradu.A02:12776121-12783570	-	5'	12782789-12783547	12782789-12783570
Aradu.1MJ3W	Aradu.A02:70813025-70814524	+	3'	70814162-70814162	70814162-70814524
Aradu.1P8MD	Aradu.A02:57291336-57303968	+	5'	57291627-57291735	57291336-57291735
Aradu.1P8MD	Aradu.A02:57291336-57303968	+	3'	57302276-57302514	57302276-57303968
Aradu.1QN19	Aradu.A02:4988727-4992846	+	3'	4992481-4992481	4992481-4992846
Aradu.1V1M2	Aradu.A02:62392837-62397772	-	3'	62392874-62393049	62392837-62393049
Aradu.1V1M2	Aradu.A02:62392837-62397772	-	5'	62397286-62397461	62397286-62397772
Aradu.1V1PL	Aradu.A02:73876377-73880118	+	5'	73876406-73876814	73876377-73876814
Aradu.1V1PL	Aradu.A02:73876377-73880118	+	3'	73879769-73879910	73879769-73880118
Aradu.1V41R	Aradu.A02:91094991-91097954	+	3'	91096960-91097231	91096960-91097954
Aradu.1W5FD	Aradu.A02:7550918-7554989	+	3'	7554786-7554786	7554786-7554989
Aradu.1W6ZM	Aradu.A02:663476-676019	-	3'	663551-663758	663476-663758
Aradu.20IMG	Aradu.A02:709547-711411	-	3'	709755-709755	709547-709755
Aradu.20IMG	Aradu.A02:709547-711411	-	5'	711167-711167	711167-711411
Aradu.21NS7	Aradu.A02:86403352-86409865	+	3'	86409193-86409646	86409193-86409865
Aradu.21XMD	Aradu.A02:90513516-90774314	-	5'	90774111-90774111	90774111-90774314
Aradu.23I92	Aradu.A02:5600138-5601835	-	5'	5601820-5601820	5601820-5601835
Aradu.23P3U	Aradu.A02:1276542-1286880	-	5'	1286706-1286787	1286706-1286880
Aradu.2717A	Aradu.A02:7094540-7098882	+	5'	7094618-7094618	7094540-7094618
Aradu.2A606	Aradu.A02:82684332-82687188	-	5'	82686949-82686949	82686949-82687188
Aradu.2A7K0	Aradu.A02:56972340-56977622	-	3'	56972341-56972470	56972340-56972470
Aradu.2AL0N	Aradu.A02:15318511-15324445	+	5'	15318571-15318816	15318511-15318816
Aradu.2AL0N	Aradu.A02:15318511-15324445	+	3'	15323001-15323377	15323001-15324445
Aradu.2DT79	Aradu.A02:10312717-10316373	-	5'	10315997-10316144	10315997-10316373
Aradu.2H5VI	Aradu.A02:76811423-76821868	+	3'	76820913-76821336	76820913-76821868
Aradu.2K11I	Aradu.A02:93050950-93054574	-	5'	93053317-93053317	93053317-93054574
Aradu.2L8S7	Aradu.A02:796304-815949	-	3'	796636-796880	796304-796880
Aradu.2L8S7	Aradu.A02:796304-815949	-	5'	815933-815933	815933-815949
Aradu.2LE9C	Aradu.A02:50113695-50121128	-	3'	50114192-50114330	50113695-50114330
Aradu.2RF5C	Aradu.A02:52481566-52485669	-	5'	52485627-52485627	52485627-52485669
Aradu.2Y8IU	Aradu.A02:904196-915042	+	5'	904205-904332	904196-904332
Aradu.2YY9U	Aradu.A02:93616205-93626956	+	5'	93616222-93616330	93616205-93616330
Aradu.2Z92T	Aradu.A02:36550808-36554957	-	3'	36551142-36551193	36550808-36551193
Aradu.2Z92T	Aradu.A02:36550808-36554957	-	5'	36554910-36554910	36554910-36554957
Aradu.300HC	Aradu.A02:87584365-87587477	+	5'	87584591-87584591	87584365-87584591
Aradu.30DEE	Aradu.A02:62092556-62104729	+	5'	62092591-62092612	62092556-62092612
Aradu.30DEE	Aradu.A02:62092556-62104729	+	3'	62104310-62104356	62104310-62104729
Aradu.30PYG	Aradu.A02:7614960-7623256	-	3'	7615439-7615478	7614960-7615478
Aradu.30PYG	Aradu.A02:7614960-7623256	-	5'	7622878-7622878	7622878-7623256
Aradu.315HW	Aradu.A02:3023915-3028903	-	3'	3023961-3024339	3023915-3024339
Aradu.31ZLJ	Aradu.A02:58614631-58620520	-	5'	58620158-58620158	58620158-58620520
Aradu.340KF	Aradu.A02:77464461-77472912	+	3'	77472627-77472856	77472627-77472912
Aradu.347A2	Aradu.A02:62961434-62967391	-	3'	62961827-62962120	62961434-62962120
Aradu.34GQZ	Aradu.A02:29645355-29651593	-	3'	29645371-29645560	29645355-29645560
Aradu.34GQZ	Aradu.A02:29645355-29651593	-	5'	29651416-29651459	29651416-29651593
Aradu.352UP	Aradu.A02:3016316-3018974	-	3'	3016373-3017672	3016316-3017672
Aradu.36ACY	Aradu.A02:8757520-8762818	+	3'	8762483-8762774	8762483-8762818
Aradu.36LCY	Aradu.A02:24478865-24495580	-	5'	24495187-24495572	24495187-24495580
Aradu.377X2	Aradu.A02:92680516-92685212	-	5'	92684810-92685016	92684810-92685212
Aradu.379G2	Aradu.A02:10582766-10587361	+	3'	10586898-10586898	10586898-10587361
Aradu.37ERL	Aradu.A02:92301895-92306224	-	5'	92305992-92305992	92305992-92306224
Aradu.3F9E7	Aradu.A02:73399553-73405273	+	3'	73404745-73405173	73404745-73405273
Aradu.3GD1H	Aradu.A02:89512964-89514861	-	3'	89512986-89513154	89512964-89513154
Aradu.3I5YK	Aradu.A02:12882874-12886431	+	5'	12882948-12882948	12882874-12882948
Aradu.3I5YK	Aradu.A02:12882874-12886431	+	3'	12886187-12886215	12886187-12886431
Aradu.3IZ11	Aradu.A02:79699199-79706131	-	3'	79699201-79699372	79699199-79699372
Aradu.3LE6B	Aradu.A02:15192714-15198871	+	5'	15192853-15192967	15192714-15192967
Aradu.3LE6B	Aradu.A02:15192714-15198871	+	3'	15198009-15198312	15198009-15198871
Aradu.3P4HV	Aradu.A02:79331225-79337770	+	5'	79331384-79331428	79331225-79331428
Aradu.3QR5Y	Aradu.A02:74277495-74285788	-	3'	74277672-74278068	74277495-74278068
Aradu.3QR5Y	Aradu.A02:74277495-74285788	-	5'	74285579-74285638	74285579-74285788
Aradu.3V1BQ	Aradu.A02:3102467-3105975	-	5'	3105841-3105848	3105841-3105975
Aradu.3X8QV	Aradu.A02:3893788-3928295	-	3'	3894026-3894026	3893788-3894026
Aradu.409XI	Aradu.A02:88579955-88583476	-	3'	88580178-88580224	88579955-88580224
Aradu.409XI	Aradu.A02:88579955-88583476	-	5'	88583228-88583342	88583228-88583476
Aradu.41LFF	Aradu.A02:1346968-1365500	+	5'	1347098-1347182	1346968-1347182
Aradu.42D9A	Aradu.A02:92633136-92634784	+	5'	92633375-92633375	92633136-92633375
Aradu.42SWI	Aradu.A02:977877-979766	+	5'	978126-978126	977877-978126
Aradu.42SWI	Aradu.A02:977877-979766	+	3'	979700-979740	979700-979766
Aradu.432N5	Aradu.A02:19048082-19052794	-	3'	19048094-19048280	19048082-19048280
Aradu.432N5	Aradu.A02:19048082-19052794	-	5'	19052559-19052587	19052559-19052794
Aradu.43785	Aradu.A02:63186397-63187859	+	5'	63186674-63186674	63186397-63186674
Aradu.43785	Aradu.A02:63186397-63187859	+	3'	63187770-63187770	63187770-63187859
Aradu.43H0L	Aradu.A02:93693332-93697194	-	3'	93693477-93693682	93693332-93693682
Aradu.45HYJ	Aradu.A02:10514238-10518725	-	5'	10518712-10518712	10518712-10518725
Aradu.46D9T	Aradu.A02:12252781-12256018	-	5'	12255986-12255986	12255986-12256018
Aradu.48NC1	Aradu.A02:93555648-93560701	+	3'	93557834-93557834	93557834-93560701
Aradu.4921N	Aradu.A02:28568955-28576539	+	3'	28576043-28576312	28576043-28576539
Aradu.4BA5Z	Aradu.A02:23033380-23035642	+	5'	23033408-23033409	23033380-23033409
Aradu.4BA5Z	Aradu.A02:23033380-23035642	+	3'	23034335-23034726	23034335-23035642
Aradu.4BP1C	Aradu.A02:29602242-29607121	+	3'	29606469-29606469	29606469-29607121
Aradu.4DF7V	Aradu.A02:40104433-40115970	-	3'	40105256-40105662	40104433-40105662
Aradu.4DF7V	Aradu.A02:40104433-40115970	-	5'	40115563-40115963	40115563-40115970
Aradu.4EN4C	Aradu.A02:82981027-82987873	-	5'	82987662-82987662	82987662-82987873
Aradu.4H70X	Aradu.A02:1258513-1264277	+	5'	1258566-1258586	1258513-1258586
Aradu.4H70X	Aradu.A02:1258513-1264277	+	3'	1263912-1264185	1263912-1264277
Aradu.4M1IL	Aradu.A02:11159915-11162820	+	3'	11162597-11162597	11162597-11162820
Aradu.4M7VJ	Aradu.A02:87673966-87697177	-	5'	87697116-87697116	87697116-87697177
Aradu.4M95U	Aradu.A02:29219131-29227385	-	3'	29221362-29221362	29219131-29221362
Aradu.4M95U	Aradu.A02:29219131-29227385	-	5'	29227256-29227256	29227256-29227385
Aradu.4MN5D	Aradu.A02:1206990-1213933	-	5'	1213793-1213919	1213793-1213933
Aradu.4N6LD	Aradu.A02:92343682-92347254	+	5'	92343813-92343842	92343682-92343842
Aradu.4R1K3	Aradu.A02:84878552-84881434	+	3'	84880673-84880921	84880673-84881434
Aradu.4S1PR	Aradu.A02:28375397-28379530	-	3'	28377280-28377280	28375397-28377280
Aradu.4SA7Z	Aradu.A02:179541-191111	-	3'	179731-180361	179541-180361
Aradu.4VP1Z	Aradu.A02:7412848-7416665	-	5'	7416596-7416596	7416596-7416665
Aradu.50HDP	Aradu.A02:105701-109181	+	3'	108685-108868	108685-109181
Aradu.50IM9	Aradu.A02:93515287-93518149	-	3'	93515374-93515694	93515287-93515694
Aradu.50IM9	Aradu.A02:93515287-93518149	-	5'	93517862-93517893	93517862-93518149
Aradu.516ET	Aradu.A02:85155842-85160415	-	3'	85155950-85156234	85155842-85156234
Aradu.516WS	Aradu.A02:89181576-89185049	+	3'	89184471-89184686	89184471-89185049
Aradu.51RKG	Aradu.A02:71642583-71650385	-	3'	71644498-71644498	71642583-71644498
Aradu.51RKG	Aradu.A02:71642583-71650385	-	5'	71647131-71649940	71647131-71650385
Aradu.52IU0	Aradu.A02:83459682-83465006	+	3'	83464110-83464912	83464110-83465006
Aradu.531ZK	Aradu.A02:64314965-64322470	-	3'	64315129-64315456	64314965-64315456
Aradu.531ZK	Aradu.A02:64314965-64322470	-	5'	64322141-64322389	64322141-64322470
Aradu.53X94	Aradu.A02:7033710-7051324	+	3'	7051263-7051263	7051263-7051324
Aradu.55P8S	Aradu.A02:87733896-87737199	+	5'	87733950-87733950	87733896-87733950
Aradu.55P8S	Aradu.A02:87733896-87737199	+	3'	87736616-87736758	87736616-87737199
Aradu.56IA0	Aradu.A02:90710724-90715610	+	5'	90710726-90710822	90710724-90710822
Aradu.56KLA	Aradu.A02:69305325-69309834	+	3'	69309552-69309827	69309552-69309834
Aradu.57JW7	Aradu.A02:87177101-87184906	-	5'	87184321-87184321	87184321-87184906
Aradu.58E40	Aradu.A02:85485522-85496868	-	3'	85486201-85486560	85485522-85486560
Aradu.58E40	Aradu.A02:85485522-85496868	-	5'	85496356-85496356	85496356-85496868
Aradu.58U06	Aradu.A02:88850905-88853802	+	5'	88850996-88851440	88850905-88851440
Aradu.58U06	Aradu.A02:88850905-88853802	+	3'	88853488-88853488	88853488-88853802
Aradu.58YU9	Aradu.A02:7410545-7413084	+	5'	7410626-7410641	7410545-7410641
Aradu.58YU9	Aradu.A02:7410545-7413084	+	3'	7412456-7412769	7412456-7413084
Aradu.58ZND	Aradu.A02:7562133-7567086	-	3'	7562152-7562626	7562133-7562626
Aradu.58ZND	Aradu.A02:7562133-7567086	-	5'	7566547-7566826	7566547-7567086
Aradu.59W5J	Aradu.A02:89852435-89858080	-	3'	89852479-89852594	89852435-89852594
Aradu.5H5EP	Aradu.A02:10912297-10918355	+	3'	10917691-10918097	10917691-10918355
Aradu.5H6G5	Aradu.A02:88897562-88902886	-	3'	88897636-88898008	88897562-88898008
Aradu.5JF96	Aradu.A02:73490185-73492874	+	3'	73492453-73492708	73492453-73492874
Aradu.5K5P7	Aradu.A02:81254126-81256117	-	3'	81254152-81254709	81254126-81254709
Aradu.5KF99	Aradu.A02:49884642-49886509	+	5'	49884646-49884656	49884642-49884656
Aradu.5KF99	Aradu.A02:49884642-49886509	+	3'	49886174-49886361	49886174-49886509
Aradu.5L39Q	Aradu.A02:8901009-8905235	+	5'	8901133-8901133	8901009-8901133
Aradu.5N08M	Aradu.A02:5233434-5240161	+	3'	5239842-5239842	5239842-5240161
Aradu.5N0BY	Aradu.A02:83320862-83324779	-	3'	83320950-83321514	83320862-83321514
Aradu.5N0BY	Aradu.A02:83320862-83324779	-	5'	83324534-83324534	83324534-83324779
Aradu.5NX6V	Aradu.A02:92755432-92763219	-	5'	92763128-92763196	92763128-92763219
Aradu.5P7KT	Aradu.A02:92561200-92570969	-	3'	92561241-92561298	92561200-92561298
Aradu.5P7KT	Aradu.A02:92561200-92570969	-	5'	92570940-92570955	92570940-92570969
Aradu.5PW7J	Aradu.A02:84920075-84921697	-	5'	84921605-84921673	84921605-84921697
Aradu.5R394	Aradu.A02:3309367-3316677	-	3'	3309490-3309712	3309367-3309712
Aradu.5R394	Aradu.A02:3309367-3316677	-	5'	3316643-3316675	3316643-3316677
Aradu.5RE3N	Aradu.A02:83902429-83919955	-	3'	83902839-83903031	83902429-83903031
Aradu.5S6RT	Aradu.A02:64393493-64400049	+	3'	64399765-64400029	64399765-64400049
Aradu.5SR04	Aradu.A02:8840319-8844893	+	3'	8843940-8844658	8843940-8844893
Aradu.5YW2T	Aradu.A02:60789500-60793120	-	5'	60793086-60793086	60793086-60793120
Aradu.61HZW	Aradu.A02:6403856-6407748	-	3'	6403890-6404484	6403856-6404484
Aradu.61HZW	Aradu.A02:6403856-6407748	-	5'	6407374-6407374	6407374-6407748
Aradu.623R5	Aradu.A02:23454088-23458912	-	3'	23454177-23454177	23454088-23454177
Aradu.62T99	Aradu.A02:88964365-88968075	+	3'	88967926-88968029	88967926-88968075
Aradu.63LR3	Aradu.A02:82987963-82991563	+	5'	82989151-82989181	82987963-82989181
Aradu.63LR3	Aradu.A02:82987963-82991563	+	3'	82991119-82991520	82991119-82991563
Aradu.64V56	Aradu.A02:90911912-90915743	-	3'	90912303-90912418	90911912-90912418
Aradu.65H3Y	Aradu.A02:90002812-90006845	+	5'	90003099-90003103	90002812-90003103
Aradu.65H3Y	Aradu.A02:90002812-90006845	+	3'	90006711-90006715	90006711-90006845
Aradu.65TUK	Aradu.A02:20321774-20325641	+	5'	20321966-20321966	20321774-20321966
Aradu.67R3Z	Aradu.A02:90402892-90411264	+	3'	90410797-90411131	90410797-90411264
Aradu.67T23	Aradu.A02:21731392-21733683	+	3'	21732041-21732041	21732041-21733683
Aradu.6DV22	Aradu.A02:43307780-43311987	+	5'	43307810-43307886	43307780-43307886
Aradu.6J3B0	Aradu.A02:4875038-4884825	+	3'	4884080-4884116	4884080-4884825
Aradu.6L9XG	Aradu.A02:93198268-93201878	+	5'	93198621-93198654	93198268-93198654
Aradu.6L9XG	Aradu.A02:93198268-93201878	+	3'	93201426-93201660	93201426-93201878
Aradu.6M72T	Aradu.A02:44233914-44249523	-	5'	44249249-44249496	44249249-44249523
Aradu.6MP45	Aradu.A02:10104357-10116194	-	3'	10104419-10105002	10104357-10105002
Aradu.6MR1Y	Aradu.A02:10576366-10581343	+	3'	10580627-10580627	10580627-10581343
Aradu.6P44A	Aradu.A02:92270871-92282619	+	5'	92270885-92271187	92270871-92271187
Aradu.6RH15	Aradu.A02:89930919-89934276	-	5'	89934127-89934250	89934127-89934276
Aradu.6S0WZ	Aradu.A02:58401512-58411226	+	3'	58411004-58411150	58411004-58411226
Aradu.6VX3K	Aradu.A02:138666-143333	-	5'	142859-143152	142859-143333
Aradu.6W435	Aradu.A02:78129602-78137070	+	5'	78129640-78129702	78129602-78129702
Aradu.6Z465	Aradu.A02:71157378-71161427	-	5'	71161137-71161137	71161137-71161427
Aradu.71C0J	Aradu.A02:93549898-93555331	+	3'	93554663-93554911	93554663-93555331
Aradu.72IU2	Aradu.A02:20478290-20483383	-	3'	20478454-20478533	20478290-20478533
Aradu.72IU2	Aradu.A02:20478290-20483383	-	5'	20483023-20483224	20483023-20483383
Aradu.73E3B	Aradu.A02:2392992-2398695	-	3'	2393118-2393320	2392992-2393320
Aradu.73ZLX	Aradu.A02:93318508-93321661	+	5'	93318547-93318547	93318508-93318547
Aradu.74GJX	Aradu.A02:9775266-9779274	+	3'	9778299-9778766	9778299-9779274
Aradu.75CYV	Aradu.A02:46152080-46156615	+	3'	46153190-46153523	46153190-46156615
Aradu.763L8	Aradu.A02:91896888-91899776	-	3'	91897182-91897814	91896888-91897814
Aradu.77I9K	Aradu.A02:90084571-90089685	+	5'	90084839-90084839	90084571-90084839
Aradu.77I9K	Aradu.A02:90084571-90089685	+	3'	90089034-90089394	90089034-90089685
Aradu.78AQK	Aradu.A02:68412962-68415706	-	3'	68413207-68413236	68412962-68413236
Aradu.7F1K1	Aradu.A02:17908911-17912643	+	3'	17911535-17912320	17911535-17912643
Aradu.7F2BY	Aradu.A02:3096751-3101280	-	3'	3096840-3097140	3096751-3097140
Aradu.7GG37	Aradu.A02:39082961-39108237	-	3'	39083154-39083154	39082961-39083154
Aradu.7I15A	Aradu.A02:13619865-13623591	+	5'	13620052-13620052	13619865-13620052
Aradu.7I15A	Aradu.A02:13619865-13623591	+	3'	13622671-13622671	13622671-13623591
Aradu.7JZ5F	Aradu.A02:78367331-78371248	-	3'	78367847-78368035	78367331-78368035
[truncated: 31,895 more rows]
