# Supplementary material for: Transcriptome analysis of alternative splicing in peanut (Arachis hypogaea L.)
Source: BMC Plant Biol. 2018 Jul 4;18:139. doi: 10.1186/s12870-018-1339-9 (PMC6032549; doi:10.1186/s12870-018-1339-9)
Supplement: Supplementary file 7 — Table S7. Fatty acid related genes. (XLSX 250 kb) [file 12870_2018_1339_MOESM7_ESM.xlsx]

## Sheet: Sheet1
Pathway	Name	Species	Chromosome	START	END	gene_family	description	FH1-seed1	FH1-seed2	FH1-root	Fh1-leaf	length	GC	exon个数	最大AS值	AS/exon
Cutin Synthesis & Transport 1	Aradu.69820	aradu	Aradu.A03	127112633	127116443	phytozome_10_2.59165017(link is external)	alpha/beta fold hydrolase; IPR000073 (Alpha/beta hydrolase fold-1), IPR000639 (Epoxide hydrolase-like); GO:0003824 (catalytic activity)	2	2	0	0	1020	0.42	10	2	0.2
Cutin Synthesis & Transport 1	Araip.L5V11	araip	Araip.B03	127846031	127849859	phytozome_10_2.59165017(link is external)	alpha/beta fold hydrolase; IPR000073 (Alpha/beta hydrolase fold-1), IPR000639 (Epoxide hydrolase-like); GO:0003824 (catalytic activity)	5	4	0	0	1020	0.42	10	5	0.5
Cutin Synthesis & Transport 1	Aradu.C2N0T	aradu	Aradu.A09	1370326	1375435	phytozome_10_2.59167434(link is external)	alpha/beta fold hydrolase; IPR000073 (Alpha/beta hydrolase fold-1), IPR000639 (Epoxide hydrolase-like); GO:0003824 (catalytic activity)
Cutin Synthesis & Transport 1	Araip.0G24M	araip	Araip.B09	1617078	1622611	phytozome_10_2.59167434(link is external)	alpha/beta fold hydrolase; IPR000073 (Alpha/beta hydrolase fold-1), IPR000639 (Epoxide hydrolase-like); GO:0003824 (catalytic activity)	1	0	0	0	1173	0.41	11	1	0.0909091
Cutin Synthesis & Transport 1	Aradu.V9EPJ	aradu	Aradu.A10	67719754	67722865	phytozome_10_2.59228379(link is external)	alpha/beta fold hydrolase; IPR000639 (Epoxide hydrolase-like); GO:0003824 (catalytic activity)	7	6	4	8	1263	0.41	6	8	1.33333
Cutin Synthesis & Transport 1	Aradu.XR75R	aradu	Aradu.A06	105884393	105888317	phytozome_10_2.59228379(link is external)	alpha/beta fold hydrolase; IPR000639 (Epoxide hydrolase-like); GO:0003824 (catalytic activity)	0	0	0	1	1071	0.4	5	1	0.2
Cutin Synthesis & Transport 1	Araip.2HK29	araip	Araip.B10	95061784	95064929	phytozome_10_2.59228379(link is external)	alpha/beta fold hydrolase; IPR000639 (Epoxide hydrolase-like); GO:0003824 (catalytic activity)	4	3	4	8	1263	0.41	6	8	1.33333
Cutin Synthesis & Transport 1	Araip.Q506C	araip	Araip.B06	130323702	130327656	phytozome_10_2.59228379(link is external)	alpha/beta fold hydrolase; IPR000639 (Epoxide hydrolase-like); GO:0003824 (catalytic activity)	0	0	0	2	1215	0.4	5	2	0.4
Cutin Synthesis & Transport 1	Aradu.X3XEZ	aradu	Aradu.A07	71241786	71246500	phytozome_10_2.59258385(link is external)	Alpha/beta hydrolase related protein; IPR000639 (Epoxide hydrolase-like); GO:0003824 (catalytic activity)	1	1	1	0	1974	0.45	8	1	0.125
Cutin Synthesis & Transport 1	Araip.FG09W	araip	Araip.B08	64235	68603	phytozome_10_2.59258385(link is external)	Alpha/beta hydrolase related protein; IPR000639 (Epoxide hydrolase-like); GO:0003824 (catalytic activity)	0	1	0	1	1965	0.45	7	1	0.142857
Cutin Synthesis & Transport 1	Aradu.492LT	aradu	Aradu.A03	129070164	129072388	phytozome_10_2.59265105(link is external)	alpha/beta-Hydrolases superfamily protein; IPR000073 (Alpha/beta hydrolase fold-1), IPR000639 (Epoxide hydrolase-like); GO:0003824 (catalytic activity)
Cutin Synthesis & Transport 1	Aradu.JJ61J	aradu	Aradu.A01	96303906	96305182	phytozome_10_2.59080431(link is external)	epoxide hydrolase; IPR000073 (Alpha/beta hydrolase fold-1), IPR000639 (Epoxide hydrolase-like); GO:0003824 (catalytic activity)	0	1	1	1	915	0.52	4	1	0.25
Cutin Synthesis & Transport 1	Aradu.LN5U5	aradu	Aradu.A03	118846023	118848320	phytozome_10_2.59080431(link is external)	epoxide hydrolase; IPR000073 (Alpha/beta hydrolase fold-1), IPR000639 (Epoxide hydrolase-like); GO:0003824 (catalytic activity)
Cutin Synthesis & Transport 1	Aradu.V4LAJ	aradu	Aradu.A06	8131565	8133647	phytozome_10_2.59080431(link is external)	epoxide hydrolase; IPR000073 (Alpha/beta hydrolase fold-1), IPR000639 (Epoxide hydrolase-like); GO:0003824 (catalytic activity)
Cutin Synthesis & Transport 1	Araip.CS3DH	araip	Araip.B06	7958265	7960409	phytozome_10_2.59080431(link is external)	epoxide hydrolase; IPR000073 (Alpha/beta hydrolase fold-1), IPR000639 (Epoxide hydrolase-like); GO:0003824 (catalytic activity)
Cutin Synthesis & Transport 1	Araip.EV4MA	araip	Araip.B03	119879901	119882186	phytozome_10_2.59080431(link is external)	epoxide hydrolase; IPR000073 (Alpha/beta hydrolase fold-1), IPR000639 (Epoxide hydrolase-like); GO:0003824 (catalytic activity)
Cutin Synthesis & Transport 1	Araip.L7MLK	araip	Araip.B09	35898466	35906127	phytozome_10_2.59080431(link is external)	epoxide hydrolase; IPR000073 (Alpha/beta hydrolase fold-1), IPR000639 (Epoxide hydrolase-like); GO:0003824 (catalytic activity)
Cutin Synthesis & Transport 1	Araip.RM0UB	araip	Araip.B01	130524083	130525495	phytozome_10_2.59080431(link is external)	epoxide hydrolase; IPR000073 (Alpha/beta hydrolase fold-1), IPR000639 (Epoxide hydrolase-like); GO:0003824 (catalytic activity)
Cutin Synthesis & Transport 1	Aradu.819J2	aradu	Aradu.A04	64433793	64434713	phytozome_10_2.59080431(link is external)	epoxide hydrolase; IPR000639 (Epoxide hydrolase-like); GO:0003824 (catalytic activity)
Cutin Synthesis & Transport 1	Aradu.BAW8N	aradu	Aradu.A06	5664514	5665646	phytozome_10_2.59080431(link is external)	epoxide hydrolase; IPR000639 (Epoxide hydrolase-like); GO:0003824 (catalytic activity)	0	0	1	0	855	0.47	3	1	0.333333
Cutin Synthesis & Transport 1	Aradu.D8HQK	aradu	Aradu.A06	5678879	5682885	phytozome_10_2.59080431(link is external)	epoxide hydrolase; IPR000639 (Epoxide hydrolase-like); GO:0003824 (catalytic activity)	0	0	1	1	1158	0.48	4	1	0.25
Cutin Synthesis & Transport 1	Aradu.E26HT	aradu	Aradu.A06	5678096	5678802	phytozome_10_2.59080431(link is external)	epoxide hydrolase; IPR000639 (Epoxide hydrolase-like); GO:0003824 (catalytic activity)
Cutin Synthesis & Transport 1	Aradu.F2DYX	aradu	Aradu.A06	5625220	5640998	phytozome_10_2.59080431(link is external)	epoxide hydrolase; IPR000639 (Epoxide hydrolase-like); GO:0003824 (catalytic activity)	4	0	4	3	2010	0.48	7	4	0.571429
Cutin Synthesis & Transport 1	Aradu.H83ZS	aradu	Aradu.A06	5641030	5645074	phytozome_10_2.59080431(link is external)	epoxide hydrolase; IPR000639 (Epoxide hydrolase-like); GO:0003824 (catalytic activity)
Cutin Synthesis & Transport 1	Aradu.KX25J	aradu	Aradu.A09	29363620	29365355	phytozome_10_2.59080431(link is external)	epoxide hydrolase; IPR000639 (Epoxide hydrolase-like); GO:0003824 (catalytic activity)
Cutin Synthesis & Transport 1	Aradu.PV1T4	aradu	Aradu.A08	43413885	43417995	phytozome_10_2.59080431(link is external)	epoxide hydrolase; IPR000639 (Epoxide hydrolase-like); GO:0003824 (catalytic activity)
Cutin Synthesis & Transport 1	Aradu.V0C1K	aradu	Aradu.A01	1383433	1385586	phytozome_10_2.59080431(link is external)	epoxide hydrolase; IPR000639 (Epoxide hydrolase-like); GO:0003824 (catalytic activity)
Cutin Synthesis & Transport 1	Araip.78HT5	araip	Araip.B06	12608159	12612002	phytozome_10_2.59080431(link is external)	epoxide hydrolase; IPR000639 (Epoxide hydrolase-like); GO:0003824 (catalytic activity)
Cutin Synthesis & Transport 1	Araip.E9DE0	araip	Araip.B06	12607388	12608094	phytozome_10_2.59080431(link is external)	epoxide hydrolase; IPR000639 (Epoxide hydrolase-like); GO:0003824 (catalytic activity)
Cutin Synthesis & Transport 1	Araip.G38PQ	araip	Araip.B08	121280941	121284669	phytozome_10_2.59080431(link is external)	epoxide hydrolase; IPR000639 (Epoxide hydrolase-like); GO:0003824 (catalytic activity)
Cutin Synthesis & Transport 1	Araip.IWE8Z	araip	Araip.B06	12590911	12592217	phytozome_10_2.59080431(link is external)	epoxide hydrolase; IPR000639 (Epoxide hydrolase-like); GO:0003824 (catalytic activity)	0	0	1	0	468	0.44	2	1	0.5
Cutin Synthesis & Transport 1	Araip.J5QMQ	araip	Araip.B01	13377369	13379294	phytozome_10_2.59080431(link is external)	epoxide hydrolase; IPR000639 (Epoxide hydrolase-like); GO:0003824 (catalytic activity)
Cutin Synthesis & Transport 1	Araip.U8RR7	araip	Araip.B06	12562509	12568630	phytozome_10_2.59080431(link is external)	epoxide hydrolase; IPR000639 (Epoxide hydrolase-like); GO:0003824 (catalytic activity)	3	0	4	6	1806	0.49	7	6	0.857143
Cutin Synthesis & Transport 1	Araip.ZGF52	araip	Araip.B03	21099072	21101626	phytozome_10_2.59080431(link is external)	epoxide hydrolase; IPR000639 (Epoxide hydrolase-like); GO:0003824 (catalytic activity)	0	0	1	1	942	0.44	5	1	0.2
Cutin Synthesis & Transport 1	Aradu.P3VBU	aradu	Aradu.A03	18572849	18575364	phytozome_10_2.59080431(link is external)	epoxide hydrolase-like protein; IPR000639 (Epoxide hydrolase-like); GO:0003824 (catalytic activity)	0	1	0	0	1056	0.45	7	1	0.142857
Cutin Synthesis & Transport 1	Aradu.XI1B2	aradu	Aradu.A03	18587289	18590040	phytozome_10_2.59080431(link is external)	epoxide hydrolase-like protein; IPR000639 (Epoxide hydrolase-like); GO:0003824 (catalytic activity)
Cutin Synthesis & Transport 1	Araip.73614	araip	Araip.B03	21084986	21087311	phytozome_10_2.59080431(link is external)	epoxide hydrolase-like protein; IPR000639 (Epoxide hydrolase-like); GO:0003824 (catalytic activity)
Cutin Synthesis & Transport 1	Aradu.L47B6	aradu	Aradu.A05	16699038	16704203	phytozome_10_2.59185647(link is external)	magnesium ion binding; thiamin pyrophosphate binding; hydro-lyases; catalytics; 2-succinyl-5-enolpyruvyl- 6-hydroxy-3-cyclohexene-1-carboxylic-acid synthases; IPR000639 (Epoxide hydrolase-like), IPR016812 (Protein phosphatase methylesterase, eukaryotic); GO:0003824 (catalytic activity), GO:0006482 (protein demethylation), GO:0052689 (carboxylic ester hydrolase activity)	2	2	2	2	1062	0.43	13	2	0.153846
Cutin Synthesis & Transport 1	Araip.IVE29	araip	Araip.B05	17257355	17263942	phytozome_10_2.59185647(link is external)	magnesium ion binding; thiamin pyrophosphate binding; hydro-lyases; catalytics; 2-succinyl-5-enolpyruvyl- 6-hydroxy-3-cyclohexene-1-carboxylic-acid synthases; IPR000639 (Epoxide hydrolase-like), IPR016812 (Protein phosphatase methylesterase, eukaryotic); GO:0003824 (catalytic activity), GO:0006482 (protein demethylation), GO:0052689 (carboxylic ester hydrolase activity)	5	2	2	3	1074	0.42	13	5	0.384615
Cutin Synthesis & Transport 1	Aradu.ENW92	aradu	Aradu.A06	106919762	106923790	phytozome_10_2.59051667(link is external)	omega-hydroxypalmitate O-feruloyl transferase-like [Glycine max]; IPR003480 (Transferase), IPR023213 (Chloramphenicol acetyltransferase-like domain)
Cutin Synthesis & Transport 1	Araip.66B22	araip	Araip.B06	131418594	131425429	phytozome_10_2.59051667(link is external)	omega-hydroxypalmitate O-feruloyl transferase-like [Glycine max]; IPR003480 (Transferase), IPR023213 (Chloramphenicol acetyltransferase-like domain)
Eukaryotic Galactolipid & Sulfolipid Synthesis	Aradu.TJU5D	aradu	Aradu.A01	5351059	5357528	phytozome_10_2.59303381 (link is external)	non-specific phospholipase C1; IPR007312 (Phosphoesterase), IPR017850 (Alkaline-phosphatase-like, core domain); GO:0003824 (catalytic activity), GO:0008152 (metabolic process)
Eukaryotic Galactolipid & Sulfolipid Synthesis	Araip.V8FQ3	araip	Araip.B01	5124148	5131633	phytozome_10_2.59303381 (link is external)	non-specific phospholipase C1; IPR007312 (Phosphoesterase), IPR017850 (Alkaline-phosphatase-like, core domain); GO:0003824 (catalytic activity), GO:0008152 (metabolic process)	1	1	2	0	1644	0.48236	7	2	0.285714
Eukaryotic Galactolipid & Sulfolipid Synthesis	Aradu.JT1K4	aradu	Aradu.A04	342186	353262	phytozome_10_2.59303381 (link is external)	non-specific phospholipase C2; IPR007312 (Phosphoesterase), IPR017850 (Alkaline-phosphatase-like, core domain); GO:0003824 (catalytic activity), GO:0008152 (metabolic process)	2	1	1	1	1581	0.483238	5	2	0.4
Eukaryotic Galactolipid & Sulfolipid Synthesis	Araip.D3EYV	araip	Araip.B04	754531	765162	phytozome_10_2.59303381 (link is external)	non-specific phospholipase C2; IPR007312 (Phosphoesterase), IPR017850 (Alkaline-phosphatase-like, core domain); GO:0003824 (catalytic activity), GO:0008152 (metabolic process)	1	1	0	1	1608	0.485075	4	1	0.25
Eukaryotic Galactolipid & Sulfolipid Synthesis	Aradu.K1SMV	aradu	Aradu.A09	8808269	8817775	phytozome_10_2.59303381 (link is external)	non-specific phospholipase C3; IPR007312 (Phosphoesterase)	0	0	1	1	1035	0.396135	4	1	0.25
Eukaryotic Galactolipid & Sulfolipid Synthesis	Aradu.W2UK2	aradu	Aradu.A09	8749113	8754814	phytozome_10_2.59303381 (link is external)	non-specific phospholipase C3; IPR007312 (Phosphoesterase), IPR017850 (Alkaline-phosphatase-like, core domain); GO:0003824 (catalytic activity), GO:0008152 (metabolic process)
Eukaryotic Galactolipid & Sulfolipid Synthesis	Araip.79E4D	araip	Araip.B09	10718952	10723993	phytozome_10_2.59303381 (link is external)	non-specific phospholipase C3; IPR007312 (Phosphoesterase), IPR017850 (Alkaline-phosphatase-like, core domain); GO:0003824 (catalytic activity), GO:0008152 (metabolic process)	0	1	0	0	1578	0.466413	4	1	0.25
Eukaryotic Galactolipid & Sulfolipid Synthesis	Araip.ZRJ6C	araip	Araip.B09	10800551	10803820	phytozome_10_2.59303381 (link is external)	non-specific phospholipase C3; IPR007312 (Phosphoesterase), IPR017850 (Alkaline-phosphatase-like, core domain); GO:0003824 (catalytic activity), GO:0008152 (metabolic process)	0	0	1	0	924	0.405844	4	1	0.25
Eukaryotic Galactolipid & Sulfolipid Synthesis	Aradu.V6ALV	aradu	Aradu.A09	8799522	8800422	phytozome_10_2.59303381 (link is external)	non-specific phospholipase C4; IPR007312 (Phosphoesterase)
Eukaryotic Galactolipid & Sulfolipid Synthesis	Araip.E00MA	araip	Araip.B07	113255412	113256491	phytozome_10_2.59303381 (link is external)	non-specific phospholipase C6	0	3	0	0	354	0.449153	3	3	1
Eukaryotic Galactolipid & Sulfolipid Synthesis	Aradu.M2IMN	aradu	Aradu.A08	48467116	48469631	phytozome_10_2.59303381 (link is external)	non-specific phospholipase C6; IPR007312 (Phosphoesterase), IPR017850 (Alkaline-phosphatase-like, core domain); GO:0003824 (catalytic activity), GO:0008152 (metabolic process)	2	1	1	0	1605	0.421807	3	2	0.666667
Eukaryotic Galactolipid & Sulfolipid Synthesis	Araip.TF5RD	araip	Araip.B08	129042425	129044952	phytozome_10_2.59303381 (link is external)	non-specific phospholipase C6; IPR007312 (Phosphoesterase), IPR017850 (Alkaline-phosphatase-like, core domain); GO:0003824 (catalytic activity), GO:0008152 (metabolic process)	0	0	1	1	1611	0.422098	3	1	0.333333
Eukaryotic Galactolipid & Sulfolipid Synthesis Lipid Trafficking	Aradu.TGL7C	aradu	Aradu.A04	21612695	21616419	phytozome_10_2.59027383(link is external)	protein TRIGALACTOSYLDIACYLGLYCEROL 4, chloroplastic-like [Glycine max]	5	2	2	3	1617	0.430427	8	5	0.625
Eukaryotic Galactolipid & Sulfolipid Synthesis Lipid Trafficking	Araip.FQB0Y	araip	Araip.B04	21052078	21055622	phytozome_10_2.59027383(link is external)	protein TRIGALACTOSYLDIACYLGLYCEROL 4, chloroplastic-like [Glycine max]	1	1	1	2	1446	0.434993	6	2	0.333333
Eukaryotic Galactolipid & Sulfolipid Synthesis Lipid Trafficking	Araip.8R17C	araip	Araip.B09	20759849	20765612	phytozome_10_2.59027383(link is external)	protein TRIGALACTOSYLDIACYLGLYCEROL 4, chloroplastic-like [Glycine max]; IPR022244 (Protein of unknown function DUF3769)	1	0	1	0	1380	0.452174	5	1	0.2
Eukaryotic Galactolipid & Sulfolipid Synthesis Lipid Trafficking	Aradu.ZL1W3	aradu	Aradu.A02	326644	326967	phytozome_10_2.59239375(link is external)	Trigalactosyldiacylglycerol 1 isoform 3 n=3 Tax=Theobroma cacao RepID=UPI00042B7A00
Eukaryotic Phospholipid Synthesis & Editing	Araip.68AAR	araip	Araip.B08	114835903	114838348	phytozome_10_2.59279892(link is external)	acyl-CoA binding protein 4; IPR000582 (Acyl-CoA-binding protein, ACBP); GO:0000062 (fatty-acyl-CoA binding)
Eukaryotic Phospholipid Synthesis & Editing	Aradu.1J1TW	aradu	Aradu.A06	103013747	103017941	phytozome_10_2.59087183(link is external)	acyl-CoA-binding domain 3; IPR014352 (FERM/acyl-CoA-binding protein, 3-helical bundle), IPR020683 (Ankyrin repeat-containing domain); GO:0000062 (fatty-acyl-CoA binding), GO:0005515 (protein binding)	1	0	0	0	1011	0.531157	6	1	0.166667
Eukaryotic Phospholipid Synthesis & Editing	Araip.GZL5I	araip	Araip.B06	127180501	127184694	phytozome_10_2.59087183(link is external)	acyl-CoA-binding domain 3; IPR014352 (FERM/acyl-CoA-binding protein, 3-helical bundle), IPR020683 (Ankyrin repeat-containing domain); GO:0000062 (fatty-acyl-CoA binding), GO:0005515 (protein binding)	1	0	1	0	990	0.534343	6	1	0.166667
Eukaryotic Phospholipid Synthesis & Editing	Aradu.9SL8H	aradu	Aradu.A05	6818558	6820138	phytozome_10_2.59308814(link is external)	acyl-CoA-binding domain 3; IPR014352 (FERM/acyl-CoA-binding protein, 3-helical bundle); GO:0000062 (fatty-acyl-CoA binding)	0	0	1	0	840	0.42381	3	1	0.333333
Eukaryotic Phospholipid Synthesis & Editing	Araip.220UP	araip	Araip.B05	7082174	7083783	phytozome_10_2.59308814(link is external)	acyl-CoA-binding domain 3; IPR014352 (FERM/acyl-CoA-binding protein, 3-helical bundle); GO:0000062 (fatty-acyl-CoA binding)
Eukaryotic Phospholipid Synthesis & Editing	Aradu.YUC18	aradu	Aradu.A08	7541320	7544812	phytozome_10_2.59087183(link is external)	acyl-CoA-binding domain-containing protein 3-like isoform X1 [Glycine max]; IPR014352 (FERM/acyl-CoA-binding protein, 3-helical bundle), IPR020683 (Ankyrin repeat-containing domain); GO:0000062 (fatty-acyl-CoA binding), GO:0005515 (protein binding)	0	0	1	0	1074	0.515829	6	1	0.166667
Eukaryotic Phospholipid Synthesis & Editing	Aradu.K1KSD	aradu	Aradu.A06	4944734	4951421	phytozome_10_2.59322079(link is external)	acyl-CoA-binding domain-containing protein 4-like [Glycine max]; IPR011043 (Galactose oxidase/kelch, beta-propeller), IPR014352 (FERM/acyl-CoA-binding protein, 3-helical bundle), IPR015915 (Kelch-type beta propeller); GO:0000062 (fatty-acyl-CoA binding), GO:0005515 (protein binding)	5	0	0	0	1848	0.436147	17	5	0.294118
Eukaryotic Phospholipid Synthesis & Editing	Araip.HR55N	araip	Araip.B06	13016375	13023118	phytozome_10_2.59322079(link is external)	acyl-CoA-binding domain-containing protein 4-like [Glycine max]; IPR014352 (FERM/acyl-CoA-binding protein, 3-helical bundle), IPR015915 (Kelch-type beta propeller); GO:0000062 (fatty-acyl-CoA binding), GO:0005515 (protein binding)	1	1	4	1	1800	0.438889	18	4	0.222222
Eukaryotic Phospholipid Synthesis & Editing	Aradu.NS07L	aradu	Aradu.A09	30824260	30832951	phytozome_10_2.59322079(link is external)	acyl-CoA-binding domain-containing protein 4-like isoform X1 [Glycine max]; IPR014352 (FERM/acyl-CoA-binding protein, 3-helical bundle), IPR015915 (Kelch-type beta propeller); GO:0000062 (fatty-acyl-CoA binding), GO:0005515 (protein binding)	1	1	1	1	1836	0.449346	18	1	0.0555556
Eukaryotic Phospholipid Synthesis & Editing	Araip.FR2GZ	araip	Araip.B09	38069086	38077232	phytozome_10_2.59322079(link is external)	acyl-CoA-binding domain-containing protein 4-like isoform X2 [Glycine max]; IPR014352 (FERM/acyl-CoA-binding protein, 3-helical bundle), IPR015915 (Kelch-type beta propeller); GO:0000062 (fatty-acyl-CoA binding), GO:0005515 (protein binding)	1	1	1	1	1959	0.46197	17	1	0.0588235
Eukaryotic Phospholipid Synthesis & Editing	Aradu.YLG36	aradu	Aradu.A05	2281440	2283576	phytozome_10_2.59289797(link is external)	acyl-CoA-binding protein 6; IPR014352 (FERM/acyl-CoA-binding protein, 3-helical bundle); GO:0000062 (fatty-acyl-CoA binding)
Eukaryotic Phospholipid Synthesis & Editing	Araip.Z71Y4	araip	Araip.B05	2089975	2092073	phytozome_10_2.59289797(link is external)	acyl-CoA-binding protein 6; IPR014352 (FERM/acyl-CoA-binding protein, 3-helical bundle); GO:0000062 (fatty-acyl-CoA binding)
Eukaryotic Phospholipid Synthesis & Editing	Aradu.ZFX80	aradu	Aradu.A01	8712454	8720215	phytozome_10_2.59144717(link is external)	ATP binding microtubule motor family protein; IPR001752 (Kinesin, motor domain), IPR011254 (Prismane-like), IPR011993 (Pleckstrin homology-like domain), IPR014352 (FERM/acyl-CoA-binding protein, 3-helical bundle), IPR019748 (FERM central domain), IPR027417 (P-loop containing nucleoside triphosphate hydrolase), IPR027640 (Kinesin-like protein); GO:0003777 (microtubule motor activity), GO:0003824 (…	6	6	6	2	2595	0.387669	24	6	0.25
Eukaryotic Phospholipid Synthesis & Editing	Araip.7MD3E	araip	Araip.B10	409955	418027	phytozome_10_2.59144717(link is external)	ATP binding microtubule motor family protein; IPR001752 (Kinesin, motor domain), IPR011993 (Pleckstrin homology-like domain), IPR014352 (FERM/acyl-CoA-binding protein, 3-helical bundle), IPR019748 (FERM central domain), IPR027417 (P-loop containing nucleoside triphosphate hydrolase), IPR027640 (Kinesin-like protein); GO:0003777 (microtubule motor activity), GO:0005524 (ATP binding), GO:0005871 (k…	10	6	16	9	2580	0.38876	25	16	0.64
Eukaryotic Phospholipid Synthesis & Editing	Aradu.P73FJ	aradu	Aradu.A05	102621891	102627809	phytozome_10_2.59105429(link is external)	choline/ethanolamine kinase; IPR011009 (Protein kinase-like domain)	3	3	3	4	822	0.4	8	4	0.5
Eukaryotic Phospholipid Synthesis & Editing	Araip.YQ2D2	araip	Araip.B05	117232979	117239033	phytozome_10_2.59105429(link is external)	choline/ethanolamine kinase; IPR011009 (Protein kinase-like domain)	0	2	2	0	759	0.4	7	2	0.285714
Eukaryotic Phospholipid Synthesis & Editing	Aradu.3D4TQ	aradu	Aradu.A07	20442084	20443683	phytozome_10_2.59085069(link is external)	ethanolamine-phosphate cytidylyltransferase
Eukaryotic Phospholipid Synthesis & Editing	Araip.89XSA	araip	Araip.B01	46449973	46452141	phytozome_10_2.59220490(link is external)	ethanolamine-phosphate cytidylyltransferase	3	12	3	3	414	0.396135	5	12	2.4
Eukaryotic Phospholipid Synthesis & Editing	Araip.P43WB	araip	Araip.B01	54213705	54217425	phytozome_10_2.59220490(link is external)	ethanolamine-phosphate cytidylyltransferase
Eukaryotic Phospholipid Synthesis & Editing	Araip.Q2JEB	araip	Araip.B08	110422504	110424189	phytozome_10_2.59085069(link is external)	ethanolamine-phosphate cytidylyltransferase; IPR014729 (Rossmann-like alpha/beta/alpha sandwich fold)
Eukaryotic Phospholipid Synthesis & Editing	Araip.YD93A	araip	Araip.B03	70901381	70902422	phytozome_10_2.59085069(link is external)	ethanolamine-phosphate cytidylyltransferase; IPR014729 (Rossmann-like alpha/beta/alpha sandwich fold)
Eukaryotic Phospholipid Synthesis & Editing	Aradu.38M3H	aradu	Aradu.A04	105302400	105309351	phytozome_10_2.59085069(link is external)	ethanolamine-phosphate cytidylyltransferase; IPR014729 (Rossmann-like alpha/beta/alpha sandwich fold); GO:0003824 (catalytic activity), GO:0009058 (biosynthetic process)	1	0	0	0	1269	0.44208	9	1	0.111111
Eukaryotic Phospholipid Synthesis & Editing	Aradu.A1Z9G	aradu	Aradu.A01	52271364	52272785	phytozome_10_2.59085069(link is external)	ethanolamine-phosphate cytidylyltransferase; IPR014729 (Rossmann-like alpha/beta/alpha sandwich fold); GO:0003824 (catalytic activity), GO:0009058 (biosynthetic process)	4	3	5	3	576	0.447917	5	5	1
Eukaryotic Phospholipid Synthesis & Editing	Aradu.AQ6XM	aradu	Aradu.A03	86467995	86470852	phytozome_10_2.59085069(link is external)	ethanolamine-phosphate cytidylyltransferase; IPR014729 (Rossmann-like alpha/beta/alpha sandwich fold); GO:0003824 (catalytic activity), GO:0009058 (biosynthetic process)	1	1	1	0	1242	0.450081	10	1	0.1
Eukaryotic Phospholipid Synthesis & Editing	Aradu.KZ80F	aradu	Aradu.A05	88202930	88206796	phytozome_10_2.59085069(link is external)	ethanolamine-phosphate cytidylyltransferase; IPR014729 (Rossmann-like alpha/beta/alpha sandwich fold); GO:0003824 (catalytic activity), GO:0009058 (biosynthetic process)	2	0	0	0	1227	0.436838	9	2	0.222222
Eukaryotic Phospholipid Synthesis & Editing	Araip.4Z5AD	araip	Araip.B05	140562872	140567230	phytozome_10_2.59085069(link is external)	ethanolamine-phosphate cytidylyltransferase; IPR014729 (Rossmann-like alpha/beta/alpha sandwich fold); GO:0003824 (catalytic activity), GO:0009058 (biosynthetic process)	0	2	2	3	1227	0.440098	10	3	0.3
Eukaryotic Phospholipid Synthesis & Editing	Araip.9S8V8	araip	Araip.B04	113869367	113876382	phytozome_10_2.59085069(link is external)	ethanolamine-phosphate cytidylyltransferase; IPR014729 (Rossmann-like alpha/beta/alpha sandwich fold); GO:0003824 (catalytic activity), GO:0009058 (biosynthetic process)
Eukaryotic Phospholipid Synthesis & Editing	Araip.GLD86	araip	Araip.B03	84853990	84857412	phytozome_10_2.59085069(link is external)	ethanolamine-phosphate cytidylyltransferase; IPR014729 (Rossmann-like alpha/beta/alpha sandwich fold); GO:0003824 (catalytic activity), GO:0009058 (biosynthetic process)	6	7	7	8	1197	0.447786	10	8	0.8
Eukaryotic Phospholipid Synthesis & Editing	Araip.W7WNB	araip	Araip.B01	29961686	29972565	phytozome_10_2.59085069(link is external)	ethanolamine-phosphate cytidylyltransferase; IPR014729 (Rossmann-like alpha/beta/alpha sandwich fold); GO:0003824 (catalytic activity), GO:0009058 (biosynthetic process)
Eukaryotic Phospholipid Synthesis & Editing	Araip.DVN03	araip	Araip.B03	74354961	74356848	phytozome_10_2.59220490(link is external)	ethanolamine-phosphate cytidylyltransferase-like isoform 1 [Glycine max]
Eukaryotic Phospholipid Synthesis & Editing	Aradu.BF56P	aradu	Aradu.A10	14211428	14215261	phytozome_10_2.59285819(link is external)	myo-inositol-1-phosphate synthase 2; IPR002587 (Myo-inositol-1-phosphate synthase); GO:0004512 (inositol-3-phosphate synthase activity), GO:0006021 (inositol biosynthetic process), GO:0008654 (phospholipid biosynthetic process)
Eukaryotic Phospholipid Synthesis & Editing	Araip.D5HYW	araip	Araip.B10	20608403	20612263	phytozome_10_2.59285819(link is external)	myo-inositol-1-phosphate synthase 2; IPR002587 (Myo-inositol-1-phosphate synthase); GO:0004512 (inositol-3-phosphate synthase activity), GO:0006021 (inositol biosynthetic process), GO:0008654 (phospholipid biosynthetic process)
Eukaryotic Phospholipid Synthesis & Editing	Aradu.32LC7	aradu	Aradu.A03	115025250	115028840	phytozome_10_2.59285819(link is external)	myo-inositol-1-phosphate synthase 3; IPR002587 (Myo-inositol-1-phosphate synthase); GO:0004512 (inositol-3-phosphate synthase activity), GO:0006021 (inositol biosynthetic process), GO:0008654 (phospholipid biosynthetic process)	0	0	1	1	1533	0.477495	9	1	0.111111
Eukaryotic Phospholipid Synthesis & Editing	Araip.BP9MY	araip	Araip.B03	117370637	117374322	phytozome_10_2.59285819(link is external)	myo-inositol-1-phosphate synthase 3; IPR002587 (Myo-inositol-1-phosphate synthase); GO:0004512 (inositol-3-phosphate synthase activity), GO:0006021 (inositol biosynthetic process), GO:0008654 (phospholipid biosynthetic process)	0	0	0	5	273	0.432234	8	5	0.625
Eukaryotic Phospholipid Synthesis & Editing	Aradu.7E3FL	aradu	Aradu.A03	1014509	1018203	phytozome_10_2.59157155(link is external)	phosphatidate cytidylyltransferase family protein	7	2	3	0	1641	0.438757	13	7	0.538462
Eukaryotic Phospholipid Synthesis & Editing	Araip.M791V	araip	Araip.B04	6867714	6870915	phytozome_10_2.59234461(link is external)	Phosphatidate cytidylyltransferase family protein
Eukaryotic Phospholipid Synthesis & Editing	Aradu.Q8U49	aradu	Aradu.A04	5538766	5543953	phytozome_10_2.59234461(link is external)	Phosphatidate cytidylyltransferase family protein; IPR000374 (Phosphatidate cytidylyltransferase); GO:0004605 (phosphatidate cytidylyltransferase activity), GO:0016020 (membrane)	3	1	0	0	1443	0.415107	12	3	0.25
Eukaryotic Phospholipid Synthesis & Editing	Aradu.W4PG1	aradu	Aradu.A07	2436246	2440142	phytozome_10_2.59234461(link is external)	Phosphatidate cytidylyltransferase family protein; IPR000374 (Phosphatidate cytidylyltransferase); GO:0004605 (phosphatidate cytidylyltransferase activity), GO:0016020 (membrane)
Eukaryotic Phospholipid Synthesis & Editing	Araip.968KT	araip	Araip.B07	2172705	2176845	phytozome_10_2.59234461(link is external)	Phosphatidate cytidylyltransferase family protein; IPR000374 (Phosphatidate cytidylyltransferase); GO:0004605 (phosphatidate cytidylyltransferase activity), GO:0016020 (membrane)
Eukaryotic Phospholipid Synthesis & Editing	Aradu.4I7HJ	aradu	Aradu.A01	7157408	7164509	phytozome_10_2.59109803(link is external)	Phosphatidate cytidylyltransferase family protein; IPR000374 (Phosphatidate cytidylyltransferase); GO:0016020 (membrane)	1	5	1	4	1281	0.460578	10	5	0.5
Eukaryotic Phospholipid Synthesis & Editing	Araip.0B3AI	araip	Araip.B01	3020609	3026118	phytozome_10_2.59109803(link is external)	Phosphatidate cytidylyltransferase family protein; IPR000374 (Phosphatidate cytidylyltransferase); GO:0016020 (membrane)	4	1	2	1	1035	0.462802	10	4	0.4
Eukaryotic Phospholipid Synthesis & Editing	Araip.W9K1P	araip	Araip.B03	2919234	2923598	phytozome_10_2.59157155(link is external)	phosphatidate cytidylyltransferase family protein; IPR000374 (Phosphatidate cytidylyltransferase); GO:0016020 (membrane)	8	8	7	4	1710	0.438012	14	8	0.571429
Eukaryotic Phospholipid Synthesis & Editing	Araip.G0LG0	araip	Araip.B04	6809453	6813427	phytozome_10_2.59221737(link is external)	Phosphatidate cytidylyltransferase family protein; IPR000374 (Phosphatidate cytidylyltransferase); GO:0016020 (membrane)
Eukaryotic Phospholipid Synthesis & Editing	Aradu.TC2V6	aradu	Aradu.A09	105667347	105669902	phytozome_10_2.59307943(link is external)	Phosphatidate cytidylyltransferase family protein; IPR000374 (Phosphatidate cytidylyltransferase); GO:0016020 (membrane)	3	4	8	5	1017	0.463127	6	8	1.33333
Eukaryotic Phospholipid Synthesis & Editing	Aradu.Y32BC	aradu	Aradu.A01	6102438	6105608	phytozome_10_2.59307943(link is external)	Phosphatidate cytidylyltransferase family protein; IPR000374 (Phosphatidate cytidylyltransferase); GO:0016020 (membrane)	3	4	2	4	1125	0.448	8	4	0.5
Eukaryotic Phospholipid Synthesis & Editing	Araip.T0B1R	araip	Araip.B09	128440833	128443337	phytozome_10_2.59307943(link is external)	Phosphatidate cytidylyltransferase family protein; IPR000374 (Phosphatidate cytidylyltransferase); GO:0016020 (membrane)	4	3	3	5	1050	0.461905	7	5	0.714286
Eukaryotic Phospholipid Synthesis & Editing	Araip.TE6PY	araip	Araip.B01	4227558	4230689	phytozome_10_2.59307943(link is external)	Phosphatidate cytidylyltransferase family protein; IPR000374 (Phosphatidate cytidylyltransferase); GO:0016020 (membrane)	8	3	3	3	1038	0.447977	7	8	1.14286
Eukaryotic Phospholipid Synthesis & Editing	Aradu.L1THB	aradu	Aradu.A05	14185028	14191861	phytozome_10_2.59265255(link is external)	phosphatidylserine decarboxylase 1; IPR003817 (Phosphatidylserine decarboxylase-related); GO:0004609 (phosphatidylserine decarboxylase activity), GO:0008654 (phospholipid biosynthetic process)	2	1	1	0	1326	0.43	14	2	0.142857
Eukaryotic Phospholipid Synthesis & Editing	Araip.L1237	araip	Araip.B05	15022384	15029790	phytozome_10_2.59265255(link is external)	phosphatidylserine decarboxylase 1; IPR003817 (Phosphatidylserine decarboxylase-related); GO:0004609 (phosphatidylserine decarboxylase activity), GO:0008654 (phospholipid biosynthetic process)	4	7	4	3	1380	0.44	15	7	0.466667
Eukaryotic Phospholipid Synthesis & Editing	Araip.E2BMF	araip	Araip.B10	10358168	10366167	phytozome_10_2.59223665(link is external)	phosphatidylserine decarboxylase 2; IPR000008 (C2 domain), IPR003817 (Phosphatidylserine decarboxylase-related), IPR011992 (EF-hand domain pair); GO:0004609 (phosphatidylserine decarboxylase activity), GO:0005509 (calcium ion binding), GO:0005515 (protein binding), GO:0008654 (phospholipid biosynthetic process)	2	2	2	2	1761	0.4	23	2	0.0869565
Eukaryotic Phospholipid Synthesis & Editing	Aradu.FLF9T	aradu	Aradu.A10	6017811	6025146	phytozome_10_2.59223665(link is external)	phosphatidylserine decarboxylase 3	3	4	4	3	258	0.41	18	4	0.222222
Eukaryotic Phospholipid Synthesis & Editing	Aradu.42SQT	aradu	Aradu.A09	113292744	113298853	phytozome_10_2.59325723(link is external)	phosphatidylserine synthase; IPR004277 (Phosphatidyl serine synthase); GO:0006659 (phosphatidylserine biosynthetic process)
Eukaryotic Phospholipid Synthesis & Editing	Araip.V7BYX	araip	Araip.B09	144102437	144107959	phytozome_10_2.59325723(link is external)	phosphatidylserine synthase; IPR004277 (Phosphatidyl serine synthase); GO:0006659 (phosphatidylserine biosynthetic process)	11	2	3	6	1350	0.414074	13	11	0.846154
Eukaryotic Phospholipid Synthesis & Editing	Aradu.TE25W	aradu	Aradu.A03	128141758	128147583	phytozome_10_2.59047543(link is external)	phosphoethanolamine N-methyltransferase; IPR025714 (Methyltransferase domain)	4	0	0	2	1566	0.41	12	4	0.333333
Eukaryotic Phospholipid Synthesis & Editing	Aradu.XL4N2	aradu	Aradu.A05	95829252	95836244	phytozome_10_2.59047543(link is external)	phosphoethanolamine N-methyltransferase; IPR025714 (Methyltransferase domain)	4	4	4	4	1470	0.39	12	4	0.333333
Eukaryotic Phospholipid Synthesis & Editing	Araip.KIM23	araip	Araip.B10	116323824	116325861	phytozome_10_2.59047543(link is external)	phosphoethanolamine N-methyltransferase; IPR025714 (Methyltransferase domain)
Eukaryotic Phospholipid Synthesis & Editing	Araip.S8PXH	araip	Araip.B03	128791869	128797827	phytozome_10_2.59047543(link is external)	phosphoethanolamine N-methyltransferase; IPR025714 (Methyltransferase domain)	1	3	1	0	1566	0.41	12	3	0.25
Eukaryotic Phospholipid Synthesis & Editing	Araip.VD3IG	araip	Araip.B05	131451718	131459084	phytozome_10_2.59047543(link is external)	phosphoethanolamine N-methyltransferase; IPR025714 (Methyltransferase domain)	4	3	3	3	1494	0.4	14	4	0.285714
Eukaryotic Phospholipid Synthesis & Editing	Aradu.JM9X6	aradu	Adur2798	1138	3633	phytozome_10_2.59081736(link is external)	phospholipid N-methyltransferase; IPR007318 (Phospholipid methyltransferase); GO:0006644 (phospholipid metabolic process), GO:0008170 (N-methyltransferase activity)
Eukaryotic Phospholipid Synthesis & Editing	Araip.8FI20	araip	Araip.B09	948464	950896	phytozome_10_2.59081736(link is external)	phospholipid N-methyltransferase; IPR007318 (Phospholipid methyltransferase); GO:0006644 (phospholipid metabolic process), GO:0008170 (N-methyltransferase activity)
Eukaryotic Phospholipid Synthesis & Editing	Araip.HZ3IW	araip	Araip.B03	132519874	132523861	phytozome_10_2.59210859(link is external)	probable CDP-diacylglycerol--inositol 3-phosphatidyltransferase 2	2	1	3	4	339	0.371681	10	4	0.4
Eukaryotic Phospholipid Synthesis & Editing	Aradu.MVP6W	aradu	Aradu.A03	131444181	131448188	phytozome_10_2.59210859(link is external)	probable CDP-diacylglycerol--inositol 3-phosphatidyltransferase 2; IPR000462 (CDP-alcohol phosphatidyltransferase); GO:0008654 (phospholipid biosynthetic process), GO:0016020 (membrane)	3	2	3	5	969	0.417957	14	5	0.357143
Eukaryotic Phospholipid Synthesis & Editing	Aradu.YB0Z2	aradu	Aradu.A03	5557158	5560608	phytozome_10_2.59210859(link is external)	probable CDP-diacylglycerol--inositol 3-phosphatidyltransferase 2; IPR000462 (CDP-alcohol phosphatidyltransferase); GO:0008654 (phospholipid biosynthetic process), GO:0016020 (membrane)	2	0	0	1	792	0.392677	11	2	0.181818
Eukaryotic Phospholipid Synthesis & Editing	Araip.0T3KZ	araip	Araip.B03	8368308	8371621	phytozome_10_2.59210859(link is external)	probable CDP-diacylglycerol--inositol 3-phosphatidyltransferase 2; IPR000462 (CDP-alcohol phosphatidyltransferase); GO:0008654 (phospholipid biosynthetic process), GO:0016020 (membrane)	1	1	1	7	696	0.389368	11	7	0.636364
Eukaryotic Phospholipid Synthesis & Editing	Aradu.IXE40	aradu	Aradu.A05	102615881	102619529	phytozome_10_2.59105429(link is external)	probable ethanolamine kinase [Glycine max]; IPR011009 (Protein kinase-like domain)	0	0	1	0	228	0.42	5	1	0.2
Eukaryotic Phospholipid Synthesis & Editing	Araip.E8JYR	araip	Araip.B06	134774557	134798177	phytozome_10_2.59151808(link is external)	transcription initiation factor TFIID subunit 4b-like isoform X1 [Glycine max]; IPR007900 (Transcription initiation factor TFIID component TAF4), IPR009072 (Histone-fold), IPR014352 (FERM/acyl-CoA-binding protein, 3-helical bundle), IPR022003 (RST domain of plant C-terminal); GO:0005669 (transcription factor TFIID complex), GO:0046982 (protein heterodimerization activity)	7	5	4	1	3468	0.44752	22	7	0.318182
Eukaryotic Phospholipid Synthesis & Editing	Aradu.K3UDH	aradu	Aradu.A06	110024694	110042192	phytozome_10_2.59151808(link is external)	transcription initiation factor TFIID subunit 4b-like isoform X2 [Glycine max]; IPR007900 (Transcription initiation factor TFIID component TAF4), IPR009072 (Histone-fold), IPR014352 (FERM/acyl-CoA-binding protein, 3-helical bundle), IPR022003 (RST domain of plant C-terminal); GO:0000062 (fatty-acyl-CoA binding), GO:0005669 (transcription factor TFIID complex), GO:0046982 (protein heterodimerizati…	10	5	6	6	4023	0.444444	23	10	0.434783
Eukaryotic Phospholipid Synthesis & Editing Mitochondrial Lipopolysaccharide Synthesis	Aradu.MK5FJ	aradu	Aradu.A09	116350896	116353675	phytozome_10_2.59059184(link is external)	CDP-diacylglycerol--glycerol-3-phosphate 3-phosphatidyltransferase n=5 Tax=Andropogoneae RepID=K7VMX5_MAIZE; IPR000462 (CDP-alcohol phosphatidyltransferase); GO:0008444 (CDP-diacylglycerol-glycerol-3-phosphate 3-phosphatidyltransferase activity), GO:0008654 (phospholipid biosynthetic process), GO:0016020 (membrane), GO:0016021 (integral component of membrane)	0	0	1	0	936	0.518162	7	1	0.142857
Eukaryotic Phospholipid Synthesis & Editing Mitochondrial Lipopolysaccharide Synthesis	Araip.2I7TW	araip	Araip.B09	140530307	140532683	phytozome_10_2.59059184(link is external)	CDP-diacylglycerol--glycerol-3-phosphate 3-phosphatidyltransferase n=5 Tax=Andropogoneae RepID=K7VMX5_MAIZE; IPR000462 (CDP-alcohol phosphatidyltransferase); GO:0008444 (CDP-diacylglycerol-glycerol-3-phosphate 3-phosphatidyltransferase activity), GO:0008654 (phospholipid biosynthetic process), GO:0016020 (membrane), GO:0016021 (integral component of membrane)	1	1	0	0	573	0.486911	7	1	0.142857
Eukaryotic Phospholipid Synthesis & Editing Mitochondrial Lipopolysaccharide Synthesis	Araip.96V4Y	araip	Araip.B09	117943711	117946355	phytozome_10_2.59223665(link is external)	phosphatidylserine decarboxylase 3; IPR003817 (Phosphatidylserine decarboxylase-related); GO:0004609 (phosphatidylserine decarboxylase activity), GO:0008654 (phospholipid biosynthetic process)
Fatty Acid Elongation & Wax Biosynthesis	Aradu.KV3DB	aradu	Aradu.A07	20314719	20318999	phytozome_10_2.59218536(link is external)	3-hydroxyacyl-CoA dehydratase; IPR004963 (Protein notum homologue), IPR007482 (Protein-tyrosine phosphatase-like, PTPLA)	1	1	0	1	960	0.45	11	1	0.0909091
Fatty Acid Elongation & Wax Biosynthesis	Araip.2UK91	araip	Araip.B02	104770451	104777913	phytozome_10_2.59043895(link is external)	alcohol-forming fatty acyl-CoA reductase-like [Glycine max]; IPR000767 (Disease resistance protein), IPR003591 (Leucine-rich repeat, typical subtype), IPR016040 (NAD(P)-binding domain), IPR026055 (Fatty acyl-CoA reductase), IPR027417 (P-loop containing nucleoside triphosphate hydrolase); GO:0006952 (defense response), GO:0043531 (ADP binding), GO:0080019 (fatty-acyl-CoA reductase (alcohol-forming…
Fatty Acid Elongation & Wax Biosynthesis	Araip.JNJ91	araip	Araip.B01	131258468	131263561	phytozome_10_2.59174054(link is external)	ATP-citrate synthase (ATP-citrate (Pro-S-)-lyase) n=2 Tax=Nautiliaceae RepID=B9L917_NAUPA; IPR002020 (Citrate synthase-like), IPR005810 (Succinyl-CoA ligase, alpha subunit), IPR016040 (NAD(P)-binding domain), IPR016102 (Succinyl-CoA synthetase-like); GO:0003824 (catalytic activity), GO:0003878 (ATP citrate synthase activity), GO:0004775 (succinate-CoA ligase (ADP-forming) activity), GO:0008152 (m…	1	1	0	0	1827	0.446086	17	1	0.0588235
Fatty Acid Elongation & Wax Biosynthesis	Aradu.C22KV	aradu	Aradu.A04	12897063	12903853	phytozome_10_2.59174054(link is external)	ATP-citrate synthase (ATP-citrate (Pro-S-)-lyase) n=2 Tax=Nautiliaceae RepID=B9L917_NAUPA; IPR002020 (Citrate synthase-like), IPR016040 (NAD(P)-binding domain), IPR016102 (Succinyl-CoA synthetase-like); GO:0003824 (catalytic activity), GO:0008152 (metabolic process), GO:0044262 (cellular carbohydrate metabolic process)	1	1	1	3	1827	0.441708	18	3	0.166667
Fatty Acid Elongation & Wax Biosynthesis	Aradu.VA2XQ	aradu	Aradu.A01	95666683	95671691	phytozome_10_2.59174054(link is external)	ATP-citrate synthase (ATP-citrate (Pro-S-)-lyase) n=2 Tax=Nautiliaceae RepID=B9L917_NAUPA; IPR002020 (Citrate synthase-like), IPR016040 (NAD(P)-binding domain), IPR016102 (Succinyl-CoA synthetase-like); GO:0003824 (catalytic activity), GO:0008152 (metabolic process), GO:0044262 (cellular carbohydrate metabolic process)	1	1	2	1	1827	0.446086	18	2	0.111111
Fatty Acid Elongation & Wax Biosynthesis	Araip.PG63K	araip	Araip.B04	14219605	14226023	phytozome_10_2.59174054(link is external)	ATP-citrate synthase (ATP-citrate (Pro-S-)-lyase) n=2 Tax=Nautiliaceae RepID=B9L917_NAUPA; IPR002020 (Citrate synthase-like), IPR016040 (NAD(P)-binding domain), IPR016102 (Succinyl-CoA synthetase-like); GO:0003824 (catalytic activity), GO:0008152 (metabolic process), GO:0044262 (cellular carbohydrate metabolic process)	1	1	1	2	1932	0.440994	17	2	0.117647
Fatty Acid Elongation & Wax Biosynthesis	Aradu.21CTQ	aradu	Adur1699	34206	36717	phytozome_10_2.59259529(link is external)	ATP-citrate synthase alpha chain protein
Fatty Acid Elongation & Wax Biosynthesis	Aradu.22FIV	aradu	Aradu.A07	46725412	46725632		ATP-citrate synthase alpha chain protein
Fatty Acid Elongation & Wax Biosynthesis	Aradu.2ZQ00	aradu	Aradu.A01	35068878	35072555	phytozome_10_2.59094560(link is external)	ATP-citrate synthase beta chain protein 2-like isoform X2 [Glycine max]; IPR008528 (Protein of unknown function DUF810), IPR016141 (Citrate synthase-like, core); GO:0044262 (cellular carbohydrate metabolic process)
Fatty Acid Elongation & Wax Biosynthesis	Aradu.301B3	aradu	Aradu.A06	9458938	9461918	phytozome_10_2.59148202(link is external)	dihydrosphingosine 1-phosphate phosphatase C823.11-like [Glycine max]; IPR000326 (Phosphatidic acid phosphatase type 2/haloperoxidase); GO:0003824 (catalytic activity), GO:0016020 (membrane)	0	2	1	0	1212	0.425743	8	2	0.25
Fatty Acid Elongation & Wax Biosynthesis	Araip.BK1UX	araip	Araip.B06	133725976	133728871	phytozome_10_2.59148202(link is external)	dihydrosphingosine 1-phosphate phosphatase C823.11-like [Glycine max]; IPR000326 (Phosphatidic acid phosphatase type 2/haloperoxidase); GO:0003824 (catalytic activity), GO:0016020 (membrane)	6	1	2	4	1146	0.419721	9	6	0.666667
Fatty Acid Elongation & Wax Biosynthesis	Aradu.MQK7K	aradu	Aradu.A09	200492	201640	phytozome_10_2.59248525(link is external)	dolichyldiphosphatase 1-like isoform 2 [Glycine max]; IPR000326 (Phosphatidic acid phosphatase type 2/haloperoxidase); GO:0003824 (catalytic activity), GO:0016020 (membrane)	0	1	3	1	834	0.541966	2	3	1.5
Fatty Acid Elongation & Wax Biosynthesis	Araip.C1GGI	araip	Araip.B02	108778351	108779475	phytozome_10_2.59248525(link is external)	dolichyldiphosphatase 1-like isoform 2 [Glycine max]; IPR000326 (Phosphatidic acid phosphatase type 2/haloperoxidase); GO:0003824 (catalytic activity), GO:0016020 (membrane)
Fatty Acid Elongation & Wax Biosynthesis	Aradu.5L41W	aradu	Aradu.A06	94059596	94068041	phytozome_10_2.59064689(link is external)	Esterase/lipase/thioesterase family protein	1	7	4	4	183	0.415301	10	7	0.7
Fatty Acid Elongation & Wax Biosynthesis	Araip.9CS3L	araip	Araip.B06	116721175	116731244	phytozome_10_2.59215214(link is external)	Esterase/lipase/thioesterase family protein	7	1	7	1	1128	0.396277	8	7	0.875
Fatty Acid Elongation & Wax Biosynthesis	Aradu.W7HND	aradu	Aradu.A06	4251290	4256784	phytozome_10_2.59215214 (link is external)	Esterase/lipase/thioesterase family protein; IPR007130 (Diacylglycerol acyltransferase)	6	3	1	4	2175	0.425747	13	6	0.461538
Fatty Acid Elongation & Wax Biosynthesis	Aradu.W9SQK	aradu	Aradu.A06	95130359	95139851	phytozome_10_2.59215214 (link is external)	Esterase/lipase/thioesterase family protein; IPR007130 (Diacylglycerol acyltransferase)	0	2	0	1	2145	0.450816	14	2	0.142857
Fatty Acid Elongation & Wax Biosynthesis	Araip.S195L	araip	Araip.B06	14423934	14429628	phytozome_10_2.59215214 (link is external)	Esterase/lipase/thioesterase family protein; IPR007130 (Diacylglycerol acyltransferase)	3	3	0	1	2175	0.426667	14	3	0.214286
Fatty Acid Elongation & Wax Biosynthesis	Araip.UWZ3E	araip	Araip.B06	117828764	117839257	phytozome_10_2.59215214 (link is external)	Esterase/lipase/thioesterase family protein; IPR007130 (Diacylglycerol acyltransferase)	4	1	2	0	2181	0.452545	15	4	0.266667
Fatty Acid Elongation & Wax Biosynthesis	Araip.XRK82	araip	Araip.B08	65610865	65612650	phytozome_10_2.59215214 (link is external)	Esterase/lipase/thioesterase family protein; IPR007130 (Diacylglycerol acyltransferase)
Fatty Acid Elongation & Wax Biosynthesis	Aradu.G4BPV	aradu	Aradu.A03	8926156	8929261	phytozome_10_2.59248489(link is external)	esterase/lipase/thioesterase family protein; IPR012020 (AB-hydrolase YheT, putative)
Fatty Acid Elongation & Wax Biosynthesis	Araip.P8LY7	araip	Araip.B03	12156226	12159266	phytozome_10_2.59248489(link is external)	esterase/lipase/thioesterase family protein; IPR012020 (AB-hydrolase YheT, putative)	0	0	2	4	1179	0.477523	9	4	0.444444
Fatty Acid Elongation & Wax Biosynthesis	Araip.C8WKU	araip	Araip.B08	113747973	113750904	phytozome_10_2.59034037(link is external)	esterase/lipase/thioesterase-like protein; IPR027417 (P-loop containing nucleoside triphosphate hydrolase)
Fatty Acid Elongation & Wax Biosynthesis	Aradu.CS13Q	aradu	Aradu.A06	9452237	9455569	phytozome_10_2.59290541(link is external)	fatty acyl-CoA reductase 2-like [Glycine max]; IPR016040 (NAD(P)-binding domain), IPR026055 (Fatty acyl-CoA reductase); GO:0080019 (fatty-acyl-CoA reductase (alcohol-forming) activity)
Fatty Acid Elongation & Wax Biosynthesis	Aradu.FX57K	aradu	Aradu.A02	90989963	90993518	phytozome_10_2.59290541(link is external)	fatty acyl-CoA reductase 2-like [Glycine max]; IPR016040 (NAD(P)-binding domain), IPR026055 (Fatty acyl-CoA reductase); GO:0080019 (fatty-acyl-CoA reductase (alcohol-forming) activity)
Fatty Acid Elongation & Wax Biosynthesis	Aradu.VPE5T	aradu	Aradu.A02	90960282	90963464	phytozome_10_2.59290541(link is external)	fatty acyl-CoA reductase 2-like [Glycine max]; IPR016040 (NAD(P)-binding domain), IPR026055 (Fatty acyl-CoA reductase); GO:0080019 (fatty-acyl-CoA reductase (alcohol-forming) activity)
Fatty Acid Elongation & Wax Biosynthesis	Araip.T1F9U	araip	Araip.B02	104796350	104799910	phytozome_10_2.59290541(link is external)	fatty acyl-CoA reductase 2-like [Glycine max]; IPR016040 (NAD(P)-binding domain), IPR026055 (Fatty acyl-CoA reductase); GO:0080019 (fatty-acyl-CoA reductase (alcohol-forming) activity)
Fatty Acid Elongation & Wax Biosynthesis	Araip.V5UYW	araip	Araip.B06	133733783	133737070	phytozome_10_2.59290541(link is external)	fatty acyl-CoA reductase 2-like [Glycine max]; IPR016040 (NAD(P)-binding domain), IPR026055 (Fatty acyl-CoA reductase); GO:0080019 (fatty-acyl-CoA reductase (alcohol-forming) activity)
Fatty Acid Elongation & Wax Biosynthesis	Aradu.QU1JQ	aradu	Aradu.A08	28164486	28164875	phytozome_10_2.59308980(link is external)	fatty acyl-CoA reductase 3-like [Glycine max]
Fatty Acid Elongation & Wax Biosynthesis	Aradu.2KE0G	aradu	Aradu.A06	104439474	104440704	phytozome_10_2.59308980(link is external)	fatty acyl-CoA reductase 3-like [Glycine max]; IPR016040 (NAD(P)-binding domain), IPR026055 (Fatty acyl-CoA reductase); GO:0080019 (fatty-acyl-CoA reductase (alcohol-forming) activity)
Fatty Acid Elongation & Wax Biosynthesis	Aradu.43LTP	aradu	Aradu.A02	69766547	69777995	phytozome_10_2.59308980(link is external)	fatty acyl-CoA reductase 3-like [Glycine max]; IPR016040 (NAD(P)-binding domain), IPR026055 (Fatty acyl-CoA reductase); GO:0080019 (fatty-acyl-CoA reductase (alcohol-forming) activity)
Fatty Acid Elongation & Wax Biosynthesis	Aradu.9HD3S	aradu	Aradu.A08	28117755	28124167	phytozome_10_2.59308980(link is external)	fatty acyl-CoA reductase 3-like [Glycine max]; IPR016040 (NAD(P)-binding domain), IPR026055 (Fatty acyl-CoA reductase); GO:0080019 (fatty-acyl-CoA reductase (alcohol-forming) activity)
Fatty Acid Elongation & Wax Biosynthesis	Aradu.AI2M5	aradu	Aradu.A03	332001	339628	phytozome_10_2.59308980(link is external)	fatty acyl-CoA reductase 3-like [Glycine max]; IPR016040 (NAD(P)-binding domain), IPR026055 (Fatty acyl-CoA reductase); GO:0080019 (fatty-acyl-CoA reductase (alcohol-forming) activity)	0	0	0	1	2931	0.417946	16	1	0.0625
Fatty Acid Elongation & Wax Biosynthesis	Aradu.AU8EP	aradu	Aradu.A03	12394878	12410524	phytozome_10_2.59308980(link is external)	fatty acyl-CoA reductase 3-like [Glycine max]; IPR016040 (NAD(P)-binding domain), IPR026055 (Fatty acyl-CoA reductase); GO:0080019 (fatty-acyl-CoA reductase (alcohol-forming) activity)
Fatty Acid Elongation & Wax Biosynthesis	Aradu.CPS1B	aradu	Aradu.A03	12427246	12431948	phytozome_10_2.59308980(link is external)	fatty acyl-CoA reductase 3-like [Glycine max]; IPR016040 (NAD(P)-binding domain), IPR026055 (Fatty acyl-CoA reductase); GO:0080019 (fatty-acyl-CoA reductase (alcohol-forming) activity)	0	0	1	0	903	0.37763	6	1	0.166667
Fatty Acid Elongation & Wax Biosynthesis	Aradu.HDS9Y	aradu	Aradu.A08	28100338	28106361	phytozome_10_2.59308980(link is external)	fatty acyl-CoA reductase 3-like [Glycine max]; IPR016040 (NAD(P)-binding domain), IPR026055 (Fatty acyl-CoA reductase); GO:0080019 (fatty-acyl-CoA reductase (alcohol-forming) activity)
Fatty Acid Elongation & Wax Biosynthesis	Aradu.J5AWI	aradu	Aradu.A08	28153011	28157615	phytozome_10_2.59308980(link is external)	fatty acyl-CoA reductase 3-like [Glycine max]; IPR016040 (NAD(P)-binding domain), IPR026055 (Fatty acyl-CoA reductase); GO:0080019 (fatty-acyl-CoA reductase (alcohol-forming) activity)
Fatty Acid Elongation & Wax Biosynthesis	Aradu.M9H2P	aradu	Aradu.A06	104360887	104370146	phytozome_10_2.59308980(link is external)	fatty acyl-CoA reductase 3-like [Glycine max]; IPR016040 (NAD(P)-binding domain), IPR026055 (Fatty acyl-CoA reductase); GO:0080019 (fatty-acyl-CoA reductase (alcohol-forming) activity)
Fatty Acid Elongation & Wax Biosynthesis	Aradu.PI2L5	aradu	Aradu.A03	12450764	12453485	phytozome_10_2.59308980(link is external)	fatty acyl-CoA reductase 3-like [Glycine max]; IPR016040 (NAD(P)-binding domain), IPR026055 (Fatty acyl-CoA reductase); GO:0080019 (fatty-acyl-CoA reductase (alcohol-forming) activity)
Fatty Acid Elongation & Wax Biosynthesis	Aradu.PQ61A	aradu	Aradu.A06	104452696	104455537	phytozome_10_2.59308980(link is external)	fatty acyl-CoA reductase 3-like [Glycine max]; IPR016040 (NAD(P)-binding domain), IPR026055 (Fatty acyl-CoA reductase); GO:0080019 (fatty-acyl-CoA reductase (alcohol-forming) activity)
Fatty Acid Elongation & Wax Biosynthesis	Aradu.UE0PI	aradu	Aradu.A07	74213233	74219361	phytozome_10_2.59308980(link is external)	fatty acyl-CoA reductase 3-like [Glycine max]; IPR016040 (NAD(P)-binding domain), IPR026055 (Fatty acyl-CoA reductase); GO:0080019 (fatty-acyl-CoA reductase (alcohol-forming) activity)
Fatty Acid Elongation & Wax Biosynthesis	Aradu.Y7C8M	aradu	Aradu.A08	28171685	28187144	phytozome_10_2.59308980(link is external)	fatty acyl-CoA reductase 3-like [Glycine max]; IPR016040 (NAD(P)-binding domain), IPR026055 (Fatty acyl-CoA reductase); GO:0080019 (fatty-acyl-CoA reductase (alcohol-forming) activity)	0	1	1	1	2649	0.386938	19	1	0.0526316
Fatty Acid Elongation & Wax Biosynthesis	Araip.373LR	araip	Araip.B03	15180087	15190917	phytozome_10_2.59308980(link is external)	fatty acyl-CoA reductase 3-like [Glycine max]; IPR016040 (NAD(P)-binding domain), IPR026055 (Fatty acyl-CoA reductase); GO:0080019 (fatty-acyl-CoA reductase (alcohol-forming) activity)	0	0	2	0	798	0.399749	8	2	0.25
Fatty Acid Elongation & Wax Biosynthesis	Araip.D23TI	araip	Araip.B08	5389133	5389639	phytozome_10_2.59308980(link is external)	fatty acyl-CoA reductase 3-like [Glycine max]; IPR016040 (NAD(P)-binding domain), IPR026055 (Fatty acyl-CoA reductase); GO:0080019 (fatty-acyl-CoA reductase (alcohol-forming) activity)
Fatty Acid Elongation & Wax Biosynthesis	Araip.IU8YU	araip	Araip.B08	5374606	5375239	phytozome_10_2.59308980(link is external)	fatty acyl-CoA reductase 3-like [Glycine max]; IPR016040 (NAD(P)-binding domain), IPR026055 (Fatty acyl-CoA reductase); GO:0080019 (fatty-acyl-CoA reductase (alcohol-forming) activity)
Fatty Acid Elongation & Wax Biosynthesis	Araip.K91M4	araip	Araip.B08	33723599	33735068	phytozome_10_2.59308980(link is external)	fatty acyl-CoA reductase 3-like [Glycine max]; IPR016040 (NAD(P)-binding domain), IPR026055 (Fatty acyl-CoA reductase); GO:0080019 (fatty-acyl-CoA reductase (alcohol-forming) activity)
Fatty Acid Elongation & Wax Biosynthesis	Araip.QT6UY	araip	Araip.B02	936025	945106	phytozome_10_2.59308980(link is external)	fatty acyl-CoA reductase 3-like [Glycine max]; IPR016040 (NAD(P)-binding domain), IPR026055 (Fatty acyl-CoA reductase); GO:0080019 (fatty-acyl-CoA reductase (alcohol-forming) activity)
Fatty Acid Elongation & Wax Biosynthesis	Araip.U07IZ	araip	Araip.B06	128743442	128745319	phytozome_10_2.59308980(link is external)	fatty acyl-CoA reductase 3-like [Glycine max]; IPR016040 (NAD(P)-binding domain), IPR026055 (Fatty acyl-CoA reductase); GO:0080019 (fatty-acyl-CoA reductase (alcohol-forming) activity)
Fatty Acid Elongation & Wax Biosynthesis	Araip.X3RSR	araip	Araip.B08	5392583	5398186	phytozome_10_2.59308980(link is external)	fatty acyl-CoA reductase 3-like [Glycine max]; IPR016040 (NAD(P)-binding domain), IPR026055 (Fatty acyl-CoA reductase); GO:0080019 (fatty-acyl-CoA reductase (alcohol-forming) activity)	5	0	0	3	1416	0.394068	10	5	0.5
Fatty Acid Elongation & Wax Biosynthesis	Araip.Y2X13	araip	Araip.B03	2302440	2316017	phytozome_10_2.59308980(link is external)	fatty acyl-CoA reductase 3-like [Glycine max]; IPR016040 (NAD(P)-binding domain), IPR026055 (Fatty acyl-CoA reductase); GO:0080019 (fatty-acyl-CoA reductase (alcohol-forming) activity)	3	3	4	6	3384	0.43026	17	6	0.352941
Fatty Acid Elongation & Wax Biosynthesis	Araip.Y7BBD	araip	Araip.B03	15123351	15140576	phytozome_10_2.59308980(link is external)	fatty acyl-CoA reductase 3-like [Glycine max]; IPR016040 (NAD(P)-binding domain), IPR026055 (Fatty acyl-CoA reductase); GO:0080019 (fatty-acyl-CoA reductase (alcohol-forming) activity)
Fatty Acid Elongation & Wax Biosynthesis	Araip.ZS1TK	araip	Araip.B02	81604205	81606031	phytozome_10_2.59308980(link is external)	fatty acyl-CoA reductase 3-like [Glycine max]; IPR016040 (NAD(P)-binding domain), IPR026055 (Fatty acyl-CoA reductase); GO:0080019 (fatty-acyl-CoA reductase (alcohol-forming) activity)
Fatty Acid Elongation & Wax Biosynthesis	Araip.P7GLW	araip	Araip.B03	15200727	15202786	phytozome_10_2.59308980(link is external)	fatty acyl-CoA reductase 3-like [Glycine max]; IPR026055 (Fatty acyl-CoA reductase); GO:0080019 (fatty-acyl-CoA reductase (alcohol-forming) activity)
Fatty Acid Elongation & Wax Biosynthesis	Aradu.YTG6H	aradu	Aradu.A03	30919857	30922031	phytozome_10_2.59308980(link is external)	fatty acyl-CoA reductase 3-like isoform X2 [Glycine max]
Fatty Acid Elongation & Wax Biosynthesis	Araip.A4HQS	araip	Araip.B08	5388226	5388546	phytozome_10_2.59308980(link is external)	fatty acyl-CoA reductase; IPR013120 (Male sterility, NAD-binding), IPR026055 (Fatty acyl-CoA reductase); GO:0080019 (fatty-acyl-CoA reductase (alcohol-forming) activity)
Fatty Acid Elongation & Wax Biosynthesis	Aradu.90BJM	aradu	Aradu.A08	27990487	27992854	phytozome_10_2.59166567(link is external)	fatty acyl-CoA reductase; IPR016040 (NAD(P)-binding domain), IPR026055 (Fatty acyl-CoA reductase); GO:0080019 (fatty-acyl-CoA reductase (alcohol-forming) activity)
Fatty Acid Elongation & Wax Biosynthesis	Araip.AJD6T	araip	Araip.B08	5338917	5356145	phytozome_10_2.59308980(link is external)	fatty acyl-CoA reductase; IPR016040 (NAD(P)-binding domain), IPR026055 (Fatty acyl-CoA reductase); GO:0080019 (fatty-acyl-CoA reductase (alcohol-forming) activity)	1	0	1	1	2364	0.37775	19	1	0.0526316
Fatty Acid Elongation & Wax Biosynthesis	Araip.R66ZR	araip	Araip.B06	128660592	128674364	phytozome_10_2.59308980(link is external)	fatty acyl-CoA reductase; IPR016040 (NAD(P)-binding domain), IPR026055 (Fatty acyl-CoA reductase); GO:0080019 (fatty-acyl-CoA reductase (alcohol-forming) activity)
Fatty Acid Elongation & Wax Biosynthesis	Aradu.IH56X	aradu	Aradu.A01	22979806	22990161	phytozome_10_2.59236442(link is external)	FKBP-like peptidyl-prolyl cis-trans isomerase family protein; IPR001179 (Peptidyl-prolyl cis-trans isomerase, FKBP-type, domain), IPR011990 (Tetratricopeptide-like helical), IPR023566 (Peptidyl-prolyl cis-trans isomerase, FKBP-type); GO:0005515 (protein binding), GO:0006457 (protein folding)	2	3	2	1	1695	0.422419	22	3	0.136364
Fatty Acid Elongation & Wax Biosynthesis	Araip.D71PR	araip	Araip.B01	29199811	29210205	phytozome_10_2.59236442(link is external)	FKBP-like peptidyl-prolyl cis-trans isomerase family protein; IPR001179 (Peptidyl-prolyl cis-trans isomerase, FKBP-type, domain), IPR011990 (Tetratricopeptide-like helical), IPR023566 (Peptidyl-prolyl cis-trans isomerase, FKBP-type); GO:0005515 (protein binding), GO:0006457 (protein folding)	2	1	1	2	2499	0.447379	25	2	0.08
Fatty Acid Elongation & Wax Biosynthesis	Aradu.DC8CD	aradu	Aradu.A03	12423183	12424928	phytozome_10_2.59308980(link is external)	gland-specific fatty acyl-CoA reductase
Fatty Acid Elongation & Wax Biosynthesis	Aradu.RYC13	aradu	Aradu.A04	9299925	9317209	phytozome_10_2.59069055(link is external)	histidinol dehydrogenase; IPR012131 (Histidinol dehydrogenase), IPR014830 (Glycolipid transfer protein domain), IPR016161 (Aldehyde/histidinol dehydrogenase); GO:0000105 (histidine biosynthetic process), GO:0004399 (histidinol dehydrogenase activity), GO:0005737 (cytoplasm), GO:0008152 (metabolic process), GO:0008270 (zinc ion binding), GO:0016491 (oxidoreductase activity), GO:0017089 (glycolipid…	2	3	1	1	2430	0.463786	20	3	0.15
Fatty Acid Elongation & Wax Biosynthesis	Aradu.6NR6S	aradu	Aradu.A09	113483329	113487923	phytozome_10_2.59184738(link is external)	lipid phosphate phosphatase 2; IPR000326 (Phosphatidic acid phosphatase type 2/haloperoxidase), IPR028681 (Lipid phosphate phosphatase, plant); GO:0003824 (catalytic activity), GO:0016020 (membrane)	1	4	2	6	1086	0.422652	7	6	0.857143
Fatty Acid Elongation & Wax Biosynthesis	Aradu.71RRV	aradu	Aradu.A01	6505799	6508966	phytozome_10_2.59184738(link is external)	lipid phosphate phosphatase 2; IPR000326 (Phosphatidic acid phosphatase type 2/haloperoxidase), IPR028681 (Lipid phosphate phosphatase, plant); GO:0003824 (catalytic activity), GO:0016020 (membrane)	0	0	1	2	753	0.390438	8	2	0.25
Fatty Acid Elongation & Wax Biosynthesis	Araip.1MM96	araip	Araip.B01	3697872	3701080	phytozome_10_2.59184738(link is external)	lipid phosphate phosphatase 2; IPR000326 (Phosphatidic acid phosphatase type 2/haloperoxidase), IPR028681 (Lipid phosphate phosphatase, plant); GO:0003824 (catalytic activity), GO:0016020 (membrane)	0	0	3	2	753	0.38911	8	3	0.375
Fatty Acid Elongation & Wax Biosynthesis	Araip.A4865	araip	Araip.B09	143940609	143945733	phytozome_10_2.59184738(link is external)	lipid phosphate phosphatase 2; IPR000326 (Phosphatidic acid phosphatase type 2/haloperoxidase), IPR028681 (Lipid phosphate phosphatase, plant); GO:0003824 (catalytic activity), GO:0016020 (membrane)	0	0	1	0	969	0.436533	8	1	0.125
Fatty Acid Elongation & Wax Biosynthesis	Aradu.M3B1E	aradu	Aradu.A09	113489578	113493805	phytozome_10_2.59184738(link is external)	lipid phosphate phosphatase 3; IPR000326 (Phosphatidic acid phosphatase type 2/haloperoxidase), IPR028681 (Lipid phosphate phosphatase, plant); GO:0003824 (catalytic activity), GO:0016020 (membrane)	0	0	4	2	1032	0.468023	10	4	0.4
Fatty Acid Elongation & Wax Biosynthesis	Aradu.P7YVS	aradu	Aradu.A04	122643064	122646831	phytozome_10_2.59184738(link is external)	lipid phosphate phosphatase 3; IPR000326 (Phosphatidic acid phosphatase type 2/haloperoxidase), IPR028681 (Lipid phosphate phosphatase, plant); GO:0003824 (catalytic activity), GO:0016020 (membrane)
Fatty Acid Elongation & Wax Biosynthesis	Araip.K18VU	araip	Araip.B04	132664799	132668463	phytozome_10_2.59184738(link is external)	lipid phosphate phosphatase 3; IPR000326 (Phosphatidic acid phosphatase type 2/haloperoxidase), IPR028681 (Lipid phosphate phosphatase, plant); GO:0003824 (catalytic activity), GO:0016020 (membrane)	11	7	9	0	1032	0.437016	8	11	1.375
Fatty Acid Elongation & Wax Biosynthesis	Araip.Q09LN	araip	Araip.B09	143935350	143939632	phytozome_10_2.59184738(link is external)	lipid phosphate phosphatase 3; IPR000326 (Phosphatidic acid phosphatase type 2/haloperoxidase), IPR028681 (Lipid phosphate phosphatase, plant); GO:0003824 (catalytic activity), GO:0016020 (membrane)	0	0	2	3	1008	0.472222	9	3	0.333333
Fatty Acid Elongation & Wax Biosynthesis	Aradu.94HDK	aradu	Aradu.A10	7408166	7409044	phytozome_10_2.59140701(link is external)	Lipid transfer protein	0	0	1	0	222	0.468468	2	1	0.5
Fatty Acid Elongation & Wax Biosynthesis	Araip.V760P	araip	Araip.B08	103615169	103617045	phytozome_10_2.59049174(link is external)	lipid transfer protein 12; IPR000528 (Plant lipid transfer protein/Par allergen), IPR016140 (Bifunctional inhibitor/plant lipid transfer protein/seed storage helical domain); GO:0006869 (lipid transport), GO:0008289 (lipid binding)
Fatty Acid Elongation & Wax Biosynthesis	Aradu.7PT52	aradu	Aradu.A07	51695963	51696458	phytozome_10_2.59049174(link is external)	lipid transfer protein 3; IPR000528 (Plant lipid transfer protein/Par allergen), IPR016140 (Bifunctional inhibitor/plant lipid transfer protein/seed storage helical domain); GO:0006869 (lipid transport), GO:0008289 (lipid binding)	0	0	1	0	348	0.431034	2	1	0.5
Fatty Acid Elongation & Wax Biosynthesis	Araip.WPA12	araip	Araip.B08	103653783	103654125	phytozome_10_2.59049174(link is external)	lipid transfer protein 3; IPR000528 (Plant lipid transfer protein/Par allergen), IPR016140 (Bifunctional inhibitor/plant lipid transfer protein/seed storage helical domain); GO:0006869 (lipid transport), GO:0008289 (lipid binding)
Fatty Acid Elongation & Wax Biosynthesis	Aradu.8QE54	aradu	Aradu.A08	32140772	32141508	phytozome_10_2.59306185(link is external)	lipid transfer protein 5; IPR016140 (Bifunctional inhibitor/plant lipid transfer protein/seed storage helical domain)
Fatty Acid Elongation & Wax Biosynthesis	Aradu.RV62R	aradu	Aradu.A05	18396690	18398130	phytozome_10_2.59034428(link is external)	Lipid transfer protein; IPR000528 (Plant lipid transfer protein/Par allergen), IPR016140 (Bifunctional inhibitor/plant lipid transfer protein/seed storage helical domain); GO:0006869 (lipid transport), GO:0008289 (lipid binding)
Fatty Acid Elongation & Wax Biosynthesis	Araip.YJ68E	araip	Araip.B05	18686321	18687768	phytozome_10_2.59034428(link is external)	Lipid transfer protein; IPR000528 (Plant lipid transfer protein/Par allergen), IPR016140 (Bifunctional inhibitor/plant lipid transfer protein/seed storage helical domain); GO:0006869 (lipid transport), GO:0008289 (lipid binding)
Fatty Acid Elongation & Wax Biosynthesis	Aradu.117B0	aradu	Aradu.A02	9170555	9171477	phytozome_10_2.59140701(link is external)	Lipid transfer protein; IPR000528 (Plant lipid transfer protein/Par allergen), IPR016140 (Bifunctional inhibitor/plant lipid transfer protein/seed storage helical domain); GO:0006869 (lipid transport), GO:0008289 (lipid binding)	0	0	1	0	597	0.442211	3	1	0.333333
Fatty Acid Elongation & Wax Biosynthesis	Aradu.C014T	aradu	Aradu.A05	18394379	18395665	phytozome_10_2.59140701(link is external)	Lipid transfer protein; IPR000528 (Plant lipid transfer protein/Par allergen), IPR016140 (Bifunctional inhibitor/plant lipid transfer protein/seed storage helical domain); GO:0006869 (lipid transport), GO:0008289 (lipid binding)	0	0	1	0	468	0.487179	2	1	0.5
Fatty Acid Elongation & Wax Biosynthesis	Aradu.TV5GQ	aradu	Aradu.A09	111198553	111199954	phytozome_10_2.59140701(link is external)	Lipid transfer protein; IPR000528 (Plant lipid transfer protein/Par allergen), IPR016140 (Bifunctional inhibitor/plant lipid transfer protein/seed storage helical domain); GO:0006869 (lipid transport), GO:0008289 (lipid binding)
Fatty Acid Elongation & Wax Biosynthesis	Araip.JP66B	araip	Araip.B05	18684703	18685988	phytozome_10_2.59140701(link is external)	Lipid transfer protein; IPR000528 (Plant lipid transfer protein/Par allergen), IPR016140 (Bifunctional inhibitor/plant lipid transfer protein/seed storage helical domain); GO:0006869 (lipid transport), GO:0008289 (lipid binding)	0	0	1	0	468	0.485043	2	1	0.5
Fatty Acid Elongation & Wax Biosynthesis	Araip.KTA7Q	araip	Araip.B02	12352475	12353587	phytozome_10_2.59140701(link is external)	Lipid transfer protein; IPR000528 (Plant lipid transfer protein/Par allergen), IPR016140 (Bifunctional inhibitor/plant lipid transfer protein/seed storage helical domain); GO:0006869 (lipid transport), GO:0008289 (lipid binding)	0	0	2	0	591	0.43824	3	2	0.666667
Fatty Acid Elongation & Wax Biosynthesis	Araip.M2BYP	araip	Araip.B09	145798829	145800398	phytozome_10_2.59140701(link is external)	Lipid transfer protein; IPR000528 (Plant lipid transfer protein/Par allergen), IPR016140 (Bifunctional inhibitor/plant lipid transfer protein/seed storage helical domain); GO:0006869 (lipid transport), GO:0008289 (lipid binding)
Fatty Acid Elongation & Wax Biosynthesis	Aradu.301P6	aradu	Aradu.A04	1339179	1345764	phytozome_10_2.59157921(link is external)	lipid transfer protein; IPR000528 (Plant lipid transfer protein/Par allergen), IPR016140 (Bifunctional inhibitor/plant lipid transfer protein/seed storage helical domain); GO:0006869 (lipid transport), GO:0008289 (lipid binding)
Fatty Acid Elongation & Wax Biosynthesis	Araip.28HGD	araip	Araip.B04	1896595	1901473	phytozome_10_2.59157921(link is external)	lipid transfer protein; IPR000528 (Plant lipid transfer protein/Par allergen), IPR016140 (Bifunctional inhibitor/plant lipid transfer protein/seed storage helical domain); GO:0006869 (lipid transport), GO:0008289 (lipid binding)
Fatty Acid Elongation & Wax Biosynthesis	Aradu.JZR6I	aradu	Aradu.A03	129579303	129581045	phytozome_10_2.59234741(link is external)	Lipid transfer protein; IPR000528 (Plant lipid transfer protein/Par allergen), IPR016140 (Bifunctional inhibitor/plant lipid transfer protein/seed storage helical domain); GO:0006869 (lipid transport), GO:0008289 (lipid binding)
Fatty Acid Elongation & Wax Biosynthesis	Aradu.VWQ48	aradu	Aradu.A10	5815990	5817164	phytozome_10_2.59234741(link is external)	Lipid transfer protein; IPR000528 (Plant lipid transfer protein/Par allergen), IPR016140 (Bifunctional inhibitor/plant lipid transfer protein/seed storage helical domain); GO:0006869 (lipid transport), GO:0008289 (lipid binding)
Fatty Acid Elongation & Wax Biosynthesis	Araip.0K8ZX	araip	Araip.B03	130380055	130381936	phytozome_10_2.59234741(link is external)	Lipid transfer protein; IPR000528 (Plant lipid transfer protein/Par allergen), IPR016140 (Bifunctional inhibitor/plant lipid transfer protein/seed storage helical domain); GO:0006869 (lipid transport), GO:0008289 (lipid binding)
Fatty Acid Elongation & Wax Biosynthesis	Araip.MX9CS	araip	Araip.B10	10129189	10130438	phytozome_10_2.59234741(link is external)	Lipid transfer protein; IPR000528 (Plant lipid transfer protein/Par allergen), IPR016140 (Bifunctional inhibitor/plant lipid transfer protein/seed storage helical domain); GO:0006869 (lipid transport), GO:0008289 (lipid binding)
Fatty Acid Elongation & Wax Biosynthesis	Araip.Q3H1S	araip	Araip.B10	10126393	10127642	phytozome_10_2.59234741(link is external)	Lipid transfer protein; IPR000528 (Plant lipid transfer protein/Par allergen), IPR016140 (Bifunctional inhibitor/plant lipid transfer protein/seed storage helical domain); GO:0006869 (lipid transport), GO:0008289 (lipid binding)
Fatty Acid Elongation & Wax Biosynthesis	Aradu.JK25B	aradu	Aradu.A06	14917863	14920666	phytozome_10_2.59303901(link is external)	Lipid transfer protein; IPR000528 (Plant lipid transfer protein/Par allergen), IPR016140 (Bifunctional inhibitor/plant lipid transfer protein/seed storage helical domain); GO:0006869 (lipid transport), GO:0008289 (lipid binding)	0	1	0	0	555	0.436036	4	1	0.25
Fatty Acid Elongation & Wax Biosynthesis	Araip.YD78C	araip	Araip.B06	1948625	1951864	phytozome_10_2.59303901(link is external)	Lipid transfer protein; IPR000528 (Plant lipid transfer protein/Par allergen), IPR016140 (Bifunctional inhibitor/plant lipid transfer protein/seed storage helical domain); GO:0006869 (lipid transport), GO:0008289 (lipid binding)
Fatty Acid Elongation & Wax Biosynthesis	Aradu.0AP1I	aradu	Aradu.A10	7409802	7415408	phytozome_10_2.59034428(link is external)	Lipid transfer protein; IPR016140 (Bifunctional inhibitor/plant lipid transfer protein/seed storage helical domain)
Fatty Acid Elongation & Wax Biosynthesis	Aradu.J7J24	aradu	Aradu.A05	13343280	13345439	phytozome_10_2.59072020(link is external)	Lipid transfer protein; IPR016140 (Bifunctional inhibitor/plant lipid transfer protein/seed storage helical domain)	0	1	0	0	453	0.474614	3	1	0.333333
Fatty Acid Elongation & Wax Biosynthesis	Araip.F807A	araip	Araip.B05	14154882	14156508	phytozome_10_2.59072020(link is external)	Lipid transfer protein; IPR016140 (Bifunctional inhibitor/plant lipid transfer protein/seed storage helical domain)
Fatty Acid Elongation & Wax Biosynthesis	Aradu.UK58V	aradu	Aradu.A04	736112	740479	phytozome_10_2.59121133(link is external)	Lipid transfer protein; IPR016140 (Bifunctional inhibitor/plant lipid transfer protein/seed storage helical domain)
Fatty Acid Elongation & Wax Biosynthesis	Araip.TWB47	araip	Araip.B04	1240953	1244961	phytozome_10_2.59121133(link is external)	Lipid transfer protein; IPR016140 (Bifunctional inhibitor/plant lipid transfer protein/seed storage helical domain)
Fatty Acid Elongation & Wax Biosynthesis	Aradu.FXW2H	aradu	Aradu.A08	38389996	38390929	phytozome_10_2.59150877(link is external)	Lipid transfer protein; IPR016140 (Bifunctional inhibitor/plant lipid transfer protein/seed storage helical domain)
Fatty Acid Elongation & Wax Biosynthesis	Aradu.G5KEN	aradu	Aradu.A03	133258683	133260301	phytozome_10_2.59157921(link is external)	lipid transfer protein; IPR016140 (Bifunctional inhibitor/plant lipid transfer protein/seed storage helical domain)
Fatty Acid Elongation & Wax Biosynthesis	Araip.N5EVR	araip	Araip.B03	134434174	134435630	phytozome_10_2.59157921(link is external)	lipid transfer protein; IPR016140 (Bifunctional inhibitor/plant lipid transfer protein/seed storage helical domain)
Fatty Acid Elongation & Wax Biosynthesis	Aradu.Z0K1G	aradu	Aradu.A05	18398453	18399280	phytozome_10_2.59180762(link is external)	Lipid transfer protein; IPR016140 (Bifunctional inhibitor/plant lipid transfer protein/seed storage helical domain)
Fatty Acid Elongation & Wax Biosynthesis	Araip.GT49W	araip	Araip.B05	142453395	142459533	phytozome_10_2.59211098(link is external)	Lipid transfer protein; IPR016140 (Bifunctional inhibitor/plant lipid transfer protein/seed storage helical domain)	0	0	0	1	588	0.515306	3	1	0.333333
Fatty Acid Elongation & Wax Biosynthesis	Aradu.6X61Q	aradu	Aradu.A03	4028308	4028632	phytozome_10_2.59263935(link is external)	Lipid transfer protein; IPR016140 (Bifunctional inhibitor/plant lipid transfer protein/seed storage helical domain)
Fatty Acid Elongation & Wax Biosynthesis	Aradu.P2T2I	aradu	Aradu.A09	116811359	116811674	phytozome_10_2.59263935(link is external)	Lipid transfer protein; IPR016140 (Bifunctional inhibitor/plant lipid transfer protein/seed storage helical domain)
Fatty Acid Elongation & Wax Biosynthesis	Aradu.WM0EZ	aradu	Aradu.A09	116789947	116790262	phytozome_10_2.59263935(link is external)	Lipid transfer protein; IPR016140 (Bifunctional inhibitor/plant lipid transfer protein/seed storage helical domain)
Fatty Acid Elongation & Wax Biosynthesis	Araip.DTX6D	araip	Araip.B09	139841031	139841349	phytozome_10_2.59263935(link is external)	Lipid transfer protein; IPR016140 (Bifunctional inhibitor/plant lipid transfer protein/seed storage helical domain)
Fatty Acid Elongation & Wax Biosynthesis	Araip.K75B4	araip	Araip.B03	6787627	6787951	phytozome_10_2.59263935(link is external)	Lipid transfer protein; IPR016140 (Bifunctional inhibitor/plant lipid transfer protein/seed storage helical domain)
Fatty Acid Elongation & Wax Biosynthesis	Araip.RRN4K	araip	Araip.B09	139853989	139854811	phytozome_10_2.59263935(link is external)	Lipid transfer protein; IPR016140 (Bifunctional inhibitor/plant lipid transfer protein/seed storage helical domain)
Fatty Acid Elongation & Wax Biosynthesis	Aradu.Q6596	aradu	Aradu.A01	43620907	43622824	phytozome_10_2.59296388(link is external)	Lipid transfer protein; IPR016140 (Bifunctional inhibitor/plant lipid transfer protein/seed storage helical domain)	1	1	1	1	426	0.467136	2	1	0.5
Fatty Acid Elongation & Wax Biosynthesis	Araip.18UE9	araip	Araip.B01	52398406	52400549	phytozome_10_2.59296388(link is external)	Lipid transfer protein; IPR016140 (Bifunctional inhibitor/plant lipid transfer protein/seed storage helical domain)	1	1	1	1	426	0.467136	2	1	0.5
Fatty Acid Elongation & Wax Biosynthesis	Aradu.F9YJE	aradu	Aradu.A03	7478730	7479875	phytozome_10_2.59310018(link is external)	Lipid transfer protein; IPR016140 (Bifunctional inhibitor/plant lipid transfer protein/seed storage helical domain)
Fatty Acid Elongation & Wax Biosynthesis	Araip.JJ5Q4	araip	Araip.B03	10801209	10802042	phytozome_10_2.59310018(link is external)	Lipid transfer protein; IPR016140 (Bifunctional inhibitor/plant lipid transfer protein/seed storage helical domain)
Fatty Acid Elongation & Wax Biosynthesis	Araip.74FNF	araip	Araip.B08	10422470	10423220	phytozome_10_2.59306185(link is external)	non-specific lipid-transfer protein 13-like [Glycine max]; IPR016140 (Bifunctional inhibitor/plant lipid transfer protein/seed storage helical domain)
Fatty Acid Elongation & Wax Biosynthesis	Aradu.03ENG	aradu	Aradu.A02	84440367	84441960	phytozome_10_2.59049174(link is external)	Non-specific lipid-transfer protein, putative; IPR000528 (Plant lipid transfer protein/Par allergen), IPR016140 (Bifunctional inhibitor/plant lipid transfer protein/seed storage helical domain); GO:0006869 (lipid transport), GO:0008289 (lipid binding)
Fatty Acid Elongation & Wax Biosynthesis	Aradu.18FWJ	aradu	Aradu.A04	102184207	102186148	phytozome_10_2.59049174(link is external)	Non-specific lipid-transfer protein, putative; IPR000528 (Plant lipid transfer protein/Par allergen), IPR016140 (Bifunctional inhibitor/plant lipid transfer protein/seed storage helical domain); GO:0006869 (lipid transport), GO:0008289 (lipid binding)	1	1	1	1	432	0.49537	2	1	0.5
Fatty Acid Elongation & Wax Biosynthesis	Aradu.69JCH	aradu	Aradu.A04	102166065	102167346	phytozome_10_2.59049174(link is external)	Non-specific lipid-transfer protein, putative; IPR000528 (Plant lipid transfer protein/Par allergen), IPR016140 (Bifunctional inhibitor/plant lipid transfer protein/seed storage helical domain); GO:0006869 (lipid transport), GO:0008289 (lipid binding)
Fatty Acid Elongation & Wax Biosynthesis	Aradu.B20QU	aradu	Aradu.A01	7372898	7374420	phytozome_10_2.59049174(link is external)	Non-specific lipid-transfer protein, putative; IPR000528 (Plant lipid transfer protein/Par allergen), IPR016140 (Bifunctional inhibitor/plant lipid transfer protein/seed storage helical domain); GO:0006869 (lipid transport), GO:0008289 (lipid binding)	0	0	1	0	420	0.402381	2	1	0.5
Fatty Acid Elongation & Wax Biosynthesis	Aradu.IFF56	aradu	Aradu.A06	98712352	98713844	phytozome_10_2.59049174(link is external)	Non-specific lipid-transfer protein, putative; IPR000528 (Plant lipid transfer protein/Par allergen), IPR016140 (Bifunctional inhibitor/plant lipid transfer protein/seed storage helical domain); GO:0006869 (lipid transport), GO:0008289 (lipid binding)
Fatty Acid Elongation & Wax Biosynthesis	Aradu.L66NF	aradu	Aradu.A02	84876605	84876938	phytozome_10_2.59049174(link is external)	Non-specific lipid-transfer protein, putative; IPR000528 (Plant lipid transfer protein/Par allergen), IPR016140 (Bifunctional inhibitor/plant lipid transfer protein/seed storage helical domain); GO:0006869 (lipid transport), GO:0008289 (lipid binding)
Fatty Acid Elongation & Wax Biosynthesis	Aradu.RL2YG	aradu	Aradu.A02	84875039	84876149	phytozome_10_2.59049174(link is external)	Non-specific lipid-transfer protein, putative; IPR000528 (Plant lipid transfer protein/Par allergen), IPR016140 (Bifunctional inhibitor/plant lipid transfer protein/seed storage helical domain); GO:0006869 (lipid transport), GO:0008289 (lipid binding)
Fatty Acid Elongation & Wax Biosynthesis	Aradu.Z4U0Y	aradu	Aradu.A02	84504178	84505084	phytozome_10_2.59049174(link is external)	Non-specific lipid-transfer protein, putative; IPR000528 (Plant lipid transfer protein/Par allergen), IPR016140 (Bifunctional inhibitor/plant lipid transfer protein/seed storage helical domain); GO:0006869 (lipid transport), GO:0008289 (lipid binding)
Fatty Acid Elongation & Wax Biosynthesis	Araip.0E4ZE	araip	Araip.B02	96675867	96677835	phytozome_10_2.59049174(link is external)	Non-specific lipid-transfer protein, putative; IPR000528 (Plant lipid transfer protein/Par allergen), IPR016140 (Bifunctional inhibitor/plant lipid transfer protein/seed storage helical domain); GO:0006869 (lipid transport), GO:0008289 (lipid binding)
Fatty Acid Elongation & Wax Biosynthesis	Araip.6544P	araip	Araip.B04	111177712	111179116	phytozome_10_2.59049174(link is external)	Non-specific lipid-transfer protein, putative; IPR000528 (Plant lipid transfer protein/Par allergen), IPR016140 (Bifunctional inhibitor/plant lipid transfer protein/seed storage helical domain); GO:0006869 (lipid transport), GO:0008289 (lipid binding)
Fatty Acid Elongation & Wax Biosynthesis	Araip.B5WS3	araip	Araip.B06	122338333	122339843	phytozome_10_2.59049174(link is external)	Non-specific lipid-transfer protein, putative; IPR000528 (Plant lipid transfer protein/Par allergen), IPR016140 (Bifunctional inhibitor/plant lipid transfer protein/seed storage helical domain); GO:0006869 (lipid transport), GO:0008289 (lipid binding)
Fatty Acid Elongation & Wax Biosynthesis	Araip.B7ND2	araip	Araip.B02	96749004	96751079	phytozome_10_2.59049174(link is external)	Non-specific lipid-transfer protein, putative; IPR000528 (Plant lipid transfer protein/Par allergen), IPR016140 (Bifunctional inhibitor/plant lipid transfer protein/seed storage helical domain); GO:0006869 (lipid transport), GO:0008289 (lipid binding)	1	1	0	1	357	0.554622	2	1	0.5
Fatty Acid Elongation & Wax Biosynthesis	Araip.BPR1L	araip	Araip.B01	2808478	2810234	phytozome_10_2.59049174(link is external)	Non-specific lipid-transfer protein, putative; IPR000528 (Plant lipid transfer protein/Par allergen), IPR016140 (Bifunctional inhibitor/plant lipid transfer protein/seed storage helical domain); GO:0006869 (lipid transport), GO:0008289 (lipid binding)	0	0	1	0	387	0.403101	2	1	0.5
Fatty Acid Elongation & Wax Biosynthesis	Araip.FIV2R	araip	Araip.B04	111222179	111224099	phytozome_10_2.59049174(link is external)	Non-specific lipid-transfer protein, putative; IPR000528 (Plant lipid transfer protein/Par allergen), IPR016140 (Bifunctional inhibitor/plant lipid transfer protein/seed storage helical domain); GO:0006869 (lipid transport), GO:0008289 (lipid binding)	1	1	1	0	465	0.492473	3	1	0.333333
Fatty Acid Elongation & Wax Biosynthesis	Araip.PR3IV	araip	Araip.B02	97222876	97224125	phytozome_10_2.59049174(link is external)	Non-specific lipid-transfer protein, putative; IPR000528 (Plant lipid transfer protein/Par allergen), IPR016140 (Bifunctional inhibitor/plant lipid transfer protein/seed storage helical domain); GO:0006869 (lipid transport), GO:0008289 (lipid binding)
Fatty Acid Elongation & Wax Biosynthesis	Araip.UUV1V	araip	Araip.B02	96771760	96772768	phytozome_10_2.59049174(link is external)	Non-specific lipid-transfer protein, putative; IPR000528 (Plant lipid transfer protein/Par allergen), IPR016140 (Bifunctional inhibitor/plant lipid transfer protein/seed storage helical domain); GO:0006869 (lipid transport), GO:0008289 (lipid binding)	1	1	0	0	375	0.469333	2	1	0.5
Fatty Acid Elongation & Wax Biosynthesis	Araip.XV7Z4	araip	Araip.B02	97221525	97222676	phytozome_10_2.59049174(link is external)	Non-specific lipid-transfer protein, putative; IPR000528 (Plant lipid transfer protein/Par allergen), IPR016140 (Bifunctional inhibitor/plant lipid transfer protein/seed storage helical domain); GO:0006869 (lipid transport), GO:0008289 (lipid binding)
Fatty Acid Elongation & Wax Biosynthesis	Araip.Z3TLC	araip	Araip.B01	13887077	13887700	phytozome_10_2.59127036(link is external)	Phosphatidic acid phosphatase (PAP2) family protein
Fatty Acid Elongation & Wax Biosynthesis	Araip.ZU4AQ	araip	Araip.B03	57749514	57751048	phytozome_10_2.59127036(link is external)	Phosphatidic acid phosphatase (PAP2) family protein
Fatty Acid Elongation & Wax Biosynthesis	Aradu.C9UKX	aradu	Aradu.A01	41271045	41276299	phytozome_10_2.59090322(link is external)	phosphatidic acid phosphatase (PAP2) family protein; IPR000326 (Phosphatidic acid phosphatase type 2/haloperoxidase); GO:0003824 (catalytic activity), GO:0016020 (membrane)
Fatty Acid Elongation & Wax Biosynthesis	Araip.DDM6J	araip	Araip.B01	48776800	48780888	phytozome_10_2.59090322(link is external)	phosphatidic acid phosphatase (PAP2) family protein; IPR000326 (Phosphatidic acid phosphatase type 2/haloperoxidase); GO:0003824 (catalytic activity), GO:0016020 (membrane)
Fatty Acid Elongation & Wax Biosynthesis	Aradu.DZ2R3	aradu	Aradu.A05	10402091	10404549	phytozome_10_2.59127036(link is external)	Phosphatidic acid phosphatase (PAP2) family protein; IPR000326 (Phosphatidic acid phosphatase type 2/haloperoxidase); GO:0003824 (catalytic activity), GO:0016020 (membrane)
Fatty Acid Elongation & Wax Biosynthesis	Aradu.X1RR8	aradu	Aradu.A01	1225940	1229680	phytozome_10_2.59127036(link is external)	Phosphatidic acid phosphatase (PAP2) family protein; IPR000326 (Phosphatidic acid phosphatase type 2/haloperoxidase); GO:0003824 (catalytic activity), GO:0016020 (membrane)
Fatty Acid Elongation & Wax Biosynthesis	Araip.Q3AMU	araip	Araip.B05	11311776	11314251	phytozome_10_2.59127036(link is external)	Phosphatidic acid phosphatase (PAP2) family protein; IPR000326 (Phosphatidic acid phosphatase type 2/haloperoxidase); GO:0003824 (catalytic activity), GO:0016020 (membrane)	0	0	1	3	912	0.416667	5	3	0.6
Fatty Acid Elongation & Wax Biosynthesis	Aradu.1SJ61	aradu	Aradu.A09	1417801	1419301	phytozome_10_2.59279282(link is external)	phosphatidic acid phosphatase-related / PAP2-related
Fatty Acid Elongation & Wax Biosynthesis	Aradu.W8BS1	aradu	Aradu.A02	970446	972428	phytozome_10_2.59279282(link is external)	phosphatidic acid phosphatase-related / PAP2-related
Fatty Acid Elongation & Wax Biosynthesis	Araip.F3I17	araip	Araip.B09	1867690	1869523	phytozome_10_2.59279282(link is external)	phosphatidic acid phosphatase-related / PAP2-related
Fatty Acid Elongation & Wax Biosynthesis	Araip.BQJ1F	araip	Araip.B10	75035134	75041640	phytozome_10_2.59222511(link is external)	probable E3 ubiquitin ligase SUD1-like isoform X1 [Glycine max]; IPR011016 (Zinc finger, RING-CH-type), IPR013083 (Zinc finger, RING/FYVE/PHD-type); GO:0008270 (zinc ion binding)	1	0	0	0	3243	0.456059	10	1	0.1
Fatty Acid Elongation & Wax Biosynthesis	Aradu.7HD47	aradu	Aradu.A10	58654350	58660584	phytozome_10_2.59222511(link is external)	probable E3 ubiquitin ligase SUD1-like isoform X2 [Glycine max]; IPR011016 (Zinc finger, RING-CH-type), IPR013083 (Zinc finger, RING/FYVE/PHD-type); GO:0008270 (zinc ion binding)	0	0	1	1	3186	0.457941	9	1	0.111111
Fatty Acid Elongation & Wax Biosynthesis	Aradu.CG7FY	aradu	Aradu.A08	28034811	28038063	phytozome_10_2.59166567(link is external)	probable fatty acyl-CoA reductase 5-like [Glycine max]; IPR016040 (NAD(P)-binding domain), IPR026055 (Fatty acyl-CoA reductase); GO:0080019 (fatty-acyl-CoA reductase (alcohol-forming) activity)
Fatty Acid Elongation & Wax Biosynthesis	Aradu.MSS40	aradu	Aradu.A08	28010274	28034325	phytozome_10_2.59166567(link is external)	probable fatty acyl-CoA reductase 5-like [Glycine max]; IPR016040 (NAD(P)-binding domain), IPR026055 (Fatty acyl-CoA reductase); GO:0080019 (fatty-acyl-CoA reductase (alcohol-forming) activity)
Fatty Acid Elongation & Wax Biosynthesis	Araip.G04VU	araip	Araip.B08	5283640	5286507	phytozome_10_2.59166567(link is external)	probable fatty acyl-CoA reductase 5-like [Glycine max]; IPR016040 (NAD(P)-binding domain), IPR026055 (Fatty acyl-CoA reductase); GO:0080019 (fatty-acyl-CoA reductase (alcohol-forming) activity)
Fatty Acid Elongation & Wax Biosynthesis	Araip.N1L4J	araip	Araip.B08	5308862	5313746	phytozome_10_2.59166567(link is external)	probable fatty acyl-CoA reductase 5-like [Glycine max]; IPR016040 (NAD(P)-binding domain), IPR026055 (Fatty acyl-CoA reductase); GO:0080019 (fatty-acyl-CoA reductase (alcohol-forming) activity)
Fatty Acid Elongation & Wax Biosynthesis	Aradu.EW36D	aradu	Aradu.A08	27993202	27994616	phytozome_10_2.59308980(link is external)	probable fatty acyl-CoA reductase 5-like [Glycine max]; IPR016040 (NAD(P)-binding domain), IPR026055 (Fatty acyl-CoA reductase); GO:0080019 (fatty-acyl-CoA reductase (alcohol-forming) activity)
Fatty Acid Elongation & Wax Biosynthesis	Araip.KCC1D	araip	Araip.B08	5286540	5287448	phytozome_10_2.59308980(link is external)	probable fatty acyl-CoA reductase 5-like [Glycine max]; IPR016040 (NAD(P)-binding domain), IPR026055 (Fatty acyl-CoA reductase); GO:0080019 (fatty-acyl-CoA reductase (alcohol-forming) activity)
Fatty Acid Elongation & Wax Biosynthesis	Aradu.UX1RD	aradu	Aradu.A06	2466725	2467003	phytozome_10_2.59121130(link is external)	probable non-specific lipid-transfer protein 1-like [Glycine max]; IPR016140 (Bifunctional inhibitor/plant lipid transfer protein/seed storage helical domain)
Fatty Acid Elongation & Wax Biosynthesis	Aradu.C6PV1	aradu	Adur2082	15148	16726	phytozome_10_2.59269829(link is external)	protein ECERIFERUM 3-like [Glycine max]
Fatty Acid Elongation & Wax Biosynthesis	Araip.B7X4M	araip	Araip.B01	123124580	123125874	phytozome_10_2.59167604(link is external)	protein YLS3-like [Glycine max]; IPR016140 (Bifunctional inhibitor/plant lipid transfer protein/seed storage helical domain)
Fatty Acid Elongation & Wax Biosynthesis	Aradu.CW6KA	aradu	Aradu.A06	100842129	100847752	phytozome_10_2.59140297(link is external)	StAR-related lipid transfer protein 9, putative n=1 Tax=Theobroma cacao RepID=UPI00042B0141
Fatty Acid Elongation & Wax Biosynthesis	Araip.GG51M	araip	Araip.B06	124845777	124851386	phytozome_10_2.59140297(link is external)	StAR-related lipid transfer protein 9, putative n=1 Tax=Theobroma cacao RepID=UPI00042B0141	1	1	0	0	321	0.53271	3	1	0.333333
Fatty Acid Elongation & Wax Biosynthesis	Araip.R5EBU	araip	Araip.B10	34496513	34498594	phytozome_10_2.59189320(link is external)	succinyl-CoA ligase [ADP-forming] subunit beta, mitochondrial [Glycine max]; IPR013816 (ATP-grasp fold, subdomain 2); GO:0005524 (ATP binding)
Fatty Acid Elongation & Wax Biosynthesis	Aradu.ENP37	aradu	Aradu.A07	28855200	28856078	phytozome_10_2.59189320(link is external)	succinyl-CoA ligase [ADP-forming] subunit beta; IPR013650 (ATP-grasp fold, succinyl-CoA synthetase-type); GO:0005524 (ATP binding)
Fatty Acid Elongation & Wax Biosynthesis	Aradu.YB8YP	aradu	Aradu.A02	16312725	16317668	phytozome_10_2.59189320(link is external)	Succinyl-CoA ligase subunit beta n=4 Tax=Magnaporthe RepID=G4MNV7_MAGO7; IPR005809 (Succinyl-CoA synthetase, beta subunit), IPR016102 (Succinyl-CoA synthetase-like); GO:0003824 (catalytic activity), GO:0005524 (ATP binding), GO:0008152 (metabolic process)	0	1	1	0	1245	0.429719	12	1	0.0833333
Fatty Acid Elongation & Wax Biosynthesis	Araip.DC1Z1	araip	Araip.B02	19265903	19270833	phytozome_10_2.59189320(link is external)	Succinyl-CoA ligase subunit beta n=4 Tax=Magnaporthe RepID=G4MNV7_MAGO7; IPR005809 (Succinyl-CoA synthetase, beta subunit), IPR016102 (Succinyl-CoA synthetase-like); GO:0003824 (catalytic activity), GO:0005524 (ATP binding), GO:0008152 (metabolic process)	3	1	3	1	1242	0.426731	12	3	0.25
Fatty Acid Elongation & Wax Biosynthesis	Aradu.J16T3	aradu	Aradu.A05	85192278	85196759	phytozome_10_2.59071762(link is external)	Succinyl-CoA ligase, alpha subunit; IPR005810 (Succinyl-CoA ligase, alpha subunit), IPR016040 (NAD(P)-binding domain), IPR016102 (Succinyl-CoA synthetase-like); GO:0003824 (catalytic activity), GO:0008152 (metabolic process), GO:0048037 (cofactor binding)
Fatty Acid Elongation & Wax Biosynthesis	Araip.E7852	araip	Araip.B05	143117152	143121626	phytozome_10_2.59071762(link is external)	Succinyl-CoA ligase, alpha subunit; IPR005810 (Succinyl-CoA ligase, alpha subunit), IPR016040 (NAD(P)-binding domain), IPR016102 (Succinyl-CoA synthetase-like); GO:0003824 (catalytic activity), GO:0008152 (metabolic process), GO:0048037 (cofactor binding)
Fatty Acid Elongation & Wax Biosynthesis	Aradu.5H16F	aradu	Aradu.A03	120892452	120893919	phytozome_10_2.59185397(link is external)	uncharacterized protein LOC100780432 [Glycine max]; IPR016140 (Bifunctional inhibitor/plant lipid transfer protein/seed storage helical domain)	1	0	0	0	300	0.493333	2	1	0.5
Fatty Acid Elongation & Wax Biosynthesis	Araip.QFI6N	araip	Araip.B09	139808096	139821256	phytozome_10_2.59127031(link is external)	uncharacterized protein LOC100799346 isoform X4 [Glycine max]; IPR013083 (Zinc finger, RING/FYVE/PHD-type), IPR016140 (Bifunctional inhibitor/plant lipid transfer protein/seed storage helical domain), IPR027370 (RING-type zinc-finger, LisH dimerisation motif)	0	3	2	3	2280	0.451316	9	3	0.333333
Fatty Acid Elongation & Wax Biosynthesis Suberin Synthesis & Transport 1	Aradu.JU9J9	aradu	Aradu.A07	6026484	6030290	phytozome_10_2.59258822 (link is external)	trans-2-enoyl-CoA reductase; IPR001104 (3-oxo-5-alpha-steroid 4-dehydrogenase, C-terminal); GO:0005737 (cytoplasm), GO:0006629 (lipid metabolic process), GO:0016021 (integral component of membrane)	4	6	6	6	930	0.427957	7	6	0.857143
Fatty Acid Elongation & Wax Biosynthesis Suberin Synthesis & Transport 1	Araip.9KL4T	araip	Araip.B07	5643741	5646569	phytozome_10_2.59258822 (link is external)	trans-2-enoyl-CoA reductase; IPR001104 (3-oxo-5-alpha-steroid 4-dehydrogenase, C-terminal); GO:0005737 (cytoplasm), GO:0006629 (lipid metabolic process), GO:0016021 (integral component of membrane)	4	4	3	3	1029	0.424684	6	4	0.666667
Fatty Acid Elongation & Wax Biosynthesis Suberin Synthesis & Transport 2	Aradu.IWR1X	aradu	Aradu.A08	25704542	25707281	phytozome_10_2.59119837(link is external)	probable trans-2-enoyl-CoA reductase, mitochondrial-like [Glycine max]; IPR002085 (Alcohol dehydrogenase superfamily, zinc-type), IPR016040 (NAD(P)-binding domain), IPR020843 (Polyketide synthase, enoylreductase); GO:0008270 (zinc ion binding), GO:0016491 (oxidoreductase activity), GO:0055114 (oxidation-reduction process)	4	3	2	5	1125	0.479111	8	5	0.625
Fatty Acid Elongation & Wax Biosynthesis Suberin Synthesis & Transport 3	Araip.AE0WJ	araip	Araip.B08	3147798	3150536	phytozome_10_2.59119837(link is external)	probable trans-2-enoyl-CoA reductase, mitochondrial-like [Glycine max]; IPR002085 (Alcohol dehydrogenase superfamily, zinc-type), IPR016040 (NAD(P)-binding domain), IPR020843 (Polyketide synthase, enoylreductase); GO:0008270 (zinc ion binding), GO:0016491 (oxidoreductase activity), GO:0055114 (oxidation-reduction process)	4	6	3	4	1125	0.48	8	6	0.75
Fatty Acid Elongation & Wax Biosynthesis Suberin Synthesis & Transport 4	Araip.CLH7E	araip	Araip.B05	133612855	133613489	phytozome_10_2.59119837(link is external)	probable trans-2-enoyl-CoA reductase, mitochondrial-like [Glycine max]; IPR002085 (Alcohol dehydrogenase superfamily, zinc-type), IPR011032 (GroES (chaperonin 10)-like); GO:0008270 (zinc ion binding), GO:0016491 (oxidoreductase activity), GO:0055114 (oxidation-reduction process)	0	1	0	0	357	0.422969	2	1	0.5
Fatty Acid Synthesis	Aradu.HK5Y3	aradu	Aradu.A02	4522498	4525726	phytozome_10_2.59248287(link is external)	3-ketoacyl-CoA synthase 1; IPR012392 (Very-long-chain 3-ketoacyl-CoA synthase), IPR016039 (Thiolase-like); GO:0003824 (catalytic activity), GO:0006633 (fatty acid biosynthetic process), GO:0008152 (metabolic process), GO:0008610 (lipid biosynthetic process), GO:0016020 (membrane)
Fatty Acid Synthesis	Aradu.XSB36	aradu	Aradu.A06	1794470	1796036	phytozome_10_2.59248287(link is external)	3-ketoacyl-CoA synthase 1; IPR012392 (Very-long-chain 3-ketoacyl-CoA synthase), IPR016039 (Thiolase-like); GO:0003824 (catalytic activity), GO:0006633 (fatty acid biosynthetic process), GO:0008152 (metabolic process), GO:0008610 (lipid biosynthetic process), GO:0016020 (membrane)
Fatty Acid Synthesis	Araip.CJ98I	araip	Araip.B02	5835244	5839121	phytozome_10_2.59248287(link is external)	3-ketoacyl-CoA synthase 1; IPR012392 (Very-long-chain 3-ketoacyl-CoA synthase), IPR016039 (Thiolase-like); GO:0003824 (catalytic activity), GO:0006633 (fatty acid biosynthetic process), GO:0008152 (metabolic process), GO:0008610 (lipid biosynthetic process), GO:0016020 (membrane)	0	0	0	1	1626	0.44	3	1	0.333333
Fatty Acid Synthesis	Araip.UJ6B2	araip	Araip.B06	19888214	19889780	phytozome_10_2.59248287(link is external)	3-ketoacyl-CoA synthase 1; IPR012392 (Very-long-chain 3-ketoacyl-CoA synthase), IPR016039 (Thiolase-like); GO:0003824 (catalytic activity), GO:0006633 (fatty acid biosynthetic process), GO:0008152 (metabolic process), GO:0008610 (lipid biosynthetic process), GO:0016020 (membrane)
Fatty Acid Synthesis	Aradu.3R84Q	aradu	Aradu.A10	88977624	88982188	phytozome_10_2.59111022(link is external)	3-ketoacyl-CoA synthase 10; IPR012392 (Very-long-chain 3-ketoacyl-CoA synthase), IPR016039 (Thiolase-like); GO:0003824 (catalytic activity), GO:0006633 (fatty acid biosynthetic process), GO:0008152 (metabolic process), GO:0008610 (lipid biosynthetic process), GO:0016020 (membrane)
Fatty Acid Synthesis	Araip.NT8KP	araip	Araip.B10	112151105	112154795	phytozome_10_2.59111022(link is external)	3-ketoacyl-CoA synthase 10; IPR012392 (Very-long-chain 3-ketoacyl-CoA synthase), IPR016039 (Thiolase-like); GO:0003824 (catalytic activity), GO:0006633 (fatty acid biosynthetic process), GO:0008152 (metabolic process), GO:0008610 (lipid biosynthetic process), GO:0016020 (membrane)	0	0	0	1	1617	0.5	3	1	0.333333
Fatty Acid Synthesis	Aradu.D6DD4	aradu	Aradu.A10	2807574	2810465	phytozome_10_2.59314775(link is external)	3-ketoacyl-CoA synthase 10; IPR012392 (Very-long-chain 3-ketoacyl-CoA synthase), IPR016039 (Thiolase-like); GO:0003824 (catalytic activity), GO:0006633 (fatty acid biosynthetic process), GO:0008152 (metabolic process), GO:0008610 (lipid biosynthetic process), GO:0016020 (membrane)
Fatty Acid Synthesis	Araip.B5KUQ	araip	Araip.B10	4416814	4419198	phytozome_10_2.59314775(link is external)	3-ketoacyl-CoA synthase 10; IPR012392 (Very-long-chain 3-ketoacyl-CoA synthase), IPR016039 (Thiolase-like); GO:0003824 (catalytic activity), GO:0006633 (fatty acid biosynthetic process), GO:0008152 (metabolic process), GO:0008610 (lipid biosynthetic process), GO:0016020 (membrane)
Fatty Acid Synthesis	Araip.YQW1G	araip	Araip.B06	110009923	110014677	phytozome_10_2.59113314(link is external)	3-ketoacyl-CoA synthase 10; IPR016039 (Thiolase-like); GO:0003824 (catalytic activity), GO:0006633 (fatty acid biosynthetic process), GO:0008152 (metabolic process), GO:0016020 (membrane)	10	10	8	15	672	0.42	14	15	1.07143
Fatty Acid Synthesis	Aradu.CZ6PF	aradu	Aradu.A03	6377511	6378589	phytozome_10_2.59254034(link is external)	3-ketoacyl-CoA synthase 11; IPR008030 (NmrA-like), IPR016039 (Thiolase-like), IPR016040 (NAD(P)-binding domain); GO:0003824 (catalytic activity), GO:0006633 (fatty acid biosynthetic process), GO:0008152 (metabolic process), GO:0016020 (membrane)
Fatty Acid Synthesis	Aradu.SN8SI	aradu	Aradu.A10	2502225	2503050	phytozome_10_2.59254034(link is external)	3-ketoacyl-CoA synthase 11; IPR008030 (NmrA-like), IPR016039 (Thiolase-like); GO:0003824 (catalytic activity), GO:0006633 (fatty acid biosynthetic process), GO:0008152 (metabolic process), GO:0016020 (membrane)
Fatty Acid Synthesis	Aradu.U4CD7	aradu	Aradu.A08	16591049	16592245	phytozome_10_2.59254034(link is external)	3-ketoacyl-CoA synthase 11; IPR008030 (NmrA-like), IPR016039 (Thiolase-like); GO:0003824 (catalytic activity), GO:0006633 (fatty acid biosynthetic process), GO:0008152 (metabolic process), GO:0016020 (membrane)
Fatty Acid Synthesis	Aradu.0Y40Q	aradu	Aradu.A09	86882013	86884706	phytozome_10_2.59254034(link is external)	3-ketoacyl-CoA synthase 11; IPR012392 (Very-long-chain 3-ketoacyl-CoA synthase), IPR016039 (Thiolase-like); GO:0003824 (catalytic activity), GO:0006633 (fatty acid biosynthetic process), GO:0008152 (metabolic process), GO:0008610 (lipid biosynthetic process), GO:0016020 (membrane)
Fatty Acid Synthesis	Aradu.J6P55	aradu	Aradu.A01	102484609	102486618	phytozome_10_2.59254034(link is external)	3-ketoacyl-CoA synthase 11; IPR012392 (Very-long-chain 3-ketoacyl-CoA synthase), IPR016039 (Thiolase-like); GO:0003824 (catalytic activity), GO:0006633 (fatty acid biosynthetic process), GO:0008152 (metabolic process), GO:0008610 (lipid biosynthetic process), GO:0016020 (membrane)	1	1	1	1	1617	0.45	2	1	0.5
Fatty Acid Synthesis	Araip.B7MLT	araip	Araip.B09	106401908	106404856	phytozome_10_2.59254034(link is external)	3-ketoacyl-CoA synthase 11; IPR012392 (Very-long-chain 3-ketoacyl-CoA synthase), IPR016039 (Thiolase-like); GO:0003824 (catalytic activity), GO:0006633 (fatty acid biosynthetic process), GO:0008152 (metabolic process), GO:0008610 (lipid biosynthetic process), GO:0016020 (membrane)
Fatty Acid Synthesis	Araip.ML7TB	araip	Araip.B10	8036795	8038328	phytozome_10_2.59254034(link is external)	3-ketoacyl-CoA synthase 11; IPR012392 (Very-long-chain 3-ketoacyl-CoA synthase), IPR016039 (Thiolase-like); GO:0003824 (catalytic activity), GO:0006633 (fatty acid biosynthetic process), GO:0008152 (metabolic process), GO:0008610 (lipid biosynthetic process), GO:0016020 (membrane)
Fatty Acid Synthesis	Araip.LZU5Z	araip	Araip.B04	133399710	133400140	phytozome_10_2.59254034(link is external)	3-ketoacyl-CoA synthase 11; IPR016039 (Thiolase-like); GO:0003824 (catalytic activity), GO:0006633 (fatty acid biosynthetic process), GO:0008152 (metabolic process), GO:0016020 (membrane)
Fatty Acid Synthesis	Araip.CGG0M	araip	Araip.B04	133400155	133400390	phytozome_10_2.59087262(link is external)	3-ketoacyl-CoA synthase 11; IPR016039 (Thiolase-like); GO:0003824 (catalytic activity), GO:0008152 (metabolic process)
Fatty Acid Synthesis	Aradu.MK4GU	aradu	Aradu.A03	2158905	2160708	phytozome_10_2.59267434(link is external)	3-ketoacyl-CoA synthase 12; IPR012392 (Very-long-chain 3-ketoacyl-CoA synthase), IPR016039 (Thiolase-like); GO:0003824 (catalytic activity), GO:0006633 (fatty acid biosynthetic process), GO:0008152 (metabolic process), GO:0008610 (lipid biosynthetic process), GO:0016020 (membrane)
Fatty Acid Synthesis	Araip.ND08G	araip	Araip.B03	4163788	4166019	phytozome_10_2.59267434(link is external)	3-ketoacyl-CoA synthase 12; IPR012392 (Very-long-chain 3-ketoacyl-CoA synthase), IPR016039 (Thiolase-like); GO:0003824 (catalytic activity), GO:0006633 (fatty acid biosynthetic process), GO:0008152 (metabolic process), GO:0008610 (lipid biosynthetic process), GO:0016020 (membrane)
Fatty Acid Synthesis	Araip.UZ0KD	araip	Araip.B08	2927427	2929470	phytozome_10_2.59267434(link is external)	3-ketoacyl-CoA synthase 12; IPR012392 (Very-long-chain 3-ketoacyl-CoA synthase), IPR016039 (Thiolase-like); GO:0003824 (catalytic activity), GO:0006633 (fatty acid biosynthetic process), GO:0008152 (metabolic process), GO:0008610 (lipid biosynthetic process), GO:0016020 (membrane)
Fatty Acid Synthesis	Aradu.40JMZ	aradu	Aradu.A07	76207488	76210885	phytozome_10_2.59267434(link is external)	3-ketoacyl-CoA synthase 19; IPR012392 (Very-long-chain 3-ketoacyl-CoA synthase), IPR016039 (Thiolase-like); GO:0003824 (catalytic activity), GO:0006633 (fatty acid biosynthetic process), GO:0008152 (metabolic process), GO:0008610 (lipid biosynthetic process), GO:0016020 (membrane)
Fatty Acid Synthesis	Araip.4QE8A	araip	Araip.B08	44295427	44299512	phytozome_10_2.59267434(link is external)	3-ketoacyl-CoA synthase 19; IPR012392 (Very-long-chain 3-ketoacyl-CoA synthase), IPR016039 (Thiolase-like); GO:0003824 (catalytic activity), GO:0006633 (fatty acid biosynthetic process), GO:0008152 (metabolic process), GO:0008610 (lipid biosynthetic process), GO:0016020 (membrane)
Fatty Acid Synthesis	Aradu.DBL26	aradu	Aradu.A10	106882462	106887771	phytozome_10_2.59150174(link is external)	3-ketoacyl-CoA synthase 2; IPR012392 (Very-long-chain 3-ketoacyl-CoA synthase), IPR016039 (Thiolase-like); GO:0003824 (catalytic activity), GO:0006633 (fatty acid biosynthetic process), GO:0008152 (metabolic process), GO:0008610 (lipid biosynthetic process), GO:0016020 (membrane)
Fatty Acid Synthesis	Araip.S3IU8	araip	Araip.B10	133709824	133714957	phytozome_10_2.59150174(link is external)	3-ketoacyl-CoA synthase 2; IPR012392 (Very-long-chain 3-ketoacyl-CoA synthase), IPR016039 (Thiolase-like); GO:0003824 (catalytic activity), GO:0006633 (fatty acid biosynthetic process), GO:0008152 (metabolic process), GO:0008610 (lipid biosynthetic process), GO:0016020 (membrane)	1	1	0	1	1563	0.45	4	1	0.25
Fatty Acid Synthesis	Aradu.DEV5Y	aradu	Aradu.A07	74238709	74241428	phytozome_10_2.59254034(link is external)	3-ketoacyl-CoA synthase 2; IPR012392 (Very-long-chain 3-ketoacyl-CoA synthase), IPR016039 (Thiolase-like); GO:0003824 (catalytic activity), GO:0006633 (fatty acid biosynthetic process), GO:0008152 (metabolic process), GO:0008610 (lipid biosynthetic process), GO:0016020 (membrane)
Fatty Acid Synthesis	Araip.3F7PV	araip	Araip.B08	33626871	33629116	phytozome_10_2.59254034(link is external)	3-ketoacyl-CoA synthase 2; IPR012392 (Very-long-chain 3-ketoacyl-CoA synthase), IPR016039 (Thiolase-like); GO:0003824 (catalytic activity), GO:0006633 (fatty acid biosynthetic process), GO:0008152 (metabolic process), GO:0008610 (lipid biosynthetic process), GO:0016020 (membrane)
Fatty Acid Synthesis	Araip.NH2AL	araip	Araip.B08	33742986	33745796	phytozome_10_2.59254034(link is external)	3-ketoacyl-CoA synthase 2; IPR012392 (Very-long-chain 3-ketoacyl-CoA synthase), IPR016039 (Thiolase-like); GO:0003824 (catalytic activity), GO:0006633 (fatty acid biosynthetic process), GO:0008152 (metabolic process), GO:0008610 (lipid biosynthetic process), GO:0016020 (membrane)
Fatty Acid Synthesis	Aradu.KD1XS	aradu	Aradu.A09	103055440	103058577	phytozome_10_2.59254034(link is external)	3-ketoacyl-CoA synthase 2; IPR016039 (Thiolase-like); GO:0003824 (catalytic activity), GO:0006633 (fatty acid biosynthetic process), GO:0008152 (metabolic process), GO:0008610 (lipid biosynthetic process), GO:0016020 (membrane)
Fatty Acid Synthesis	Araip.A8D0C	araip	Araip.B09	124391820	124393394	phytozome_10_2.59254034(link is external)	3-ketoacyl-CoA synthase 2; IPR016039 (Thiolase-like); GO:0003824 (catalytic activity), GO:0006633 (fatty acid biosynthetic process), GO:0008152 (metabolic process), GO:0008610 (lipid biosynthetic process), GO:0016020 (membrane)
Fatty Acid Synthesis	Araip.MFA1G	araip	Araip.B02	97855114	97855449	phytozome_10_2.59254034(link is external)	3-ketoacyl-CoA synthase 2; IPR016039 (Thiolase-like); GO:0003824 (catalytic activity), GO:0006633 (fatty acid biosynthetic process), GO:0008152 (metabolic process), GO:0016020 (membrane)
Fatty Acid Synthesis	Araip.7Q0G8	araip	Araip.B04	17379733	17384694	phytozome_10_2.59064740(link is external)	3-ketoacyl-CoA synthase 21; IPR002885 (Pentatricopeptide repeat), IPR016039 (Thiolase-like); GO:0003824 (catalytic activity), GO:0006633 (fatty acid biosynthetic process), GO:0008152 (metabolic process), GO:0008610 (lipid biosynthetic process), GO:0016020 (membrane)	1	1	1	0	1977	0.45	7	1	0.142857
Fatty Acid Synthesis	Aradu.IK6JB	aradu	Aradu.A04	19017301	19020556	phytozome_10_2.59044732(link is external)	3-ketoacyl-CoA synthase 4; IPR001075 (NIF system FeS cluster assembly, NifU, C-terminal), IPR016039 (Thiolase-like); GO:0003824 (catalytic activity), GO:0005506 (iron ion binding), GO:0006633 (fatty acid biosynthetic process), GO:0008152 (metabolic process), GO:0008610 (lipid biosynthetic process), GO:0016020 (membrane), GO:0016226 (iron-sulfur cluster assembly), GO:0051536 (iron-sulfur cluster b…
Fatty Acid Synthesis	Aradu.NMC6C	aradu	Adur1329	76385	83602	phytozome_10_2.59044732(link is external)	3-ketoacyl-CoA synthase 4; IPR003697 (Maf-like protein), IPR016039 (Thiolase-like); GO:0003824 (catalytic activity), GO:0005737 (cytoplasm), GO:0006633 (fatty acid biosynthetic process), GO:0008152 (metabolic process), GO:0008610 (lipid biosynthetic process), GO:0016020 (membrane)	2	2	5	11	2322	0.45	12	11	0.916667
Fatty Acid Synthesis	Araip.7LL4F	araip	Araip.B03	134633302	134649195	phytozome_10_2.59044732(link is external)	3-ketoacyl-CoA synthase 4; IPR003697 (Maf-like protein), IPR016039 (Thiolase-like); GO:0003824 (catalytic activity), GO:0005737 (cytoplasm), GO:0006633 (fatty acid biosynthetic process), GO:0008152 (metabolic process), GO:0008610 (lipid biosynthetic process), GO:0016020 (membrane)	1	0	0	0	3627	0.45	15	1	0.0666667
Fatty Acid Synthesis	Araip.99MVS	araip	Araip.B09	15354949	15358184	phytozome_10_2.59044732(link is external)	3-ketoacyl-CoA synthase 4; IPR008942 (ENTH/VHS), IPR016039 (Thiolase-like); GO:0003824 (catalytic activity), GO:0006633 (fatty acid biosynthetic process), GO:0006886 (intracellular protein transport), GO:0008152 (metabolic process), GO:0016020 (membrane)	4	0	0	1	1236	0.44	7	4	0.571429
Fatty Acid Synthesis	Aradu.RBU21	aradu	Aradu.A03	4442641	4444177	phytozome_10_2.59044732(link is external)	3-ketoacyl-CoA synthase 4; IPR012392 (Very-long-chain 3-ketoacyl-CoA synthase), IPR016039 (Thiolase-like); GO:0003824 (catalytic activity), GO:0006633 (fatty acid biosynthetic process), GO:0008152 (metabolic process), GO:0008610 (lipid biosynthetic process), GO:0016020 (membrane)
Fatty Acid Synthesis	Araip.WYT35	araip	Araip.B04	116159727	116161062	phytozome_10_2.59044732(link is external)	3-ketoacyl-CoA synthase 4; IPR012392 (Very-long-chain 3-ketoacyl-CoA synthase), IPR016039 (Thiolase-like); GO:0003824 (catalytic activity), GO:0006633 (fatty acid biosynthetic process), GO:0008152 (metabolic process), GO:0008610 (lipid biosynthetic process), GO:0016020 (membrane)
Fatty Acid Synthesis	Araip.YN0DS	araip	Araip.B03	7208716	7210252	phytozome_10_2.59044732(link is external)	3-ketoacyl-CoA synthase 4; IPR012392 (Very-long-chain 3-ketoacyl-CoA synthase), IPR016039 (Thiolase-like); GO:0003824 (catalytic activity), GO:0006633 (fatty acid biosynthetic process), GO:0008152 (metabolic process), GO:0008610 (lipid biosynthetic process), GO:0016020 (membrane)
Fatty Acid Synthesis	Araip.9RU7M	araip	Araip.B05	129026449	129028903	phytozome_10_2.59044732(link is external)	3-ketoacyl-CoA synthase 4; IPR012392 (Very-long-chain 3-ketoacyl-CoA synthase), IPR016039 (Thiolase-like); GO:0003824 (catalytic activity), GO:0006633 (fatty acid biosynthetic process), GO:0008152 (metabolic process), GO:0016020 (membrane)
Fatty Acid Synthesis	Araip.W0MSX	araip	Araip.B07	95656343	95658843	phytozome_10_2.59044732(link is external)	3-ketoacyl-CoA synthase 4; IPR012392 (Very-long-chain 3-ketoacyl-CoA synthase), IPR016039 (Thiolase-like); GO:0003824 (catalytic activity), GO:0006633 (fatty acid biosynthetic process), GO:0008152 (metabolic process), GO:0016020 (membrane)
Fatty Acid Synthesis	Araip.B5FF8	araip	Araip.B07	23347868	23349662	phytozome_10_2.59044732(link is external)	3-ketoacyl-CoA synthase 4; IPR016038 (Thiolase-like, subgroup); GO:0003824 (catalytic activity), GO:0008152 (metabolic process)
Fatty Acid Synthesis	Aradu.IPT40	aradu	Adur1329	69039	69766	phytozome_10_2.59044732(link is external)	3-ketoacyl-CoA synthase 4; IPR016039 (Thiolase-like); GO:0003824 (catalytic activity), GO:0006633 (fatty acid biosynthetic process), GO:0008152 (metabolic process), GO:0008610 (lipid biosynthetic process), GO:0016020 (membrane)
Fatty Acid Synthesis	Aradu.0V15P	aradu	Aradu.A06	69638685	69640697	phytozome_10_2.59044732(link is external)	3-ketoacyl-CoA synthase 4; IPR016039 (Thiolase-like); GO:0003824 (catalytic activity), GO:0006633 (fatty acid biosynthetic process), GO:0008152 (metabolic process), GO:0016020 (membrane)
Fatty Acid Synthesis	Araip.5Q0QX	araip	Araip.B03	8566681	8567032	phytozome_10_2.59044732(link is external)	3-ketoacyl-CoA synthase 4; IPR016039 (Thiolase-like); GO:0003824 (catalytic activity), GO:0006633 (fatty acid biosynthetic process), GO:0008152 (metabolic process), GO:0016020 (membrane)
Fatty Acid Synthesis	Araip.TG72Q	araip	Araip.B02	97845758	97855090	phytozome_10_2.59254034(link is external)	3-ketoacyl-CoA synthase 4; IPR016039 (Thiolase-like); GO:0003824 (catalytic activity), GO:0008152 (metabolic process)
Fatty Acid Synthesis	Aradu.J2YIY	aradu	Aradu.A09	110766221	110767659	phytozome_10_2.59119981(link is external)	3-ketoacyl-CoA synthase 6; IPR012392 (Very-long-chain 3-ketoacyl-CoA synthase), IPR016039 (Thiolase-like); GO:0003824 (catalytic activity), GO:0006633 (fatty acid biosynthetic process), GO:0008152 (metabolic process), GO:0008610 (lipid biosynthetic process), GO:0016020 (membrane)
Fatty Acid Synthesis	Araip.0Z96J	araip	Araip.B08	111722500	111724130	phytozome_10_2.59119981(link is external)	3-ketoacyl-CoA synthase 6; IPR012392 (Very-long-chain 3-ketoacyl-CoA synthase), IPR016039 (Thiolase-like); GO:0003824 (catalytic activity), GO:0006633 (fatty acid biosynthetic process), GO:0008152 (metabolic process), GO:0008610 (lipid biosynthetic process), GO:0016020 (membrane)
Fatty Acid Synthesis	Araip.A561Y	araip	Araip.B09	146161799	146165328	phytozome_10_2.59119981(link is external)	3-ketoacyl-CoA synthase 6; IPR012392 (Very-long-chain 3-ketoacyl-CoA synthase), IPR016039 (Thiolase-like); GO:0003824 (catalytic activity), GO:0006633 (fatty acid biosynthetic process), GO:0008152 (metabolic process), GO:0008610 (lipid biosynthetic process), GO:0016020 (membrane)
Fatty Acid Synthesis	Aradu.769H5	aradu	Aradu.A09	103369592	103371979	phytozome_10_2.59030883 (link is external)	3-oxo-5-alpha-steroid 4-dehydrogenase family protein; IPR001104 (3-oxo-5-alpha-steroid 4-dehydrogenase, C-terminal); GO:0005737 (cytoplasm), GO:0006629 (lipid metabolic process), GO:0016021 (integral component of membrane)
Fatty Acid Synthesis	Aradu.B2V9F	aradu	Aradu.A08	43856784	43863779	phytozome_10_2.59030883 (link is external)	3-oxo-5-alpha-steroid 4-dehydrogenase family protein; IPR001104 (3-oxo-5-alpha-steroid 4-dehydrogenase, C-terminal); GO:0005737 (cytoplasm), GO:0006629 (lipid metabolic process), GO:0016021 (integral component of membrane)	1	2	2	3	1014	0.416174	8	3	0.375
Fatty Acid Synthesis	Aradu.CTE4G	aradu	Aradu.A03	5206118	5208259	phytozome_10_2.59030883 (link is external)	3-oxo-5-alpha-steroid 4-dehydrogenase family protein; IPR001104 (3-oxo-5-alpha-steroid 4-dehydrogenase, C-terminal); GO:0005737 (cytoplasm), GO:0006629 (lipid metabolic process), GO:0016021 (integral component of membrane)
Fatty Acid Synthesis	Aradu.Y2XC4	aradu	Aradu.A09	103400990	103403084	phytozome_10_2.59030883 (link is external)	3-oxo-5-alpha-steroid 4-dehydrogenase family protein; IPR001104 (3-oxo-5-alpha-steroid 4-dehydrogenase, C-terminal); GO:0005737 (cytoplasm), GO:0006629 (lipid metabolic process), GO:0016021 (integral component of membrane)	1	1	1	2	768	0.470052	2	2	1
Fatty Acid Synthesis	Araip.104DY	araip	Araip.B02	12913249	12914005	phytozome_10_2.59030883 (link is external)	3-oxo-5-alpha-steroid 4-dehydrogenase family protein; IPR001104 (3-oxo-5-alpha-steroid 4-dehydrogenase, C-terminal); GO:0005737 (cytoplasm), GO:0006629 (lipid metabolic process), GO:0016021 (integral component of membrane)
Fatty Acid Synthesis	Araip.22S19	araip	Araip.B04	96169757	96172482	phytozome_10_2.59030883 (link is external)	3-oxo-5-alpha-steroid 4-dehydrogenase family protein; IPR001104 (3-oxo-5-alpha-steroid 4-dehydrogenase, C-terminal); GO:0005737 (cytoplasm), GO:0006629 (lipid metabolic process), GO:0016021 (integral component of membrane)	0	0	5	1	1101	0.490463	3	5	1.66667
Fatty Acid Synthesis	Araip.DJ3SV	araip	Araip.B09	124935773	124938470	phytozome_10_2.59030883 (link is external)	3-oxo-5-alpha-steroid 4-dehydrogenase family protein; IPR001104 (3-oxo-5-alpha-steroid 4-dehydrogenase, C-terminal); GO:0005737 (cytoplasm), GO:0006629 (lipid metabolic process), GO:0016021 (integral component of membrane)	0	1	0	0	903	0.466224	4	1	0.25
Fatty Acid Synthesis	Araip.JI3K3	araip	Araip.B03	7934005	7936334	phytozome_10_2.59030883 (link is external)	3-oxo-5-alpha-steroid 4-dehydrogenase family protein; IPR001104 (3-oxo-5-alpha-steroid 4-dehydrogenase, C-terminal); GO:0005737 (cytoplasm), GO:0006629 (lipid metabolic process), GO:0016021 (integral component of membrane)	0	2	0	0	1068	0.423221	6	2	0.333333
Fatty Acid Synthesis	Araip.LYL3L	araip	Araip.B09	124967405	124978086	phytozome_10_2.59030883 (link is external)	3-oxo-5-alpha-steroid 4-dehydrogenase family protein; IPR001104 (3-oxo-5-alpha-steroid 4-dehydrogenase, C-terminal); GO:0005737 (cytoplasm), GO:0006629 (lipid metabolic process), GO:0016021 (integral component of membrane)	0	2	1	0	1125	0.473778	3	2	0.666667
Fatty Acid Synthesis	Araip.YU8XN	araip	Araip.B02	12920117	12922673	phytozome_10_2.59030883 (link is external)	3-oxo-5-alpha-steroid 4-dehydrogenase family protein; IPR001104 (3-oxo-5-alpha-steroid 4-dehydrogenase, C-terminal); GO:0005737 (cytoplasm), GO:0006629 (lipid metabolic process), GO:0016021 (integral component of membrane)
Fatty Acid Synthesis	Aradu.C6RS5	aradu	Aradu.A04	87694257	87695909	phytozome_10_2.59030883 (link is external)	3-oxo-5-alpha-steroid 4-dehydrogenase family protein; IPR016636 (3-oxo-5-alpha-steroid 4-dehydrogenase); GO:0003865 (3-oxo-5-alpha-steroid 4-dehydrogenase activity), GO:0005737 (cytoplasm), GO:0006629 (lipid metabolic process), GO:0008202 (steroid metabolic process), GO:0016020 (membrane), GO:0016021 (integral component of membrane), GO:0055114 (oxidation-reduction process)	3	3	2	0	822	0.472019	3	3	1
Fatty Acid Synthesis	Aradu.GHK20	aradu	Aradu.A08	12449353	12462332	phytozome_10_2.59051523 (link is external)	acetyl-CoA carboxylase 1; IPR000022 (Carboxyl transferase), IPR000089 (Biotin/lipoyl attachment), IPR005479 (Carbamoyl-phosphate synthetase large subunit-like, ATP-binding domain), IPR013537 (Acetyl-CoA carboxylase, central domain), IPR013815 (ATP-grasp fold, subdomain 1), IPR013816 (ATP-grasp fold, subdomain 2), IPR016185 (Pre-ATP-grasp domain); GO:0003824 (catalytic activity), GO:0003989 (acety…	4	4	1	1	6831	0.437418	34	4	0.117647
Fatty Acid Synthesis	Araip.ZAK9V	araip	Araip.B07	120600483	120613531	phytozome_10_2.59051523 (link is external)	acetyl-CoA carboxylase 1; IPR000022 (Carboxyl transferase), IPR000089 (Biotin/lipoyl attachment), IPR005479 (Carbamoyl-phosphate synthetase large subunit-like, ATP-binding domain), IPR013537 (Acetyl-CoA carboxylase, central domain), IPR013815 (ATP-grasp fold, subdomain 1), IPR013816 (ATP-grasp fold, subdomain 2), IPR016185 (Pre-ATP-grasp domain); GO:0003824 (catalytic activity), GO:0003989 (acety…	4	3	6	4	6792	0.436837	33	6	0.181818
Fatty Acid Synthesis	Aradu.WDP9S	aradu	Aradu.A02	9305046	9312311	phytozome_10_2.59211672 (link is external)	acetyl-CoA carboxylase 1; IPR000089 (Biotin/lipoyl attachment), IPR005479 (Carbamoyl-phosphate synthetase large subunit-like, ATP-binding domain), IPR013815 (ATP-grasp fold, subdomain 1), IPR013816 (ATP-grasp fold, subdomain 2), IPR016185 (Pre-ATP-grasp domain); GO:0003824 (catalytic activity), GO:0005524 (ATP binding), GO:0008152 (metabolic process), GO:0016874 (ligase activity)	3	2	2	3	2286	0.451881	16	3	0.1875
Fatty Acid Synthesis	Araip.35BFZ	araip	Araip.B02	12514068	12520291	phytozome_10_2.59211672 (link is external)	acetyl-CoA carboxylase 1; IPR000089 (Biotin/lipoyl attachment), IPR005479 (Carbamoyl-phosphate synthetase large subunit-like, ATP-binding domain), IPR013815 (ATP-grasp fold, subdomain 1), IPR013816 (ATP-grasp fold, subdomain 2), IPR016185 (Pre-ATP-grasp domain); GO:0003824 (catalytic activity), GO:0005524 (ATP binding), GO:0008152 (metabolic process), GO:0016874 (ligase activity)	9	2	5	6	2343	0.446863	16	9	0.5625
Fatty Acid Synthesis	Aradu.ZF3WE	aradu	Aradu.A03	99623155	99629381	phytozome_10_2.59211672 (link is external)	acetyl-CoA carboxylase 1; IPR004549 (Acetyl-CoA carboxylase, biotin carboxylase), IPR005479 (Carbamoyl-phosphate synthetase large subunit-like, ATP-binding domain), IPR013815 (ATP-grasp fold, subdomain 1), IPR016185 (Pre-ATP-grasp domain); GO:0003824 (catalytic activity), GO:0005524 (ATP binding), GO:0008152 (metabolic process), GO:0016874 (ligase activity)	3	3	3	3	1623	0.444855	18	3	0.166667
Fatty Acid Synthesis	Aradu.ET2TE	aradu	Aradu.A05	88078302	88084847	phytozome_10_2.59211672 (link is external)	acetyl-CoA carboxylase 2; IPR004549 (Acetyl-CoA carboxylase, biotin carboxylase), IPR005479 (Carbamoyl-phosphate synthetase large subunit-like, ATP-binding domain), IPR013815 (ATP-grasp fold, subdomain 1), IPR016185 (Pre-ATP-grasp domain); GO:0003824 (catalytic activity), GO:0005524 (ATP binding), GO:0008152 (metabolic process), GO:0016874 (ligase activity)
Fatty Acid Synthesis	Araip.KVI16	araip	Araip.B05	140668281	140675586	phytozome_10_2.59211672 (link is external)	acetyl-CoA carboxylase 2; IPR004549 (Acetyl-CoA carboxylase, biotin carboxylase), IPR005479 (Carbamoyl-phosphate synthetase large subunit-like, ATP-binding domain), IPR013815 (ATP-grasp fold, subdomain 1), IPR016185 (Pre-ATP-grasp domain); GO:0003824 (catalytic activity), GO:0005524 (ATP binding), GO:0008152 (metabolic process), GO:0016874 (ligase activity)	0	2	0	0	1584	0.46149	16	2	0.125
Fatty Acid Synthesis	Araip.W3HRA	araip	Araip.B05	132706865	132710953	phytozome_10_2.59211672 (link is external)	acetyl-CoA carboxylase biotin carboxylase subunit; IPR001910 (Inosine/uridine-preferring nucleoside hydrolase domain), IPR007991 (RNA polymerase I specific transcription initiation factor RRN3), IPR016038 (Thiolase-like, subgroup), IPR016185 (Pre-ATP-grasp domain); GO:0003824 (catalytic activity), GO:0008152 (metabolic process)	13	15	6	10	1416	0.481638	10	15	1.5
Fatty Acid Synthesis	Araip.Z9LG3	araip	Araip.B03	85415651	85423692	phytozome_10_2.59211672 (link is external)	acetyl-CoA carboxylase biotin carboxylase subunit; IPR005479 (Carbamoyl-phosphate synthetase large subunit-like, ATP-binding domain), IPR013816 (ATP-grasp fold, subdomain 2); GO:0005524 (ATP binding), GO:0016874 (ligase activity)	7	9	0	4	1047	0.453677	19	9	0.473684
Fatty Acid Synthesis	Aradu.IVL7E	aradu	Aradu.A06	37972060	37985335	phytozome_10_2.59147664 (link is external)	acetyl-CoA carboxylase biotin carboxylase subunit; IPR016185 (Pre-ATP-grasp domain); GO:0003824 (catalytic activity), GO:0008152 (metabolic process)	15	9	6	12	1524	0.475066	12	15	1.25
Fatty Acid Synthesis	Aradu.I330N	aradu	Aradu.A06	22830997	22831561	phytozome_10_2.59268829 (link is external)	acetyl-CoA carboxylase carboxyltransferase beta subunit [Glycine max]
Fatty Acid Synthesis	Aradu.14CMN	aradu	Aradu.A04	87674854	87681450	phytozome_10_2.59294079 (link is external)	acetyl-CoA carboxylase, carboxyl transferase, alpha subunit; IPR001095 (Acetyl-CoA carboxylase, alpha subunit); GO:0003989 (acetyl-CoA carboxylase activity), GO:0006633 (fatty acid biosynthetic process), GO:0009317 (acetyl-CoA carboxylase complex)	0	0	0	2	2307	0.442133	12	2	0.166667
Fatty Acid Synthesis	Aradu.Z0G82	aradu	Aradu.A04	109433177	109437552	phytozome_10_2.59294079 (link is external)	acetyl-CoA carboxylase, carboxyl transferase, alpha subunit; IPR001095 (Acetyl-CoA carboxylase, alpha subunit); GO:0003989 (acetyl-CoA carboxylase activity), GO:0006633 (fatty acid biosynthetic process), GO:0009317 (acetyl-CoA carboxylase complex)	4	0	2	2	2199	0.411551	12	4	0.333333
Fatty Acid Synthesis	Araip.77JRH	araip	Araip.B04	118070409	118074859	phytozome_10_2.59294079 (link is external)	acetyl-CoA carboxylase, carboxyl transferase, alpha subunit; IPR001095 (Acetyl-CoA carboxylase, alpha subunit); GO:0003989 (acetyl-CoA carboxylase activity), GO:0006633 (fatty acid biosynthetic process), GO:0009317 (acetyl-CoA carboxylase complex)	0	0	0	12	1986	0.418429	11	12	1.09091
Fatty Acid Synthesis	Araip.7H2NS	araip	Araip.B04	96082631	96089289	phytozome_10_2.59294079 (link is external)	acetyl-CoA carboxylase, carboxyl transferase, alpha subunit; IPR001095 (Acetyl-CoA carboxylase, alpha subunit); GO:0003989 (acetyl-CoA carboxylase activity), GO:0006633 (fatty acid biosynthetic process), GO:0009317 (acetyl-CoA carboxylase complex)	0	0	0	2	2349	0.442316	12	2	0.166667
Fatty Acid Synthesis	Aradu.8I5PT	aradu	Aradu.A01	48404418	48405153	phytozome_10_2.59268829 (link is external)	Acetyl-coenzyme A carboxylase carboxyl transferase subunit beta, chloroplastic n=21 Tax=Viridiplantae RepID=ACCD_NICSY; IPR000438 (Acetyl-CoA carboxylase carboxyl transferase, beta subunit); GO:0003989 (acetyl-CoA carboxylase activity), GO:0006633 (fatty acid biosynthetic process), GO:0009317 (acetyl-CoA carboxylase complex), GO:0016874 (ligase activity)
Fatty Acid Synthesis	Aradu.A2CMF	aradu	Adur1328	81372	82500	phytozome_10_2.59268829 (link is external)	Acetyl-coenzyme A carboxylase carboxyl transferase subunit beta, chloroplastic n=21 Tax=Viridiplantae RepID=ACCD_NICSY; IPR000438 (Acetyl-CoA carboxylase carboxyl transferase, beta subunit); GO:0003989 (acetyl-CoA carboxylase activity), GO:0006633 (fatty acid biosynthetic process), GO:0009317 (acetyl-CoA carboxylase complex), GO:0016874 (ligase activity)
Fatty Acid Synthesis	Aradu.M496V	aradu	Aradu.A01	48405376	48406388	phytozome_10_2.59268829 (link is external)	Acetyl-coenzyme A carboxylase carboxyl transferase subunit beta, chloroplastic n=21 Tax=Viridiplantae RepID=ACCD_NICSY; IPR000438 (Acetyl-CoA carboxylase carboxyl transferase, beta subunit); GO:0003989 (acetyl-CoA carboxylase activity), GO:0006633 (fatty acid biosynthetic process), GO:0009317 (acetyl-CoA carboxylase complex), GO:0016874 (ligase activity)
Fatty Acid Synthesis	Aradu.S4BT0	aradu	Aradu.A01	29772824	29774256	phytozome_10_2.59268829 (link is external)	Acetyl-coenzyme A carboxylase carboxyl transferase subunit beta, chloroplastic n=21 Tax=Viridiplantae RepID=ACCD_NICSY; IPR000438 (Acetyl-CoA carboxylase carboxyl transferase, beta subunit); GO:0003989 (acetyl-CoA carboxylase activity), GO:0006633 (fatty acid biosynthetic process), GO:0009317 (acetyl-CoA carboxylase complex), GO:0016874 (ligase activity)
Fatty Acid Synthesis	Araip.HSM8L	araip	Aipa451	15513	16867	phytozome_10_2.59268829 (link is external)	Acetyl-coenzyme A carboxylase carboxyl transferase subunit beta, chloroplastic n=21 Tax=Viridiplantae RepID=ACCD_NICSY; IPR000438 (Acetyl-CoA carboxylase carboxyl transferase, beta subunit); GO:0003989 (acetyl-CoA carboxylase activity), GO:0006633 (fatty acid biosynthetic process), GO:0009317 (acetyl-CoA carboxylase complex), GO:0016874 (ligase activity)
Fatty Acid Synthesis	Aradu.AE2VJ	aradu	Adur2018	12789	14589	phytozome_10_2.59268829 (link is external)	Acetyl-coenzyme A carboxylase carboxyl transferase subunit beta, chloroplastic n=35 Tax=Mesangiospermae RepID=D3WBE7_9AQUA; IPR000438 (Acetyl-CoA carboxylase carboxyl transferase, beta subunit); GO:0003989 (acetyl-CoA carboxylase activity), GO:0006633 (fatty acid biosynthetic process), GO:0009317 (acetyl-CoA carboxylase complex), GO:0016874 (ligase activity)
Fatty Acid Synthesis	Aradu.B8Y6C	aradu	Adur1328	59443	61243	phytozome_10_2.59268829 (link is external)	Acetyl-coenzyme A carboxylase carboxyl transferase subunit beta, chloroplastic n=35 Tax=Mesangiospermae RepID=D3WBE7_9AQUA; IPR000438 (Acetyl-CoA carboxylase carboxyl transferase, beta subunit); GO:0003989 (acetyl-CoA carboxylase activity), GO:0006633 (fatty acid biosynthetic process), GO:0009317 (acetyl-CoA carboxylase complex), GO:0016874 (ligase activity)
Fatty Acid Synthesis	Aradu.CX9XP	aradu	Adur1678	30087	31887	phytozome_10_2.59268829 (link is external)	Acetyl-coenzyme A carboxylase carboxyl transferase subunit beta, chloroplastic n=35 Tax=Mesangiospermae RepID=D3WBE7_9AQUA; IPR000438 (Acetyl-CoA carboxylase carboxyl transferase, beta subunit); GO:0003989 (acetyl-CoA carboxylase activity), GO:0006633 (fatty acid biosynthetic process), GO:0009317 (acetyl-CoA carboxylase complex), GO:0016874 (ligase activity)
Fatty Acid Synthesis	Aradu.G2CVV	aradu	Adur2017	4850	6650	phytozome_10_2.59268829 (link is external)	Acetyl-coenzyme A carboxylase carboxyl transferase subunit beta, chloroplastic n=35 Tax=Mesangiospermae RepID=D3WBE7_9AQUA; IPR000438 (Acetyl-CoA carboxylase carboxyl transferase, beta subunit); GO:0003989 (acetyl-CoA carboxylase activity), GO:0006633 (fatty acid biosynthetic process), GO:0009317 (acetyl-CoA carboxylase complex), GO:0016874 (ligase activity)
Fatty Acid Synthesis	Aradu.NZ9G2	aradu	Aradu.A06	70064913	70066195	phytozome_10_2.59268829 (link is external)	Acetyl-coenzyme A carboxylase carboxyl transferase subunit beta, chloroplastic n=35 Tax=Mesangiospermae RepID=D3WBE7_9AQUA; IPR000438 (Acetyl-CoA carboxylase carboxyl transferase, beta subunit); GO:0003989 (acetyl-CoA carboxylase activity), GO:0006633 (fatty acid biosynthetic process), GO:0009317 (acetyl-CoA carboxylase complex), GO:0016874 (ligase activity)
Fatty Acid Synthesis	Aradu.UZ2FF	aradu	Adur1579	27812	29612	phytozome_10_2.59268829 (link is external)	Acetyl-coenzyme A carboxylase carboxyl transferase subunit beta, chloroplastic n=35 Tax=Mesangiospermae RepID=D3WBE7_9AQUA; IPR000438 (Acetyl-CoA carboxylase carboxyl transferase, beta subunit); GO:0003989 (acetyl-CoA carboxylase activity), GO:0006633 (fatty acid biosynthetic process), GO:0009317 (acetyl-CoA carboxylase complex), GO:0016874 (ligase activity)
Fatty Acid Synthesis	Aradu.Y2FSE	aradu	Adur1579	7629	9429	phytozome_10_2.59268829 (link is external)	Acetyl-coenzyme A carboxylase carboxyl transferase subunit beta, chloroplastic n=35 Tax=Mesangiospermae RepID=D3WBE7_9AQUA; IPR000438 (Acetyl-CoA carboxylase carboxyl transferase, beta subunit); GO:0003989 (acetyl-CoA carboxylase activity), GO:0006633 (fatty acid biosynthetic process), GO:0009317 (acetyl-CoA carboxylase complex), GO:0016874 (ligase activity)
Fatty Acid Synthesis	Aradu.B0TIL	aradu	Aradu.A04	114415963	114419564	phytozome_10_2.59279285 (link is external)	acyl carrier protein 1; IPR003231 (Acyl carrier protein (ACP)), IPR009081 (Acyl carrier protein-like); GO:0006633 (fatty acid biosynthetic process)
Fatty Acid Synthesis	Aradu.K42LN	aradu	Aradu.A04	6418188	6420803	phytozome_10_2.59279285 (link is external)	acyl carrier protein 1; IPR003231 (Acyl carrier protein (ACP)), IPR009081 (Acyl carrier protein-like); GO:0006633 (fatty acid biosynthetic process)	1	1	1	2	390	0.435897	4	2	0.5
Fatty Acid Synthesis	Araip.BQ2U7	araip	Araip.B04	7782735	7785197	phytozome_10_2.59279285 (link is external)	acyl carrier protein 1; IPR003231 (Acyl carrier protein (ACP)), IPR009081 (Acyl carrier protein-like); GO:0006633 (fatty acid biosynthetic process)	1	1	1	2	390	0.433333	4	2	0.5
Fatty Acid Synthesis	Araip.M9QUH	araip	Araip.B04	124200631	124204229	phytozome_10_2.59279285 (link is external)	acyl carrier protein 1; IPR003231 (Acyl carrier protein (ACP)), IPR009081 (Acyl carrier protein-like); GO:0006633 (fatty acid biosynthetic process)
Fatty Acid Synthesis	Aradu.98QDW	aradu	Aradu.A04	3160406	3162780	phytozome_10_2.59279285 (link is external)	acyl carrier protein 4; IPR003231 (Acyl carrier protein (ACP)), IPR009081 (Acyl carrier protein-like); GO:0006633 (fatty acid biosynthetic process), GO:0031177 (phosphopantetheine binding)
Fatty Acid Synthesis	Aradu.YI73Y	aradu	Aradu.A06	4332688	4335260	phytozome_10_2.59279285 (link is external)	acyl carrier protein 4; IPR003231 (Acyl carrier protein (ACP)), IPR009081 (Acyl carrier protein-like); GO:0006633 (fatty acid biosynthetic process), GO:0031177 (phosphopantetheine binding)
Fatty Acid Synthesis	Araip.E13W5	araip	Araip.B06	14283000	14285791	phytozome_10_2.59279285 (link is external)	acyl carrier protein 4; IPR003231 (Acyl carrier protein (ACP)), IPR009081 (Acyl carrier protein-like); GO:0006633 (fatty acid biosynthetic process), GO:0031177 (phosphopantetheine binding)
Fatty Acid Synthesis	Araip.VA90H	araip	Araip.B04	4411973	4414549	phytozome_10_2.59279285 (link is external)	acyl carrier protein 4; IPR003231 (Acyl carrier protein (ACP)), IPR009081 (Acyl carrier protein-like); GO:0006633 (fatty acid biosynthetic process), GO:0031177 (phosphopantetheine binding)
Fatty Acid Synthesis	Aradu.AY0CP	aradu	Aradu.A03	107298464	107299203	phytozome_10_2.59279285 (link is external)	acyl carrier protein 4; IPR009081 (Acyl carrier protein-like)	0	3	3	3	423	0.456265	4	3	0.75
Fatty Acid Synthesis	Aradu.BAL6K	aradu	Aradu.A10	107698362	107701509	phytozome_10_2.59279285 (link is external)	acyl carrier protein 4; IPR009081 (Acyl carrier protein-like)
Fatty Acid Synthesis	Aradu.C27S1	aradu	Adur2495	480	1518	phytozome_10_2.59279285 (link is external)	acyl carrier protein 4; IPR009081 (Acyl carrier protein-like)	0	2	0	0	669	0.565022	3	2	0.666667
Fatty Acid Synthesis	Aradu.J8RW0	aradu	Aradu.A10	107826127	107828013	phytozome_10_2.59279285 (link is external)	acyl carrier protein 4; IPR009081 (Acyl carrier protein-like)
Fatty Acid Synthesis	Araip.FK11I	araip	Araip.B01	116360557	116364406	phytozome_10_2.59279285 (link is external)	acyl carrier protein 4; IPR009081 (Acyl carrier protein-like)	8	6	6	5	306	0.441176	6	8	1.33333
Fatty Acid Synthesis	Araip.0QC6N	araip	Araip.B01	116475084	116479550	phytozome_10_2.59287577 (link is external)	acyl carrier protein 4; IPR009081 (Acyl carrier protein-like)	6	7	6	4	909	0.489549	8	7	0.875
Fatty Acid Synthesis	Araip.292V4	araip	Araip.B03	108317863	108318878	phytozome_10_2.59279285 (link is external)	acyl carrier protein 4; IPR009081 (Acyl carrier protein-like); GO:0031177 (phosphopantetheine binding)	3	3	2	2	453	0.456954	4	3	0.75
Fatty Acid Synthesis	Aradu.200CK	aradu	Aradu.A04	113839319	113841213	phytozome_10_2.59279285 (link is external)	acyl carrier protein 5; IPR003231 (Acyl carrier protein (ACP)), IPR009081 (Acyl carrier protein-like); GO:0006633 (fatty acid biosynthetic process)
Fatty Acid Synthesis	Araip.AQ14G	araip	Araip.B04	123818255	123820536	phytozome_10_2.59279285 (link is external)	acyl carrier protein 5; IPR003231 (Acyl carrier protein (ACP)), IPR009081 (Acyl carrier protein-like); GO:0006633 (fatty acid biosynthetic process)
Fatty Acid Synthesis	Aradu.P9PIK	aradu	Aradu.A02	87962453	87970352	phytozome_10_2.59048499 (link is external)	acyl-CoA synthetase 5; IPR000873 (AMP-dependent synthetase/ligase), IPR009081 (Acyl carrier protein-like), IPR011047 (Quinonprotein alcohol dehydrogenase-like superfamily), IPR025110 (AMP-binding enzyme C-terminal domain); GO:0003824 (catalytic activity), GO:0008152 (metabolic process)	9	5	2	6	3654	0.408593	16	9	0.5625
Fatty Acid Synthesis	Araip.5R5N0	araip	Araip.B02	101289352	101296816	phytozome_10_2.59048499 (link is external)	acyl-CoA synthetase 5; IPR000873 (AMP-dependent synthetase/ligase), IPR009081 (Acyl carrier protein-like), IPR011047 (Quinonprotein alcohol dehydrogenase-like superfamily), IPR025110 (AMP-binding enzyme C-terminal domain); GO:0003824 (catalytic activity), GO:0008152 (metabolic process)	9	4	4	6	3651	0.409203	16	9	0.5625
Fatty Acid Synthesis	Araip.65QGW	araip	Araip.B04	116076869	116078423	phytozome_10_2.59189251(link is external)	acyl-CoA thioesterase	1	2	3	3	342	0.49	3	3	1
Fatty Acid Synthesis	Aradu.SL9AV	aradu	Aradu.A06	16960661	16964653	phytozome_10_2.59049479(link is external)	alpha/beta-Hydrolases superfamily protein; IPR000073 (Alpha/beta hydrolase fold-1), IPR000639 (Epoxide hydrolase-like); GO:0003824 (catalytic activity)	1	1	2	0	1191	0.44	9	2	0.222222
Fatty Acid Synthesis	Araip.14067	araip	Araip.B06	804605	808555	phytozome_10_2.59049479(link is external)	alpha/beta-Hydrolases superfamily protein; IPR000073 (Alpha/beta hydrolase fold-1), IPR000639 (Epoxide hydrolase-like); GO:0003824 (catalytic activity)	3	4	0	2	1191	0.44	10	4	0.4
Fatty Acid Synthesis	Araip.DU22K	araip	Araip.B07	104197143	104202924	phytozome_10_2.59049479(link is external)	alpha/beta-Hydrolases superfamily protein; IPR000073 (Alpha/beta hydrolase fold-1), IPR000639 (Epoxide hydrolase-like); GO:0003824 (catalytic activity)	6	3	4	2	834	0.43	10	6	0.6
Fatty Acid Synthesis	Aradu.SYE5N	aradu	Aradu.A01	1159888	1164824	phytozome_10_2.59065839(link is external)	alpha/beta-Hydrolases superfamily protein; IPR000073 (Alpha/beta hydrolase fold-1), IPR000639 (Epoxide hydrolase-like); GO:0003824 (catalytic activity)
Fatty Acid Synthesis	Araip.G56Y8	araip	Araip.B01	14208003	14211888	phytozome_10_2.59065839(link is external)	alpha/beta-Hydrolases superfamily protein; IPR000073 (Alpha/beta hydrolase fold-1), IPR000639 (Epoxide hydrolase-like); GO:0003824 (catalytic activity)	0	1	2	0	951	0.47	4	2	0.5
Fatty Acid Synthesis	Aradu.89S1X	aradu	Aradu.A10	5613899	5615592	phytozome_10_2.59265105(link is external)	alpha/beta-Hydrolases superfamily protein; IPR000073 (Alpha/beta hydrolase fold-1), IPR000639 (Epoxide hydrolase-like); GO:0003824 (catalytic activity)
Fatty Acid Synthesis	Aradu.9B91T	aradu	Aradu.A10	12128352	12131388	phytozome_10_2.59265105(link is external)	alpha/beta-Hydrolases superfamily protein; IPR000073 (Alpha/beta hydrolase fold-1), IPR000639 (Epoxide hydrolase-like); GO:0003824 (catalytic activity)
Fatty Acid Synthesis	Araip.6MZ14	araip	Araip.B03	129827330	129829584	phytozome_10_2.59265105(link is external)	alpha/beta-Hydrolases superfamily protein; IPR000073 (Alpha/beta hydrolase fold-1), IPR000639 (Epoxide hydrolase-like); GO:0003824 (catalytic activity)	3	0	0	0	993	0.51	4	3	0.75
Fatty Acid Synthesis	Araip.J2LD8	araip	Araip.B10	9796515	9798552	phytozome_10_2.59265105(link is external)	alpha/beta-Hydrolases superfamily protein; IPR000073 (Alpha/beta hydrolase fold-1), IPR000639 (Epoxide hydrolase-like); GO:0003824 (catalytic activity)
Fatty Acid Synthesis	Araip.J5S8V	araip	Araip.B10	18117292	18120384	phytozome_10_2.59265105(link is external)	alpha/beta-Hydrolases superfamily protein; IPR000073 (Alpha/beta hydrolase fold-1), IPR000639 (Epoxide hydrolase-like); GO:0003824 (catalytic activity)	2	2	2	2	1047	0.49	7	2	0.285714
Fatty Acid Synthesis	Aradu.1A3FB	aradu	Aradu.A06	103044490	103050419	phytozome_10_2.59207230(link is external)	alpha/beta-Hydrolases superfamily protein; IPR000639 (Epoxide hydrolase-like); GO:0003824 (catalytic activity)	2	3	0	0	1236	0.45	11	3	0.272727
Fatty Acid Synthesis	Araip.3YS8U	araip	Araip.B06	127214418	127221811	phytozome_10_2.59207230(link is external)	alpha/beta-Hydrolases superfamily protein; IPR000639 (Epoxide hydrolase-like); GO:0003824 (catalytic activity)	1	2	1	1	1248	0.45	11	2	0.181818
Fatty Acid Synthesis	Aradu.31RVV	aradu	Aradu.A03	7819123	7820695	phytozome_10_2.59177652 (link is external)	alpha/beta-Hydrolases superfamily protein; IPR002921 (Lipase, class 3); GO:0004806 (triglyceride lipase activity), GO:0006629 (lipid metabolic process)
Fatty Acid Synthesis	Aradu.7P7FQ	aradu	Aradu.A03	132699604	132701101	phytozome_10_2.59177652 (link is external)	alpha/beta-Hydrolases superfamily protein; IPR002921 (Lipase, class 3); GO:0004806 (triglyceride lipase activity), GO:0006629 (lipid metabolic process)
Fatty Acid Synthesis	Aradu.J3FIC	aradu	Aradu.A09	98997529	98999677	phytozome_10_2.59177652 (link is external)	alpha/beta-Hydrolases superfamily protein; IPR002921 (Lipase, class 3); GO:0004806 (triglyceride lipase activity), GO:0006629 (lipid metabolic process)
Fatty Acid Synthesis	Aradu.K5CZR	aradu	Aradu.A02	10680317	10687296	phytozome_10_2.59177652 (link is external)	alpha/beta-Hydrolases superfamily protein; IPR002921 (Lipase, class 3); GO:0004806 (triglyceride lipase activity), GO:0006629 (lipid metabolic process)
Fatty Acid Synthesis	Aradu.T0LS0	aradu	Aradu.A06	15670703	15673724	phytozome_10_2.59177652 (link is external)	alpha/beta-Hydrolases superfamily protein; IPR002921 (Lipase, class 3); GO:0004806 (triglyceride lipase activity), GO:0006629 (lipid metabolic process)
Fatty Acid Synthesis	Aradu.YH03P	aradu	Aradu.A10	2073043	2074695	phytozome_10_2.59177652 (link is external)	alpha/beta-Hydrolases superfamily protein; IPR002921 (Lipase, class 3); GO:0004806 (triglyceride lipase activity), GO:0006629 (lipid metabolic process)
Fatty Acid Synthesis	Aradu.Z61UP	aradu	Aradu.A06	15664928	15667493	phytozome_10_2.59177652 (link is external)	alpha/beta-Hydrolases superfamily protein; IPR002921 (Lipase, class 3); GO:0004806 (triglyceride lipase activity), GO:0006629 (lipid metabolic process)
Fatty Acid Synthesis	Araip.37TH3	araip	Araip.B03	24990077	24993083	phytozome_10_2.59177652 (link is external)	alpha/beta-Hydrolases superfamily protein; IPR002921 (Lipase, class 3); GO:0004806 (triglyceride lipase activity), GO:0006629 (lipid metabolic process)
Fatty Acid Synthesis	Araip.C3SNG	araip	Araip.B10	3686414	3688175	phytozome_10_2.59177652 (link is external)	alpha/beta-Hydrolases superfamily protein; IPR002921 (Lipase, class 3); GO:0004806 (triglyceride lipase activity), GO:0006629 (lipid metabolic process)	0	1	1	1	1167	0.45844	3	1	0.333333
Fatty Acid Synthesis	Araip.SV5JG	araip	Araip.B03	133833206	133834697	phytozome_10_2.59177652 (link is external)	alpha/beta-Hydrolases superfamily protein; IPR002921 (Lipase, class 3); GO:0004806 (triglyceride lipase activity), GO:0006629 (lipid metabolic process)
Fatty Acid Synthesis	Araip.XFW7H	araip	Araip.B06	1429519	1432965	phytozome_10_2.59177652 (link is external)	alpha/beta-Hydrolases superfamily protein; IPR002921 (Lipase, class 3); GO:0004806 (triglyceride lipase activity), GO:0006629 (lipid metabolic process)
Fatty Acid Synthesis	Aradu.FBG4E	aradu	Aradu.A03	22025430	22034687	phytozome_10_2.59299004 (link is external)	AMP-dependent synthetase and ligase family protein; IPR000873 (AMP-dependent synthetase/ligase), IPR009081 (Acyl carrier protein-like), IPR011004 (Trimeric LpxA-like), IPR011614 (Catalase core domain), IPR018028 (Catalase, mono-functional, haem-containing), IPR020835 (Catalase-like domain); GO:0003824 (catalytic activity), GO:0004096 (catalase activity), GO:0006979 (response to oxidative stress),…
Fatty Acid Synthesis	Araip.DY3YQ	araip	Araip.B03	24288260	24297072	phytozome_10_2.59299004 (link is external)	AMP-dependent synthetase and ligase family protein; IPR000873 (AMP-dependent synthetase/ligase), IPR009081 (Acyl carrier protein-like), IPR011004 (Trimeric LpxA-like), IPR011614 (Catalase core domain), IPR020835 (Catalase-like domain); GO:0003824 (catalytic activity), GO:0004096 (catalase activity), GO:0008152 (metabolic process), GO:0020037 (heme binding), GO:0031177 (phosphopantetheine binding)…
Fatty Acid Synthesis	Aradu.EY98F	aradu	Aradu.A03	3233047	3239350	phytozome_10_2.59299004 (link is external)	AMP-dependent synthetase and ligase family protein; IPR000873 (AMP-dependent synthetase/ligase), IPR009081 (Acyl carrier protein-like), IPR011004 (Trimeric LpxA-like); GO:0003824 (catalytic activity), GO:0008152 (metabolic process), GO:0031177 (phosphopantetheine binding)
Fatty Acid Synthesis	Araip.09UIA	araip	Araip.B03	5961196	5967832	phytozome_10_2.59299004 (link is external)	AMP-dependent synthetase and ligase family protein; IPR000873 (AMP-dependent synthetase/ligase), IPR009081 (Acyl carrier protein-like), IPR011004 (Trimeric LpxA-like); GO:0003824 (catalytic activity), GO:0008152 (metabolic process), GO:0031177 (phosphopantetheine binding)
Fatty Acid Synthesis	Aradu.37C4I	aradu	Aradu.A01	100809457	100812944	phytozome_10_2.59309244 (link is external)	aspartic proteinase A1; IPR001461 (Aspartic peptidase), IPR011001 (Saposin-like), IPR021109 (Aspartic peptidase domain); GO:0004190 (aspartic-type endopeptidase activity), GO:0006508 (proteolysis), GO:0006629 (lipid metabolic process)
Fatty Acid Synthesis	Aradu.577TS	aradu	Aradu.A03	41070617	41075191	phytozome_10_2.59309244 (link is external)	aspartic proteinase A1; IPR001461 (Aspartic peptidase), IPR011001 (Saposin-like), IPR021109 (Aspartic peptidase domain); GO:0004190 (aspartic-type endopeptidase activity), GO:0006508 (proteolysis), GO:0006629 (lipid metabolic process)	4	6	2	5	1464	0.392077	15	6	0.4
Fatty Acid Synthesis	Aradu.H4MY7	aradu	Aradu.A09	21580692	21585748	phytozome_10_2.59309244 (link is external)	aspartic proteinase A1; IPR001461 (Aspartic peptidase), IPR011001 (Saposin-like), IPR021109 (Aspartic peptidase domain); GO:0004190 (aspartic-type endopeptidase activity), GO:0006508 (proteolysis), GO:0006629 (lipid metabolic process)	2	2	2	2	1482	0.433198	14	2	0.142857
Fatty Acid Synthesis	Aradu.K4NXS	aradu	Aradu.A01	98917615	98921470	phytozome_10_2.59309244 (link is external)	aspartic proteinase A1; IPR001461 (Aspartic peptidase), IPR011001 (Saposin-like), IPR021109 (Aspartic peptidase domain); GO:0004190 (aspartic-type endopeptidase activity), GO:0006508 (proteolysis), GO:0006629 (lipid metabolic process)	4	3	4	4	1515	0.446205	13	4	0.307692
Fatty Acid Synthesis	Aradu.P0QYB	aradu	Aradu.A06	5933703	5937523	phytozome_10_2.59309244 (link is external)	aspartic proteinase A1; IPR001461 (Aspartic peptidase), IPR011001 (Saposin-like), IPR021109 (Aspartic peptidase domain); GO:0004190 (aspartic-type endopeptidase activity), GO:0006508 (proteolysis), GO:0006629 (lipid metabolic process)	1	1	1	1	1518	0.424901	14	1	0.0714286
Fatty Acid Synthesis	Aradu.QSH92	aradu	Aradu.A04	4830590	4833624	phytozome_10_2.59309244 (link is external)	aspartic proteinase A1; IPR001461 (Aspartic peptidase), IPR011001 (Saposin-like), IPR021109 (Aspartic peptidase domain); GO:0004190 (aspartic-type endopeptidase activity), GO:0006508 (proteolysis), GO:0006629 (lipid metabolic process)	2	3	2	4	1635	0.429969	13	4	0.307692
Fatty Acid Synthesis	Araip.03RBH	araip	Araip.B03	73546814	73551344	phytozome_10_2.59309244 (link is external)	aspartic proteinase A1; IPR001461 (Aspartic peptidase), IPR011001 (Saposin-like), IPR021109 (Aspartic peptidase domain); GO:0004190 (aspartic-type endopeptidase activity), GO:0006508 (proteolysis), GO:0006629 (lipid metabolic process)	3	7	3	6	1536	0.390625	14	7	0.5
Fatty Acid Synthesis	Araip.485LJ	araip	Araip.B01	123532410	123535965	phytozome_10_2.59309244 (link is external)	aspartic proteinase A1; IPR001461 (Aspartic peptidase), IPR011001 (Saposin-like), IPR021109 (Aspartic peptidase domain); GO:0004190 (aspartic-type endopeptidase activity), GO:0006508 (proteolysis), GO:0006629 (lipid metabolic process)	0	0	0	1	1494	0.404284	14	1	0.0714286
Fatty Acid Synthesis	Araip.4X89N	araip	Araip.B06	11114758	11123382	phytozome_10_2.59309244 (link is external)	aspartic proteinase A1; IPR001461 (Aspartic peptidase), IPR011001 (Saposin-like), IPR021109 (Aspartic peptidase domain); GO:0004190 (aspartic-type endopeptidase activity), GO:0006508 (proteolysis), GO:0006629 (lipid metabolic process)
Fatty Acid Synthesis	Araip.F0Z9B	araip	Araip.B04	6155435	6159511	phytozome_10_2.59309244 (link is external)	aspartic proteinase A1; IPR001461 (Aspartic peptidase), IPR011001 (Saposin-like), IPR021109 (Aspartic peptidase domain); GO:0004190 (aspartic-type endopeptidase activity), GO:0006508 (proteolysis), GO:0006629 (lipid metabolic process)	3	3	2	8	1500	0.44	14	8	0.571429
Fatty Acid Synthesis	Araip.PFR0R	araip	Araip.B01	126866740	126871273	phytozome_10_2.59309244 (link is external)	aspartic proteinase A1; IPR001461 (Aspartic peptidase), IPR011001 (Saposin-like), IPR021109 (Aspartic peptidase domain); GO:0004190 (aspartic-type endopeptidase activity), GO:0006508 (proteolysis), GO:0006629 (lipid metabolic process)	3	4	3	3	1506	0.445551	14	4	0.285714
Fatty Acid Synthesis	Araip.T6DD9	araip	Araip.B09	27440075	27445131	phytozome_10_2.59309244 (link is external)	aspartic proteinase A1; IPR001461 (Aspartic peptidase), IPR011001 (Saposin-like), IPR021109 (Aspartic peptidase domain); GO:0004190 (aspartic-type endopeptidase activity), GO:0006508 (proteolysis), GO:0006629 (lipid metabolic process)	2	3	3	3	1530	0.432026	13	3	0.230769
Fatty Acid Synthesis	Aradu.CP1HR	aradu	Aradu.A09	72314014	72315310	phytozome_10_2.59063307 (link is external)	biotin carboxyl carrier acetyl-CoA carboxylase	0	1	0	0	669	0.421525	3	1	0.333333
Fatty Acid Synthesis	Araip.I6HDR	araip	Araip.B09	88111935	88113221	phytozome_10_2.59063307 (link is external)	biotin carboxyl carrier acetyl-CoA carboxylase
Fatty Acid Synthesis	Aradu.JL4FG	aradu	Aradu.A07	71176459	71179628	phytozome_10_2.59063307 (link is external)	biotin carboxyl carrier acetyl-CoA carboxylase; IPR000089 (Biotin/lipoyl attachment)	1	1	1	1	270	0.444444	8	1	0.125
Fatty Acid Synthesis	Araip.27LUR	araip	Araip.B08	5908	9193	phytozome_10_2.59063307 (link is external)	biotin carboxyl carrier acetyl-CoA carboxylase; IPR000089 (Biotin/lipoyl attachment)	1	0	0	1	270	0.433333	9	1	0.111111
Fatty Acid Synthesis	Araip.2MY0H	araip	Araip.B07	8543667	8547934	phytozome_10_2.59063307 (link is external)	biotin carboxyl carrier acetyl-CoA carboxylase; IPR000089 (Biotin/lipoyl attachment)
Fatty Acid Synthesis	Araip.NW7GZ	araip	Araip.B10	25417703	25422298	phytozome_10_2.59063307 (link is external)	biotin carboxyl carrier acetyl-CoA carboxylase; IPR000089 (Biotin/lipoyl attachment)
Fatty Acid Synthesis	Aradu.0JT6M	aradu	Aradu.A04	118543272	118546602	phytozome_10_2.59063307 (link is external)	biotin carboxyl carrier acetyl-CoA carboxylase; IPR000089 (Biotin/lipoyl attachment), IPR001249 (Acetyl-CoA biotin carboxyl carrier); GO:0003989 (acetyl-CoA carboxylase activity), GO:0006633 (fatty acid biosynthetic process), GO:0009317 (acetyl-CoA carboxylase complex)	0	0	1	0	882	0.469388	8	1	0.125
Fatty Acid Synthesis	Aradu.CG4KR	aradu	Aradu.A10	102159173	102162788	phytozome_10_2.59063307 (link is external)	biotin carboxyl carrier acetyl-CoA carboxylase; IPR000089 (Biotin/lipoyl attachment), IPR001249 (Acetyl-CoA biotin carboxyl carrier); GO:0003989 (acetyl-CoA carboxylase activity), GO:0006633 (fatty acid biosynthetic process), GO:0009317 (acetyl-CoA carboxylase complex)	2	2	2	2	873	0.478809	7	2	0.285714
Fatty Acid Synthesis	Aradu.JDP66	aradu	Aradu.A04	113603491	113609051	phytozome_10_2.59063307 (link is external)	biotin carboxyl carrier acetyl-CoA carboxylase; IPR000089 (Biotin/lipoyl attachment), IPR001249 (Acetyl-CoA biotin carboxyl carrier); GO:0003989 (acetyl-CoA carboxylase activity), GO:0006633 (fatty acid biosynthetic process), GO:0009317 (acetyl-CoA carboxylase complex)	2	1	2	2	828	0.4843	7	2	0.285714
Fatty Acid Synthesis	Araip.4I8QR	araip	Araip.B10	128333757	128336724	phytozome_10_2.59063307 (link is external)	biotin carboxyl carrier acetyl-CoA carboxylase; IPR000089 (Biotin/lipoyl attachment), IPR001249 (Acetyl-CoA biotin carboxyl carrier); GO:0003989 (acetyl-CoA carboxylase activity), GO:0006633 (fatty acid biosynthetic process), GO:0009317 (acetyl-CoA carboxylase complex)	0	0	0	1	978	0.472393	6	1	0.166667
Fatty Acid Synthesis	Araip.95C8Z	araip	Araip.B04	123614264	123618382	phytozome_10_2.59063307 (link is external)	biotin carboxyl carrier acetyl-CoA carboxylase; IPR000089 (Biotin/lipoyl attachment), IPR001249 (Acetyl-CoA biotin carboxyl carrier); GO:0003989 (acetyl-CoA carboxylase activity), GO:0006633 (fatty acid biosynthetic process), GO:0009317 (acetyl-CoA carboxylase complex)	1	2	0	1	840	0.475	7	2	0.285714
Fatty Acid Synthesis	Araip.LLR5T	araip	Araip.B04	128501738	128505172	phytozome_10_2.59063307 (link is external)	biotin carboxyl carrier acetyl-CoA carboxylase; IPR000089 (Biotin/lipoyl attachment), IPR001249 (Acetyl-CoA biotin carboxyl carrier); GO:0003989 (acetyl-CoA carboxylase activity), GO:0006633 (fatty acid biosynthetic process), GO:0009317 (acetyl-CoA carboxylase complex)
Fatty Acid Synthesis	Aradu.DI4U4	aradu	Aradu.A07	8715994	8718794	phytozome_10_2.59063307 (link is external)	biotin carboxyl carrier acetyl-CoA carboxylase; IPR011053 (Single hybrid motif)	1	1	0	2	750	0.436	8	2	0.25
Fatty Acid Synthesis	Araip.2FN54	araip	Araip.B01	101631330	101633156		biotin carboxyl carrier protein of acetyl-CoA carboxylase 1, chloroplastic-like [Glycine max]	0	0	0	1	201	0.38806	4	1	0.25
Fatty Acid Synthesis	Aradu.FZQ14	aradu	Aradu.A02	6144675	6152375	phytozome_10_2.59237725 (link is external)	C6HC-type zinc finger RING/U-box protein; IPR001087 (Lipase, GDSL), IPR002867 (Zinc finger, C6HC-type), IPR013083 (Zinc finger, RING/FYVE/PHD-type); GO:0006629 (lipid metabolic process), GO:0008270 (zinc ion binding), GO:0016787 (hydrolase activity)	4	3	2	4	1437	0.451635	7	4	0.571429
Fatty Acid Synthesis	Aradu.2N3VR	aradu	Aradu.A09	109699612	109703507	phytozome_10_2.59033343 (link is external)	calmodulin-binding heat-shock protein; IPR002921 (Lipase, class 3), IPR005592 (Mono-/di-acylglycerol lipase, N-terminal); GO:0004806 (triglyceride lipase activity), GO:0006629 (lipid metabolic process), GO:0016042 (lipid catabolic process)
Fatty Acid Synthesis	Aradu.CN55D	aradu	Aradu.A05	106980902	106983048	phytozome_10_2.59033343 (link is external)	calmodulin-binding heat-shock protein; IPR002921 (Lipase, class 3), IPR005592 (Mono-/di-acylglycerol lipase, N-terminal); GO:0004806 (triglyceride lipase activity), GO:0006629 (lipid metabolic process), GO:0016042 (lipid catabolic process)	0	0	2	2	1347	0.43801	6	2	0.333333
Fatty Acid Synthesis	Aradu.MS73B	aradu	Aradu.A02	124505	128155	phytozome_10_2.59033343 (link is external)	calmodulin-binding heat-shock protein; IPR002921 (Lipase, class 3), IPR005592 (Mono-/di-acylglycerol lipase, N-terminal); GO:0004806 (triglyceride lipase activity), GO:0006629 (lipid metabolic process), GO:0016042 (lipid catabolic process)	3	3	2	3	1338	0.453662	6	3	0.5
Fatty Acid Synthesis	Aradu.UCK5W	aradu	Aradu.A03	122132658	122136033	phytozome_10_2.59033343 (link is external)	calmodulin-binding heat-shock protein; IPR002921 (Lipase, class 3), IPR005592 (Mono-/di-acylglycerol lipase, N-terminal); GO:0004806 (triglyceride lipase activity), GO:0006629 (lipid metabolic process), GO:0016042 (lipid catabolic process)	1	3	3	2	1197	0.484545	6	3	0.5
Fatty Acid Synthesis	Araip.4Y7PA	araip	Araip.B05	147363158	147365350	phytozome_10_2.59033343 (link is external)	calmodulin-binding heat-shock protein; IPR002921 (Lipase, class 3), IPR005592 (Mono-/di-acylglycerol lipase, N-terminal); GO:0004806 (triglyceride lipase activity), GO:0006629 (lipid metabolic process), GO:0016042 (lipid catabolic process)	0	0	1	8	1377	0.442266	6	8	1.33333
Fatty Acid Synthesis	Araip.B3WBB	araip	Araip.B03	122769962	122773941	phytozome_10_2.59033343 (link is external)	calmodulin-binding heat-shock protein; IPR002921 (Lipase, class 3), IPR005592 (Mono-/di-acylglycerol lipase, N-terminal); GO:0004806 (triglyceride lipase activity), GO:0006629 (lipid metabolic process), GO:0016042 (lipid catabolic process)	0	1	0	0	1332	0.465465	6	1	0.166667
Fatty Acid Synthesis	Araip.X5NKI	araip	Araip.B09	146749477	146753325	phytozome_10_2.59033343 (link is external)	calmodulin-binding heat-shock protein; IPR002921 (Lipase, class 3), IPR005592 (Mono-/di-acylglycerol lipase, N-terminal); GO:0004806 (triglyceride lipase activity), GO:0006629 (lipid metabolic process), GO:0016042 (lipid catabolic process)	2	1	0	0	1401	0.44611	4	2	0.5
Fatty Acid Synthesis	Araip.Y8RPI	araip	Araip.B02	378283	381942	phytozome_10_2.59033343 (link is external)	calmodulin-binding heat-shock protein; IPR002921 (Lipase, class 3), IPR005592 (Mono-/di-acylglycerol lipase, N-terminal); GO:0004806 (triglyceride lipase activity), GO:0006629 (lipid metabolic process), GO:0016042 (lipid catabolic process)	3	2	3	3	1410	0.44539	7	3	0.428571
Fatty Acid Synthesis	Aradu.6NR02	aradu	Aradu.A10	105532328	105535996	phytozome_10_2.59234938(link is external)	delta(7)-sterol-C5(6)-desaturase-like protein; IPR006694 (Fatty acid hydroxylase); GO:0005506 (iron ion binding), GO:0006633 (fatty acid biosynthetic process), GO:0016491 (oxidoreductase activity), GO:0055114 (oxidation-reduction process)	1	2	1	1	945	0.402116	6	2	0.333333
Fatty Acid Synthesis	Aradu.U8AWR	aradu	Aradu.A04	122850995	122853305	phytozome_10_2.59234938(link is external)	delta(7)-sterol-C5(6)-desaturase-like protein; IPR006694 (Fatty acid hydroxylase); GO:0005506 (iron ion binding), GO:0006633 (fatty acid biosynthetic process), GO:0016491 (oxidoreductase activity), GO:0055114 (oxidation-reduction process)
Fatty Acid Synthesis	Araip.85DXU	araip	Araip.B03	401164	402028	phytozome_10_2.59234938(link is external)	delta(7)-sterol-C5(6)-desaturase-like protein; IPR006694 (Fatty acid hydroxylase); GO:0005506 (iron ion binding), GO:0006633 (fatty acid biosynthetic process), GO:0016491 (oxidoreductase activity), GO:0055114 (oxidation-reduction process)
Fatty Acid Synthesis	Aradu.JB1F3	aradu	Aradu.A09	118571384	118574827	phytozome_10_2.59118939 (link is external)	Dihydrolipoamide acetyltransferase component(E2) of pyruvate dehydrogenase complex n=7 Tax=Bacteria RepID=F7URM9_SYNYG; IPR001078 (2-oxoacid dehydrogenase acyltransferase, catalytic domain), IPR004167 (E3 binding), IPR011053 (Single hybrid motif), IPR023213 (Chloramphenicol acetyltransferase-like domain); GO:0008152 (metabolic process)	0	0	2	0	1371	0.533187	6	2	0.333333
Fatty Acid Synthesis	Aradu.RSF6Z	aradu	Aradu.A09	114291231	114294318	phytozome_10_2.59118939 (link is external)	Dihydrolipoamide acetyltransferase component(E2) of pyruvate dehydrogenase complex n=7 Tax=Bacteria RepID=F7URM9_SYNYG; IPR001078 (2-oxoacid dehydrogenase acyltransferase, catalytic domain), IPR004167 (E3 binding), IPR011053 (Single hybrid motif), IPR023213 (Chloramphenicol acetyltransferase-like domain); GO:0008152 (metabolic process)	0	1	1	0	1161	0.52627	6	1	0.166667
Fatty Acid Synthesis	Araip.55WJR	araip	Araip.B09	136702584	136705774	phytozome_10_2.59118939 (link is external)	Dihydrolipoamide acetyltransferase component(E2) of pyruvate dehydrogenase complex n=7 Tax=Bacteria RepID=F7URM9_SYNYG; IPR001078 (2-oxoacid dehydrogenase acyltransferase, catalytic domain), IPR004167 (E3 binding), IPR023213 (Chloramphenicol acetyltransferase-like domain); GO:0008152 (metabolic process)	1	1	2	0	1158	0.51209	7	2	0.285714
Fatty Acid Synthesis	Araip.5D5W5	araip	Araip.B09	143083142	143086528	phytozome_10_2.59118939 (link is external)	Dihydrolipoamide acetyltransferase component(E2) of pyruvate dehydrogenase complex n=7 Tax=Bacteria RepID=F7URM9_SYNYG; IPR001078 (2-oxoacid dehydrogenase acyltransferase, catalytic domain), IPR004167 (E3 binding), IPR023213 (Chloramphenicol acetyltransferase-like domain); GO:0008152 (metabolic process)	0	3	0	1	1359	0.481236	7	3	0.428571
Fatty Acid Synthesis	Aradu.LF723	aradu	Aradu.A01	94912930	94915636	phytozome_10_2.59237724 (link is external)	dihydrolipoyl dehydrogenase; IPR006258 (Dihydrolipoamide dehydrogenase), IPR013027 (FAD-dependent pyridine nucleotide-disulphide oxidoreductase), IPR016156 (FAD/NAD-linked reductase, dimerisation domain), IPR023753 (Pyridine nucleotide-disulphide oxidoreductase, FAD/NAD(P)-binding domain); GO:0004148 (dihydrolipoyl dehydrogenase activity), GO:0016491 (oxidoreductase activity), GO:0045454 (cell re…	0	1	0	0	1530	0.489542	2	1	0.5
Fatty Acid Synthesis	Araip.Q71DN	araip	Araip.B01	132432887	132435086	phytozome_10_2.59237724 (link is external)	dihydrolipoyl dehydrogenase; IPR006258 (Dihydrolipoamide dehydrogenase), IPR013027 (FAD-dependent pyridine nucleotide-disulphide oxidoreductase), IPR016156 (FAD/NAD-linked reductase, dimerisation domain), IPR023753 (Pyridine nucleotide-disulphide oxidoreductase, FAD/NAD(P)-binding domain); GO:0004148 (dihydrolipoyl dehydrogenase activity), GO:0016491 (oxidoreductase activity), GO:0045454 (cell re…
Fatty Acid Synthesis	Aradu.FBK99	aradu	Aradu.A09	105958103	105966193	phytozome_10_2.59118939 (link is external)	dihydrolipoyllysine-residue acetyltransferase component 1 of pyruvate dehydrogenase complex, mitochondrial-like isoform X1 [Glycine max]; IPR006257 (Dihydrolipoyllysine-residue acetyltransferase component of pyruvate dehydrogenase complex), IPR023213 (Chloramphenicol acetyltransferase-like domain); GO:0004742 (dihydrolipoyllysine-residue acetyltransferase activity), GO:0006090 (pyruvate metabolic…	3	3	0	2	1815	0.404408	23	3	0.130435
Fatty Acid Synthesis	Araip.G2PMM	araip	Araip.B09	129333066	129341217	phytozome_10_2.59118939 (link is external)	dihydrolipoyllysine-residue acetyltransferase component 1 of pyruvate dehydrogenase complex, mitochondrial-like isoform X1 [Glycine max]; IPR006257 (Dihydrolipoyllysine-residue acetyltransferase component of pyruvate dehydrogenase complex), IPR023213 (Chloramphenicol acetyltransferase-like domain); GO:0004742 (dihydrolipoyllysine-residue acetyltransferase activity), GO:0006090 (pyruvate metabolic…	2	0	1	0	1908	0.410377	23	2	0.0869565
Fatty Acid Synthesis	Araip.S4VWA	araip	Araip.B01	17011328	17016122	phytozome_10_2.59118939 (link is external)	dihydrolipoyllysine-residue acetyltransferase component 1 of pyruvate dehydrogenase complex, mitochondrial-like isoform X2 [Glycine max]; IPR004167 (E3 binding); GO:0008152 (metabolic process)
Fatty Acid Synthesis	Aradu.RUI78	aradu	Aradu.A09	13443360	13452677	phytozome_10_2.59118939 (link is external)	dihydrolipoyllysine-residue acetyltransferase component 2 of pyruvate dehydrogenase complex, mitochondrial-like isoform X1 [Glycine max]; IPR006257 (Dihydrolipoyllysine-residue acetyltransferase component of pyruvate dehydrogenase complex), IPR023213 (Chloramphenicol acetyltransferase-like domain); GO:0004742 (dihydrolipoyllysine-residue acetyltransferase activity), GO:0006090 (pyruvate metabolic…	5	5	5	5	1629	0.440761	19	5	0.263158
Fatty Acid Synthesis	Araip.0AL4I	araip	Araip.B09	17556117	17565505	phytozome_10_2.59118939 (link is external)	dihydrolipoyllysine-residue acetyltransferase component 2 of pyruvate dehydrogenase complex, mitochondrial-like isoform X1 [Glycine max]; IPR006257 (Dihydrolipoyllysine-residue acetyltransferase component of pyruvate dehydrogenase complex), IPR023213 (Chloramphenicol acetyltransferase-like domain); GO:0004742 (dihydrolipoyllysine-residue acetyltransferase activity), GO:0006090 (pyruvate metabolic…	5	5	5	5	1629	0.438306	19	5	0.263158
Fatty Acid Synthesis	Aradu.RRB5Y	aradu	Aradu.A09	15385050	15386872	phytozome_10_2.59119272 (link is external)	dihydrolipoyllysine-residue acetyltransferase component of pyruvate dehydrogenase complex, mitochondrial-like isoform X1 [Glycine max]; IPR001078 (2-oxoacid dehydrogenase acyltransferase, catalytic domain), IPR023213 (Chloramphenicol acetyltransferase-like domain), IPR025852 (Ataxin 2, SM domain); GO:0008152 (metabolic process)
Fatty Acid Synthesis	Aradu.TNP6E	aradu	Aradu.A05	102063042	102066207	phytozome_10_2.59148200 (link is external)	enhanced disease susceptibility protein; IPR002921 (Lipase, class 3); GO:0004806 (triglyceride lipase activity), GO:0006629 (lipid metabolic process)	1	0	0	0	1935	0.405685	3	1	0.333333
Fatty Acid Synthesis	Aradu.XN89H	aradu	Aradu.A05	102045058	102047490	phytozome_10_2.59148200 (link is external)	enhanced disease susceptibility protein; IPR002921 (Lipase, class 3); GO:0004806 (triglyceride lipase activity), GO:0006629 (lipid metabolic process)	0	0	0	1	1983	0.414019	3	1	0.333333
Fatty Acid Synthesis	Aradu.YVW15	aradu	Aradu.A05	102067637	102071088	phytozome_10_2.59148200 (link is external)	enhanced disease susceptibility protein; IPR002921 (Lipase, class 3); GO:0004806 (triglyceride lipase activity), GO:0006629 (lipid metabolic process)
Fatty Acid Synthesis	Araip.ATI45	araip	Araip.B05	119552937	119555299	phytozome_10_2.59148200 (link is external)	enhanced disease susceptibility protein; IPR002921 (Lipase, class 3); GO:0004806 (triglyceride lipase activity), GO:0006629 (lipid metabolic process)	0	0	1	0	1884	0.416136	3	1	0.333333
Fatty Acid Synthesis	Araip.ND5JM	araip	Araip.B07	51072959	51077688	phytozome_10_2.59301831(link is external)	enoyl-acyl-carrier reductase; IPR016040 (NAD(P)-binding domain)	3	3	3	3	603	0.419569	12	3	0.25
Fatty Acid Synthesis	Aradu.2VJ1E	aradu	Aradu.A04	9536068	9540396	phytozome_10_2.59269361(link is external)	fatty acid hydroxylase 1; IPR006694 (Fatty acid hydroxylase); GO:0005506 (iron ion binding), GO:0006633 (fatty acid biosynthetic process), GO:0016491 (oxidoreductase activity), GO:0055114 (oxidation-reduction process)
Fatty Acid Synthesis	Aradu.7HE2F	aradu	Aradu.A03	130373621	130375268	phytozome_10_2.59269361(link is external)	fatty acid hydroxylase 1; IPR006694 (Fatty acid hydroxylase); GO:0005506 (iron ion binding), GO:0006633 (fatty acid biosynthetic process), GO:0016491 (oxidoreductase activity), GO:0055114 (oxidation-reduction process)	1	2	1	1	705	0.489362	4	2	0.5
Fatty Acid Synthesis	Araip.6R5A3	araip	Araip.B03	131358258	131359621	phytozome_10_2.59269361(link is external)	fatty acid hydroxylase 1; IPR006694 (Fatty acid hydroxylase); GO:0005506 (iron ion binding), GO:0006633 (fatty acid biosynthetic process), GO:0016491 (oxidoreductase activity), GO:0055114 (oxidation-reduction process)	1	0	0	0	705	0.49078	4	1	0.25
Fatty Acid Synthesis	Araip.CK6FF	araip	Araip.B04	10994047	10998937	phytozome_10_2.59269361(link is external)	fatty acid hydroxylase 1; IPR006694 (Fatty acid hydroxylase); GO:0005506 (iron ion binding), GO:0006633 (fatty acid biosynthetic process), GO:0016491 (oxidoreductase activity), GO:0055114 (oxidation-reduction process)
Fatty Acid Synthesis	Aradu.1W6ZM	aradu	Aradu.A02	663550	676019	phytozome_10_2.59170825(link is external)	Fatty acid hydroxylase superfamily	1	2	0	2	621	0.425121	10	2	0.2
Fatty Acid Synthesis	Aradu.Y6Q3B	aradu	Aradu.A03	29202217	29210673	phytozome_10_2.59269829(link is external)	Fatty acid hydroxylase superfamily; IPR006694 (Fatty acid hydroxylase), IPR016040 (NAD(P)-binding domain), IPR021940 (Uncharacterised domain Wax2, C-terminal); GO:0005506 (iron ion binding), GO:0006633 (fatty acid biosynthetic process), GO:0016491 (oxidoreductase activity), GO:0055114 (oxidation-reduction process)	2	0	0	1	1902	0.435857	12	2	0.166667
Fatty Acid Synthesis	Araip.2D5S2	araip	Araip.B01	135490994	135495900	phytozome_10_2.59269829(link is external)	Fatty acid hydroxylase superfamily; IPR006694 (Fatty acid hydroxylase), IPR016040 (NAD(P)-binding domain), IPR021940 (Uncharacterised domain Wax2, C-terminal); GO:0005506 (iron ion binding), GO:0006633 (fatty acid biosynthetic process), GO:0016491 (oxidoreductase activity), GO:0055114 (oxidation-reduction process)	3	4	1	3	1872	0.440171	12	4	0.333333
Fatty Acid Synthesis	Araip.U1HLB	araip	Araip.B03	32141152	32148631	phytozome_10_2.59269829(link is external)	Fatty acid hydroxylase superfamily; IPR006694 (Fatty acid hydroxylase), IPR016040 (NAD(P)-binding domain), IPR021940 (Uncharacterised domain Wax2, C-terminal); GO:0005506 (iron ion binding), GO:0006633 (fatty acid biosynthetic process), GO:0016491 (oxidoreductase activity), GO:0055114 (oxidation-reduction process)	0	2	0	2	1851	0.43382	12	2	0.166667
Fatty Acid Synthesis	Aradu.Z85BM	aradu	Aradu.A06	101029887	101040676	phytozome_10_2.59269829(link is external)	Fatty acid hydroxylase superfamily; IPR006694 (Fatty acid hydroxylase), IPR021940 (Uncharacterised domain Wax2, C-terminal); GO:0005506 (iron ion binding), GO:0006633 (fatty acid biosynthetic process), GO:0016491 (oxidoreductase activity), GO:0055114 (oxidation-reduction process)	0	0	0	5	1806	0.397564	11	5	0.454545
Fatty Acid Synthesis	Araip.S3UW2	araip	Araip.B06	125060008	125070309	phytozome_10_2.59269829(link is external)	Fatty acid hydroxylase superfamily; IPR006694 (Fatty acid hydroxylase), IPR021940 (Uncharacterised domain Wax2, C-terminal); GO:0005506 (iron ion binding), GO:0006633 (fatty acid biosynthetic process), GO:0016491 (oxidoreductase activity), GO:0055114 (oxidation-reduction process)	0	0	0	5	1893	0.401479	10	5	0.5
Fatty Acid Synthesis	Araip.SGD3T	araip	Araip.B09	12159786	12172573	phytozome_10_2.59269829(link is external)	Fatty acid hydroxylase superfamily; IPR006694 (Fatty acid hydroxylase), IPR021940 (Uncharacterised domain Wax2, C-terminal); GO:0005506 (iron ion binding), GO:0006633 (fatty acid biosynthetic process), GO:0016491 (oxidoreductase activity), GO:0055114 (oxidation-reduction process)	2	3	0	1	1761	0.428166	9	3	0.333333
Fatty Acid Synthesis	Aradu.P7XEX	aradu	Aradu.A05	56373809	56376915	phytozome_10_2.59078768(link is external)	Fatty acid hydroxylase superfamily; IPR006694 (Fatty acid hydroxylase); GO:0005506 (iron ion binding), GO:0006633 (fatty acid biosynthetic process), GO:0016491 (oxidoreductase activity), GO:0055114 (oxidation-reduction process)	0	0	1	0	780	0.455128	2	1	0.5
Fatty Acid Synthesis	Araip.A5DZ6	araip	Araip.B09	138029589	138032611	phytozome_10_2.59078768(link is external)	Fatty acid hydroxylase superfamily; IPR006694 (Fatty acid hydroxylase); GO:0005506 (iron ion binding), GO:0006633 (fatty acid biosynthetic process), GO:0016491 (oxidoreductase activity), GO:0055114 (oxidation-reduction process)	2	3	3	2	768	0.450521	3	3	1
Fatty Acid Synthesis	Araip.M4FLV	araip	Araip.B05	54001343	54004608	phytozome_10_2.59078768(link is external)	Fatty acid hydroxylase superfamily; IPR006694 (Fatty acid hydroxylase); GO:0005506 (iron ion binding), GO:0006633 (fatty acid biosynthetic process), GO:0016491 (oxidoreductase activity), GO:0055114 (oxidation-reduction process)
Fatty Acid Synthesis	Aradu.DG3AM	aradu	Aradu.A07	74276293	74278792	phytozome_10_2.59269829(link is external)	Fatty acid hydroxylase superfamily; IPR006694 (Fatty acid hydroxylase); GO:0005506 (iron ion binding), GO:0006633 (fatty acid biosynthetic process), GO:0016491 (oxidoreductase activity), GO:0055114 (oxidation-reduction process)
Fatty Acid Synthesis	Aradu.JZ62C	aradu	Aradu.A04	104032907	104033603	phytozome_10_2.59269829(link is external)	Fatty acid hydroxylase superfamily; IPR006694 (Fatty acid hydroxylase); GO:0005506 (iron ion binding), GO:0006633 (fatty acid biosynthetic process), GO:0016491 (oxidoreductase activity), GO:0055114 (oxidation-reduction process)
Fatty Acid Synthesis	Aradu.QY6CA	aradu	Aradu.A02	627299	636368	phytozome_10_2.59269829(link is external)	Fatty acid hydroxylase superfamily; IPR006694 (Fatty acid hydroxylase); GO:0005506 (iron ion binding), GO:0006633 (fatty acid biosynthetic process), GO:0016491 (oxidoreductase activity), GO:0055114 (oxidation-reduction process)	1	0	0	0	1191	0.392107	6	1	0.166667
Fatty Acid Synthesis	Aradu.RZ05D	aradu	Aradu.A06	9039065	9039900	phytozome_10_2.59269829(link is external)	Fatty acid hydroxylase superfamily; IPR006694 (Fatty acid hydroxylase); GO:0005506 (iron ion binding), GO:0006633 (fatty acid biosynthetic process), GO:0016491 (oxidoreductase activity), GO:0055114 (oxidation-reduction process)
Fatty Acid Synthesis	Aradu.Y31QN	aradu	Aradu.A01	92260329	92263793	phytozome_10_2.59269829(link is external)	Fatty acid hydroxylase superfamily; IPR006694 (Fatty acid hydroxylase); GO:0005506 (iron ion binding), GO:0006633 (fatty acid biosynthetic process), GO:0016491 (oxidoreductase activity), GO:0055114 (oxidation-reduction process)	3	4	3	6	900	0.424444	11	6	0.545455
Fatty Acid Synthesis	Araip.3H844	araip	Araip.B08	33891253	33892045	phytozome_10_2.59269829(link is external)	Fatty acid hydroxylase superfamily; IPR006694 (Fatty acid hydroxylase); GO:0005506 (iron ion binding), GO:0006633 (fatty acid biosynthetic process), GO:0016491 (oxidoreductase activity), GO:0055114 (oxidation-reduction process)
Fatty Acid Synthesis	Aradu.63S24	aradu	Aradu.A10	100372772	100373794	phytozome_10_2.59269829(link is external)	Fatty acid hydroxylase superfamily; IPR021940 (Uncharacterised domain Wax2, C-terminal)
Fatty Acid Synthesis	Aradu.F3Q2X	aradu	Aradu.A02	614997	617036	phytozome_10_2.59269829(link is external)	Fatty acid hydroxylase superfamily; IPR021940 (Uncharacterised domain Wax2, C-terminal)
Fatty Acid Synthesis	Aradu.QF54B	aradu	Aradu.A07	74279792	74282628	phytozome_10_2.59269829(link is external)	Fatty acid hydroxylase superfamily; IPR021940 (Uncharacterised domain Wax2, C-terminal)
Fatty Acid Synthesis	Araip.47GXC	araip	Araip.B08	33895875	33898930	phytozome_10_2.59269829(link is external)	Fatty acid hydroxylase superfamily; IPR021940 (Uncharacterised domain Wax2, C-terminal)
Fatty Acid Synthesis	Aradu.A0MU0	aradu	Aradu.A06	108922537	108924268	phytozome_10_2.59067348 (link is external)	Fatty acid/sphingolipid desaturase; IPR012171 (Fatty acid/sphingolipid desaturase); GO:0005506 (iron ion binding), GO:0006629 (lipid metabolic process), GO:0006633 (fatty acid biosynthetic process), GO:0020037 (heme binding), GO:0055114 (oxidation-reduction process)
Fatty Acid Synthesis	Aradu.H9CAJ	aradu	Aradu.A03	126097588	126098911	phytozome_10_2.59067348 (link is external)	Fatty acid/sphingolipid desaturase; IPR012171 (Fatty acid/sphingolipid desaturase); GO:0005506 (iron ion binding), GO:0006629 (lipid metabolic process), GO:0006633 (fatty acid biosynthetic process), GO:0020037 (heme binding), GO:0055114 (oxidation-reduction process)
Fatty Acid Synthesis	Aradu.PR2BP	aradu	Aradu.A03	126086261	126087608	phytozome_10_2.59067348 (link is external)	Fatty acid/sphingolipid desaturase; IPR012171 (Fatty acid/sphingolipid desaturase); GO:0005506 (iron ion binding), GO:0006629 (lipid metabolic process), GO:0006633 (fatty acid biosynthetic process), GO:0020037 (heme binding), GO:0055114 (oxidation-reduction process)
Fatty Acid Synthesis	Araip.3C7MV	araip	Araip.B06	133207194	133208541	phytozome_10_2.59067348 (link is external)	Fatty acid/sphingolipid desaturase; IPR012171 (Fatty acid/sphingolipid desaturase); GO:0005506 (iron ion binding), GO:0006629 (lipid metabolic process), GO:0006633 (fatty acid biosynthetic process), GO:0020037 (heme binding), GO:0055114 (oxidation-reduction process)
Fatty Acid Synthesis	Aradu.D4J1F	aradu	Aradu.A06	95636386	95639209	phytozome_10_2.59031263 (link is external)	Glycerophosphodiester phosphodiesterase GDE1 n=2 Tax=Triticeae RepID=M8BLH1_AEGTA; IPR004129 (Glycerophosphoryl diester phosphodiesterase); GO:0006071 (glycerol metabolic process), GO:0006629 (lipid metabolic process), GO:0008081 (phosphoric diester hydrolase activity), GO:0008889 (glycerophosphodiester phosphodiesterase activity)	2	2	0	0	1092	0.468864	6	2	0.333333
Fatty Acid Synthesis	Araip.IA04P	araip	Araip.B01	4696849	4701079	phytozome_10_2.59031263 (link is external)	Glycerophosphodiester phosphodiesterase GDE1 n=2 Tax=Triticeae RepID=M8BLH1_AEGTA; IPR004129 (Glycerophosphoryl diester phosphodiesterase); GO:0006071 (glycerol metabolic process), GO:0006629 (lipid metabolic process), GO:0008081 (phosphoric diester hydrolase activity), GO:0008889 (glycerophosphodiester phosphodiesterase activity)
Fatty Acid Synthesis	Araip.L7Z6B	araip	Araip.B06	118760899	118763740	phytozome_10_2.59031263 (link is external)	Glycerophosphodiester phosphodiesterase GDE1 n=2 Tax=Triticeae RepID=M8BLH1_AEGTA; IPR004129 (Glycerophosphoryl diester phosphodiesterase); GO:0006071 (glycerol metabolic process), GO:0006629 (lipid metabolic process), GO:0008081 (phosphoric diester hydrolase activity), GO:0008889 (glycerophosphodiester phosphodiesterase activity)	0	1	1	0	1161	0.468562	7	1	0.142857
Fatty Acid Synthesis	Aradu.06HG0	aradu	Aradu.A01	5692371	5694584	phytozome_10_2.59031263(link is external)	Glycerophosphodiester phosphodiesterase GDE1 n=2 Tax=Triticeae RepID=M8BLH1_AEGTA; IPR004129 (Glycerophosphoryl diester phosphodiesterase); GO:0006071 (glycerol metabolic process), GO:0006629 (lipid metabolic process), GO:0008081 (phosphoric diester hydrolase activity), GO:0008889 (glycerophosphodiester phosphodiesterase activity)
Fatty Acid Synthesis	Aradu.B4EL8	aradu	Aradu.A05	109248719	109250663	phytozome_10_2.59147896 (link is external)	Glycerophosphoryl diester phosphodiesterase family protein n=17 Tax=Clostridium RepID=C1FKR6_CLOBJ; IPR004129 (Glycerophosphoryl diester phosphodiesterase); GO:0006071 (glycerol metabolic process), GO:0006629 (lipid metabolic process), GO:0008081 (phosphoric diester hydrolase activity), GO:0008889 (glycerophosphodiester phosphodiesterase activity)	10	6	1	2	999	0.477477	8	10	1.25
Fatty Acid Synthesis	Araip.039WX	araip	Araip.B05	149712743	149714718	phytozome_10_2.59147896 (link is external)	Glycerophosphoryl diester phosphodiesterase family protein n=17 Tax=Clostridium RepID=C1FKR6_CLOBJ; IPR004129 (Glycerophosphoryl diester phosphodiesterase); GO:0006071 (glycerol metabolic process), GO:0006629 (lipid metabolic process), GO:0008081 (phosphoric diester hydrolase activity), GO:0008889 (glycerophosphodiester phosphodiesterase activity)	4	2	3	1	963	0.472482	8	4	0.5
Fatty Acid Synthesis	Aradu.NB34P	aradu	Aradu.A01	104812714	104817330	phytozome_10_2.59106653 (link is external)	glycerophosphoryl diester phosphodiesterase family protein; IPR004129 (Glycerophosphoryl diester phosphodiesterase); GO:0006071 (glycerol metabolic process), GO:0006629 (lipid metabolic process), GO:0008081 (phosphoric diester hydrolase activity), GO:0008889 (glycerophosphodiester phosphodiesterase activity)
Fatty Acid Synthesis	Araip.LM9YF	araip	Araip.B01	117713579	117718565	phytozome_10_2.59106653 (link is external)	glycerophosphoryl diester phosphodiesterase family protein; IPR004129 (Glycerophosphoryl diester phosphodiesterase); GO:0006071 (glycerol metabolic process), GO:0006629 (lipid metabolic process), GO:0008081 (phosphoric diester hydrolase activity), GO:0008889 (glycerophosphodiester phosphodiesterase activity)	1	0	1	1	1260	0.373016	10	1	0.1
Fatty Acid Synthesis	Aradu.7UX0U	aradu	Aradu.A09	7334045	7335350	phytozome_10_2.59292760(link is external)	glycylpeptide N-tetradecanoyltransferase; IPR000903 (Myristoyl-CoA:protein N-myristoyltransferase); GO:0004379 (glycylpeptide N-tetradecanoyltransferase activity), GO:0006499 (N-terminal protein myristoylation)	0	0	1	0	1305	0.432184	1	1	1
Fatty Acid Synthesis	Araip.G9ZI8	araip	Araip.B09	9128119	9130177	phytozome_10_2.59292760(link is external)	glycylpeptide N-tetradecanoyltransferase; IPR000903 (Myristoyl-CoA:protein N-myristoyltransferase); GO:0004379 (glycylpeptide N-tetradecanoyltransferase activity), GO:0006499 (N-terminal protein myristoylation)	1	1	1	1	1347	0.435041	2	1	0.5
Fatty Acid Synthesis	Araip.6B1QX	araip	Araip.B10	82148464	82149982	phytozome_10_2.59200629 (link is external)	lecithin:cholesterol acyltransferase 3; IPR003386 (Lecithin:cholesterol/phospholipid:diacylglycerol acyltransferase); GO:0006629 (lipid metabolic process), GO:0008374 (O-acyltransferase activity)
Fatty Acid Synthesis	Araip.P2Y0N	araip	Araip.B10	102199782	102201286	phytozome_10_2.59200629 (link is external)	lecithin:cholesterol acyltransferase 3; IPR003386 (Lecithin:cholesterol/phospholipid:diacylglycerol acyltransferase); GO:0006629 (lipid metabolic process), GO:0008374 (O-acyltransferase activity)
Fatty Acid Synthesis	Aradu.D6G1G	aradu	Aradu.A06	32157782	32161502	phytozome_10_2.59200629(link is external)	lecithin:cholesterol acyltransferase 3; IPR003386 (Lecithin:cholesterol/phospholipid:diacylglycerol acyltransferase); GO:0006629 (lipid metabolic process), GO:0008374 (O-acyltransferase activity)	1	4	1	1	267	0.4	7	4	0.571429
Fatty Acid Synthesis	Aradu.DSJ49	aradu	Aradu.A04	32232717	32239128	phytozome_10_2.59200629(link is external)	lecithin:cholesterol acyltransferase 3; IPR003386 (Lecithin:cholesterol/phospholipid:diacylglycerol acyltransferase); GO:0006629 (lipid metabolic process), GO:0008374 (O-acyltransferase activity)	1	0	0	1	1587	0.43	12	1	0.0833333
Fatty Acid Synthesis	Aradu.PMG1D	aradu	Aradu.A04	113888490	113893744	phytozome_10_2.59200629(link is external)	lecithin:cholesterol acyltransferase 3; IPR003386 (Lecithin:cholesterol/phospholipid:diacylglycerol acyltransferase); GO:0006629 (lipid metabolic process), GO:0008374 (O-acyltransferase activity)	2	0	0	1	1356	0.43	11	2	0.181818
Fatty Acid Synthesis	Araip.6NT76	araip	Araip.B04	123906892	123912044	phytozome_10_2.59200629(link is external)	lecithin:cholesterol acyltransferase 3; IPR003386 (Lecithin:cholesterol/phospholipid:diacylglycerol acyltransferase); GO:0006629 (lipid metabolic process), GO:0008374 (O-acyltransferase activity)	0	0	0	1	1356	0.43	11	1	0.0909091
Fatty Acid Synthesis	Araip.FI5UZ	araip	Araip.B05	130914412	130915475	phytozome_10_2.59200629(link is external)	lecithin:cholesterol acyltransferase 3; IPR003386 (Lecithin:cholesterol/phospholipid:diacylglycerol acyltransferase); GO:0006629 (lipid metabolic process), GO:0008374 (O-acyltransferase activity)	0	1	2	0	444	0.41	4	2	0.5
Fatty Acid Synthesis	Araip.L6TBA	araip	Araip.B04	38791136	38796323	phytozome_10_2.59200629(link is external)	lecithin:cholesterol acyltransferase 3; IPR003386 (Lecithin:cholesterol/phospholipid:diacylglycerol acyltransferase); GO:0006629 (lipid metabolic process), GO:0008374 (O-acyltransferase activity)	1	0	0	0	1611	0.44	11	1	0.0909091
Fatty Acid Synthesis	Araip.R5CHS	araip	Araip.B09	112684523	112688235	phytozome_10_2.59200629(link is external)	lecithin:cholesterol acyltransferase 3; IPR003386 (Lecithin:cholesterol/phospholipid:diacylglycerol acyltransferase); GO:0006629 (lipid metabolic process), GO:0008374 (O-acyltransferase activity)	2	1	5	6	897	0.46	7	6	0.857143
Fatty Acid Synthesis	Araip.3X7QK	araip	Araip.B03	61611114	61612548	phytozome_10_2.59270007 (link is external)	lecithin:cholesterol acyltransferase family protein; IPR003386 (Lecithin:cholesterol/phospholipid:diacylglycerol acyltransferase), IPR022644 (Orn/DAP/Arg decarboxylase 2, N-terminal); GO:0003824 (catalytic activity), GO:0006629 (lipid metabolic process), GO:0008374 (O-acyltransferase activity)
Fatty Acid Synthesis	Aradu.WB5VJ	aradu	Aradu.A08	17706185	17708411	phytozome_10_2.59263304 (link is external)	Lecithin:cholesterol acyltransferase family protein; IPR003386 (Lecithin:cholesterol/phospholipid:diacylglycerol acyltransferase); GO:0006629 (lipid metabolic process), GO:0008374 (O-acyltransferase activity)
Fatty Acid Synthesis	Araip.VC3BC	araip	Araip.B07	125538597	125541480	phytozome_10_2.59263304 (link is external)	Lecithin:cholesterol acyltransferase family protein; IPR003386 (Lecithin:cholesterol/phospholipid:diacylglycerol acyltransferase); GO:0006629 (lipid metabolic process), GO:0008374 (O-acyltransferase activity)
Fatty Acid Synthesis	Aradu.28PRF	aradu	Aradu.A08	31108824	31111952	phytozome_10_2.59057970 (link is external)	lipoyl synthase 2, mitochondrial [Glycine max]; IPR003698 (Lipoyl synthase), IPR007197 (Radical SAM); GO:0003824 (catalytic activity), GO:0009107 (lipoate biosynthetic process), GO:0016992 (lipoate synthase activity), GO:0051536 (iron-sulfur cluster binding)	0	0	3	2	1149	0.490862	4	3	0.75
Fatty Acid Synthesis	Aradu.35TX9	aradu	Aradu.A09	114812386	114815508	phytozome_10_2.59057970 (link is external)	lipoyl synthase 2, mitochondrial [Glycine max]; IPR003698 (Lipoyl synthase), IPR007197 (Radical SAM); GO:0003824 (catalytic activity), GO:0009107 (lipoate biosynthetic process), GO:0016992 (lipoate synthase activity), GO:0051536 (iron-sulfur cluster binding)	3	0	0	3	1143	0.485564	7	3	0.428571
Fatty Acid Synthesis	Araip.PP85N	araip	Araip.B09	142527455	142530564	phytozome_10_2.59057970 (link is external)	lipoyl synthase 2, mitochondrial [Glycine max]; IPR003698 (Lipoyl synthase), IPR007197 (Radical SAM); GO:0003824 (catalytic activity), GO:0009107 (lipoate biosynthetic process), GO:0016992 (lipoate synthase activity), GO:0051536 (iron-sulfur cluster binding)	2	0	2	2	1143	0.488189	7	2	0.285714
Fatty Acid Synthesis	Araip.RMX8U	araip	Araip.B08	9119982	9123025	phytozome_10_2.59057970 (link is external)	lipoyl synthase 2, mitochondrial [Glycine max]; IPR003698 (Lipoyl synthase), IPR007197 (Radical SAM); GO:0003824 (catalytic activity), GO:0009107 (lipoate biosynthetic process), GO:0016992 (lipoate synthase activity), GO:0051536 (iron-sulfur cluster binding)	0	0	0	2	1149	0.48738	4	2	0.5
Fatty Acid Synthesis	Aradu.62WYM	aradu	Aradu.A02	9174126	9177632	phytozome_10_2.59066862(link is external)	Lipoyl(Octanoyl) transferase isoform 2 n=1 Tax=Galdieria sulphuraria RepID=M2W3J2_GALSU; IPR000544 (Octanoyltransferase); GO:0003824 (catalytic activity), GO:0005737 (cytoplasm), GO:0006464 (cellular protein modification process), GO:0009107 (lipoate biosynthetic process), GO:0016415 (octanoyltransferase activity)
Fatty Acid Synthesis	Aradu.GPD0G	aradu	Aradu.A10	7414096	7417645	phytozome_10_2.59066862(link is external)	Lipoyl(Octanoyl) transferase isoform 2 n=1 Tax=Galdieria sulphuraria RepID=M2W3J2_GALSU; IPR000544 (Octanoyltransferase); GO:0003824 (catalytic activity), GO:0005737 (cytoplasm), GO:0006464 (cellular protein modification process), GO:0009107 (lipoate biosynthetic process), GO:0016415 (octanoyltransferase activity)	0	0	0	1	939	0.430245	7	1	0.142857
Fatty Acid Synthesis	Araip.MN6ND	araip	Araip.B02	12356168	12359727	phytozome_10_2.59066862(link is external)	Lipoyl(Octanoyl) transferase isoform 2 n=1 Tax=Galdieria sulphuraria RepID=M2W3J2_GALSU; IPR000544 (Octanoyltransferase); GO:0003824 (catalytic activity), GO:0005737 (cytoplasm), GO:0006464 (cellular protein modification process), GO:0009107 (lipoate biosynthetic process), GO:0016415 (octanoyltransferase activity)	12	6	1	4	927	0.427184	6	12	2
Fatty Acid Synthesis	Araip.QY9P8	araip	Araip.B10	12706197	12709696	phytozome_10_2.59066862(link is external)	Lipoyl(Octanoyl) transferase isoform 2 n=1 Tax=Galdieria sulphuraria RepID=M2W3J2_GALSU; IPR000544 (Octanoyltransferase); GO:0003824 (catalytic activity), GO:0005737 (cytoplasm), GO:0006464 (cellular protein modification process), GO:0009107 (lipoate biosynthetic process), GO:0016415 (octanoyltransferase activity)	3	2	3	3	927	0.430421	6	3	0.5
Fatty Acid Synthesis	Aradu.XC9IS	aradu	Aradu.A04	16140718	16145109	phytozome_10_2.59064225 (link is external)	Mono-/di-acylglycerol lipase, N-terminal; Lipase, class 3; IPR002921 (Lipase, class 3), IPR005592 (Mono-/di-acylglycerol lipase, N-terminal); GO:0004806 (triglyceride lipase activity), GO:0006629 (lipid metabolic process), GO:0016042 (lipid catabolic process)	1	1	1	1	1989	0.480141	8	1	0.125
Fatty Acid Synthesis	Araip.F836A	araip	Araip.B04	16298993	16303438	phytozome_10_2.59064225 (link is external)	Mono-/di-acylglycerol lipase, N-terminal; Lipase, class 3; IPR002921 (Lipase, class 3), IPR005592 (Mono-/di-acylglycerol lipase, N-terminal); GO:0004806 (triglyceride lipase activity), GO:0006629 (lipid metabolic process), GO:0016042 (lipid catabolic process)	1	1	1	1	2094	0.455587	8	1	0.125
Fatty Acid Synthesis	Araip.WA174	araip	Araip.B02	12902942	12920353	phytozome_10_2.59030883 (link is external)	NAD(P)-linked oxidoreductase superfamily protein; IPR001104 (3-oxo-5-alpha-steroid 4-dehydrogenase, C-terminal), IPR020471 (Aldo/keto reductase subgroup), IPR023210 (NADP-dependent oxidoreductase domain); GO:0005737 (cytoplasm), GO:0006629 (lipid metabolic process), GO:0016021 (integral component of membrane), GO:0016491 (oxidoreductase activity), GO:0055114 (oxidation-reduction process)	4	2	4	0	3456	0.424479	25	4	0.16
Fatty Acid Synthesis	Aradu.54FFT	aradu	Aradu.A04	117346608	117352377	phytozome_10_2.59082345(link is external)	O-acyltransferase (WSD1-like) family protein; IPR004255 (O-acyltransferase, WSD1, N-terminal), IPR009721 (O-acyltransferase, WSD1, C-terminal); GO:0004144 (diacylglycerol O-acyltransferase activity), GO:0045017 (glycerolipid biosynthetic process)	0	0	1	0	1224	0.389706	5	1	0.2
Fatty Acid Synthesis	Aradu.74JTE	aradu	Aradu.A03	19455378	19458832	phytozome_10_2.59082345(link is external)	O-acyltransferase (WSD1-like) family protein; IPR004255 (O-acyltransferase, WSD1, N-terminal), IPR009721 (O-acyltransferase, WSD1, C-terminal); GO:0004144 (diacylglycerol O-acyltransferase activity), GO:0045017 (glycerolipid biosynthetic process)
Fatty Acid Synthesis	Aradu.D43UE	aradu	Aradu.A05	21347927	21351980	phytozome_10_2.59082345(link is external)	O-acyltransferase (WSD1-like) family protein; IPR004255 (O-acyltransferase, WSD1, N-terminal), IPR009721 (O-acyltransferase, WSD1, C-terminal); GO:0004144 (diacylglycerol O-acyltransferase activity), GO:0045017 (glycerolipid biosynthetic process)	0	0	1	1	1332	0.496246	6	1	0.166667
Fatty Acid Synthesis	Aradu.JEL8U	aradu	Aradu.A03	19399489	19405220	phytozome_10_2.59082345(link is external)	O-acyltransferase (WSD1-like) family protein; IPR004255 (O-acyltransferase, WSD1, N-terminal), IPR009721 (O-acyltransferase, WSD1, C-terminal); GO:0004144 (diacylglycerol O-acyltransferase activity), GO:0045017 (glycerolipid biosynthetic process)
Fatty Acid Synthesis	Aradu.L0PKE	aradu	Aradu.A10	105361922	105368218	phytozome_10_2.59082345(link is external)	O-acyltransferase (WSD1-like) family protein; IPR004255 (O-acyltransferase, WSD1, N-terminal), IPR009721 (O-acyltransferase, WSD1, C-terminal); GO:0004144 (diacylglycerol O-acyltransferase activity), GO:0045017 (glycerolipid biosynthetic process)	1	1	0	1	1314	0.391172	6	1	0.166667
Fatty Acid Synthesis	Aradu.L2JLA	aradu	Aradu.A10	108132171	108136004	phytozome_10_2.59082345(link is external)	O-acyltransferase (WSD1-like) family protein; IPR004255 (O-acyltransferase, WSD1, N-terminal), IPR009721 (O-acyltransferase, WSD1, C-terminal); GO:0004144 (diacylglycerol O-acyltransferase activity), GO:0045017 (glycerolipid biosynthetic process)	0	0	0	2	1320	0.382576	5	2	0.4
Fatty Acid Synthesis	Aradu.MG0XQ	aradu	Aradu.A04	110981739	110986167	phytozome_10_2.59082345(link is external)	O-acyltransferase (WSD1-like) family protein; IPR004255 (O-acyltransferase, WSD1, N-terminal), IPR009721 (O-acyltransferase, WSD1, C-terminal); GO:0004144 (diacylglycerol O-acyltransferase activity), GO:0045017 (glycerolipid biosynthetic process)	0	1	0	0	1374	0.364629	5	1	0.2
Fatty Acid Synthesis	Aradu.NT54G	aradu	Aradu.A10	108101255	108118874	phytozome_10_2.59082345(link is external)	O-acyltransferase (WSD1-like) family protein; IPR004255 (O-acyltransferase, WSD1, N-terminal), IPR009721 (O-acyltransferase, WSD1, C-terminal); GO:0004144 (diacylglycerol O-acyltransferase activity), GO:0045017 (glycerolipid biosynthetic process)
Fatty Acid Synthesis	Aradu.R12JV	aradu	Aradu.A10	108119714	108122922	phytozome_10_2.59082345(link is external)	O-acyltransferase (WSD1-like) family protein; IPR004255 (O-acyltransferase, WSD1, N-terminal), IPR009721 (O-acyltransferase, WSD1, C-terminal); GO:0004144 (diacylglycerol O-acyltransferase activity), GO:0045017 (glycerolipid biosynthetic process)
Fatty Acid Synthesis	Aradu.RA7PE	aradu	Aradu.A04	117318396	117322966	phytozome_10_2.59082345(link is external)	O-acyltransferase (WSD1-like) family protein; IPR004255 (O-acyltransferase, WSD1, N-terminal), IPR009721 (O-acyltransferase, WSD1, C-terminal); GO:0004144 (diacylglycerol O-acyltransferase activity), GO:0045017 (glycerolipid biosynthetic process)
Fatty Acid Synthesis	Araip.1KG8P	araip	Araip.B10	134923359	134927499	phytozome_10_2.59082345(link is external)	O-acyltransferase (WSD1-like) family protein; IPR004255 (O-acyltransferase, WSD1, N-terminal), IPR009721 (O-acyltransferase, WSD1, C-terminal); GO:0004144 (diacylglycerol O-acyltransferase activity), GO:0045017 (glycerolipid biosynthetic process)	0	0	0	2	1323	0.382464	5	2	0.4
Fatty Acid Synthesis	Araip.7A0S5	araip	Araip.B05	21446319	21450487	phytozome_10_2.59082345(link is external)	O-acyltransferase (WSD1-like) family protein; IPR004255 (O-acyltransferase, WSD1, N-terminal), IPR009721 (O-acyltransferase, WSD1, C-terminal); GO:0004144 (diacylglycerol O-acyltransferase activity), GO:0045017 (glycerolipid biosynthetic process)	0	2	0	1	1308	0.5	6	2	0.333333
Fatty Acid Synthesis	Araip.ACF2M	araip	Araip.B10	132036829	132040236	phytozome_10_2.59082345(link is external)	O-acyltransferase (WSD1-like) family protein; IPR004255 (O-acyltransferase, WSD1, N-terminal), IPR009721 (O-acyltransferase, WSD1, C-terminal); GO:0004144 (diacylglycerol O-acyltransferase activity), GO:0045017 (glycerolipid biosynthetic process)
Fatty Acid Synthesis	Araip.BGM89	araip	Araip.B03	21916777	21921652	phytozome_10_2.59082345(link is external)	O-acyltransferase (WSD1-like) family protein; IPR004255 (O-acyltransferase, WSD1, N-terminal), IPR009721 (O-acyltransferase, WSD1, C-terminal); GO:0004144 (diacylglycerol O-acyltransferase activity), GO:0045017 (glycerolipid biosynthetic process)
Fatty Acid Synthesis	Araip.JH8FI	araip	Araip.B04	127200939	127205614	phytozome_10_2.59082345(link is external)	O-acyltransferase (WSD1-like) family protein; IPR004255 (O-acyltransferase, WSD1, N-terminal), IPR009721 (O-acyltransferase, WSD1, C-terminal); GO:0004144 (diacylglycerol O-acyltransferase activity), GO:0045017 (glycerolipid biosynthetic process)
Fatty Acid Synthesis	Araip.M0N7G	araip	Araip.B06	126135221	126141621	phytozome_10_2.59082345(link is external)	O-acyltransferase (WSD1-like) family protein; IPR004255 (O-acyltransferase, WSD1, N-terminal), IPR009721 (O-acyltransferase, WSD1, C-terminal); GO:0004144 (diacylglycerol O-acyltransferase activity), GO:0045017 (glycerolipid biosynthetic process)
Fatty Acid Synthesis	Araip.N3CK9	araip	Araip.B04	126977099	126990003	phytozome_10_2.59082345(link is external)	O-acyltransferase (WSD1-like) family protein; IPR004255 (O-acyltransferase, WSD1, N-terminal), IPR009721 (O-acyltransferase, WSD1, C-terminal); GO:0004144 (diacylglycerol O-acyltransferase activity), GO:0045017 (glycerolipid biosynthetic process)	0	0	1	0	1371	0.398979	4	1	0.25
Fatty Acid Synthesis	Araip.Z6NL1	araip	Araip.B10	134889022	134910094	phytozome_10_2.59082345(link is external)	O-acyltransferase (WSD1-like) family protein; IPR004255 (O-acyltransferase, WSD1, N-terminal), IPR009721 (O-acyltransferase, WSD1, C-terminal); GO:0004144 (diacylglycerol O-acyltransferase activity), GO:0045017 (glycerolipid biosynthetic process)
Fatty Acid Synthesis	Araip.ZW937	araip	Araip.B03	21984450	21990598	phytozome_10_2.59082345(link is external)	O-acyltransferase (WSD1-like) family protein; IPR004255 (O-acyltransferase, WSD1, N-terminal), IPR009721 (O-acyltransferase, WSD1, C-terminal); GO:0004144 (diacylglycerol O-acyltransferase activity), GO:0045017 (glycerolipid biosynthetic process)
Fatty Acid Synthesis	Aradu.ETX8Y	aradu	Aradu.A08	31946461	31959351	phytozome_10_2.59082345(link is external)	O-acyltransferase (WSD1-like) family protein; IPR004255 (O-acyltransferase, WSD1, N-terminal); GO:0004144 (diacylglycerol O-acyltransferase activity), GO:0045017 (glycerolipid biosynthetic process)
Fatty Acid Synthesis	Araip.26R7H	araip	Araip.B06	126141869	126144927	phytozome_10_2.59082345(link is external)	O-acyltransferase (WSD1-like) family protein; IPR004255 (O-acyltransferase, WSD1, N-terminal); GO:0004144 (diacylglycerol O-acyltransferase activity), GO:0045017 (glycerolipid biosynthetic process)
Fatty Acid Synthesis	Araip.5CF96	araip	Araip.B08	10146761	10150406	phytozome_10_2.59082345(link is external)	O-acyltransferase (WSD1-like) family protein; IPR004255 (O-acyltransferase, WSD1, N-terminal); GO:0004144 (diacylglycerol O-acyltransferase activity), GO:0045017 (glycerolipid biosynthetic process)	0	0	1	0	729	0.40192	4	1	0.25
Fatty Acid Synthesis	Araip.AR6ID	araip	Araip.B04	120360217	120360913	phytozome_10_2.59082345(link is external)	O-acyltransferase (WSD1-like) family protein; IPR004255 (O-acyltransferase, WSD1, N-terminal); GO:0004144 (diacylglycerol O-acyltransferase activity), GO:0045017 (glycerolipid biosynthetic process)
Fatty Acid Synthesis	Aradu.0ZM70	aradu	Aradu.A06	102204580	102213051	phytozome_10_2.59082345(link is external)	O-acyltransferase (WSD1-like) family protein; IPR009721 (O-acyltransferase, WSD1, C-terminal); GO:0004144 (diacylglycerol O-acyltransferase activity)	0	2	1	2	591	0.423012	6	2	0.333333
Fatty Acid Synthesis	Aradu.JRG58	aradu	Aradu.A06	102225043	102229800	phytozome_10_2.59082345(link is external)	O-acyltransferase (WSD1-like) family protein; IPR009721 (O-acyltransferase, WSD1, C-terminal); GO:0004144 (diacylglycerol O-acyltransferase activity)	0	0	0	1	546	0.423077	6	1	0.166667
Fatty Acid Synthesis	Araip.P54NA	araip	Araip.B04	116018312	116022686	phytozome_10_2.59082345(link is external)	O-acyltransferase (WSD1-like) family protein; IPR009721 (O-acyltransferase, WSD1, C-terminal); GO:0004144 (diacylglycerol O-acyltransferase activity)	0	1	0	0	807	0.365551	4	1	0.25
Fatty Acid Synthesis	Araip.T7VUE	araip	Araip.B06	126165037	126167249	phytozome_10_2.59082345(link is external)	O-acyltransferase (WSD1-like) family protein; IPR009721 (O-acyltransferase, WSD1, C-terminal); GO:0004144 (diacylglycerol O-acyltransferase activity)	0	0	0	2	501	0.429142	5	2	0.4
Fatty Acid Synthesis	Araip.G6T5X	araip	Araip.B08	10145177	10146333	phytozome_10_2.59082345(link is external)	O-acyltransferase WSD1-like protein	0	0	2	0	537	0.38175	3	2	0.666667
Fatty Acid Synthesis	Aradu.D1B7C	aradu	Aradu.A08	48406184	48409959	phytozome_10_2.59033276 (link is external)	palmitoyl-acyl carrier protein thioesterase, chloroplastic-like [Glycine max]; IPR002864 (Acyl-ACP thioesterase); GO:0006633 (fatty acid biosynthetic process), GO:0016790 (thiolester hydrolase activity)
Fatty Acid Synthesis	Araip.3B5IK	araip	Araip.B08	128984669	128989493	phytozome_10_2.59033276 (link is external)	palmitoyl-acyl carrier protein thioesterase, chloroplastic-like [Glycine max]; IPR002864 (Acyl-ACP thioesterase); GO:0006633 (fatty acid biosynthetic process), GO:0016790 (thiolester hydrolase activity)
Fatty Acid Synthesis	Aradu.FP91H	aradu	Aradu.A08	46844536	46851805	phytozome_10_2.59072401 (link is external)	Pentatricopeptide repeat (PPR) superfamily protein; IPR001087 (Lipase, GDSL), IPR002885 (Pentatricopeptide repeat); GO:0006629 (lipid metabolic process), GO:0016787 (hydrolase activity)	1	4	2	1	3042	0.451677	9	4	0.444444
Fatty Acid Synthesis	Aradu.2I708	aradu	Aradu.A01	13837831	13842046	phytozome_10_2.59278425 (link is external)	PI-PLC X domain-containing protein At5g67130-like [Glycine max]; IPR017946 (PLC-like phosphodiesterase, TIM beta/alpha-barrel domain); GO:0006629 (lipid metabolic process), GO:0008081 (phosphoric diester hydrolase activity)	1	2	1	2	1299	0.441878	8	2	0.25
Fatty Acid Synthesis	Aradu.7RM7Z	aradu	Aradu.A05	7572915	7576801	phytozome_10_2.59278425 (link is external)	PI-PLC X domain-containing protein At5g67130-like [Glycine max]; IPR017946 (PLC-like phosphodiesterase, TIM beta/alpha-barrel domain); GO:0006629 (lipid metabolic process), GO:0008081 (phosphoric diester hydrolase activity)	5	2	5	7	1332	0.436937	9	7	0.777778
Fatty Acid Synthesis	Aradu.HUW75	aradu	Aradu.A05	7801823	7805050	phytozome_10_2.59278425 (link is external)	PI-PLC X domain-containing protein At5g67130-like [Glycine max]; IPR017946 (PLC-like phosphodiesterase, TIM beta/alpha-barrel domain); GO:0006629 (lipid metabolic process), GO:0008081 (phosphoric diester hydrolase activity)
Fatty Acid Synthesis	Aradu.M6HNJ	aradu	Aradu.A10	102932408	102937932	phytozome_10_2.59278425 (link is external)	PI-PLC X domain-containing protein At5g67130-like [Glycine max]; IPR017946 (PLC-like phosphodiesterase, TIM beta/alpha-barrel domain); GO:0006629 (lipid metabolic process), GO:0008081 (phosphoric diester hydrolase activity)
Fatty Acid Synthesis	Aradu.R4P73	aradu	Aradu.A01	13495477	13505152	phytozome_10_2.59278425 (link is external)	PI-PLC X domain-containing protein At5g67130-like [Glycine max]; IPR017946 (PLC-like phosphodiesterase, TIM beta/alpha-barrel domain); GO:0006629 (lipid metabolic process), GO:0008081 (phosphoric diester hydrolase activity)
Fatty Acid Synthesis	Aradu.VC25Y	aradu	Aradu.A10	60755886	60766881	phytozome_10_2.59278425 (link is external)	PI-PLC X domain-containing protein At5g67130-like [Glycine max]; IPR017946 (PLC-like phosphodiesterase, TIM beta/alpha-barrel domain); GO:0006629 (lipid metabolic process), GO:0008081 (phosphoric diester hydrolase activity)	0	0	1	0	1236	0.453883	8	1	0.125
Fatty Acid Synthesis	Aradu.Y82ZL	aradu	Aradu.A04	119290216	119294327	phytozome_10_2.59278425 (link is external)	PI-PLC X domain-containing protein At5g67130-like [Glycine max]; IPR017946 (PLC-like phosphodiesterase, TIM beta/alpha-barrel domain); GO:0006629 (lipid metabolic process), GO:0008081 (phosphoric diester hydrolase activity)
Fatty Acid Synthesis	Araip.3M1KM	araip	Araip.B01	18279936	18285970	phytozome_10_2.59278425 (link is external)	PI-PLC X domain-containing protein At5g67130-like [Glycine max]; IPR017946 (PLC-like phosphodiesterase, TIM beta/alpha-barrel domain); GO:0006629 (lipid metabolic process), GO:0008081 (phosphoric diester hydrolase activity)
Fatty Acid Synthesis	Araip.7P4Z5	araip	Araip.B05	7848499	7852387	phytozome_10_2.59278425 (link is external)	PI-PLC X domain-containing protein At5g67130-like [Glycine max]; IPR017946 (PLC-like phosphodiesterase, TIM beta/alpha-barrel domain); GO:0006629 (lipid metabolic process), GO:0008081 (phosphoric diester hydrolase activity)	2	2	3	2	1044	0.414751	8	3	0.375
Fatty Acid Synthesis	Araip.C6UMI	araip	Araip.B05	8206337	8209471	phytozome_10_2.59278425 (link is external)	PI-PLC X domain-containing protein At5g67130-like [Glycine max]; IPR017946 (PLC-like phosphodiesterase, TIM beta/alpha-barrel domain); GO:0006629 (lipid metabolic process), GO:0008081 (phosphoric diester hydrolase activity)	1	1	1	1	1293	0.45553	9	1	0.111111
Fatty Acid Synthesis	Araip.D61AA	araip	Araip.B10	78420881	78428500	phytozome_10_2.59278425 (link is external)	PI-PLC X domain-containing protein At5g67130-like [Glycine max]; IPR017946 (PLC-like phosphodiesterase, TIM beta/alpha-barrel domain); GO:0006629 (lipid metabolic process), GO:0008081 (phosphoric diester hydrolase activity)	0	0	1	0	1239	0.461663	8	1	0.125
Fatty Acid Synthesis	Araip.TMG8Z	araip	Araip.B04	129280750	129283793	phytozome_10_2.59278425 (link is external)	PI-PLC X domain-containing protein At5g67130-like [Glycine max]; IPR017946 (PLC-like phosphodiesterase, TIM beta/alpha-barrel domain); GO:0006629 (lipid metabolic process), GO:0008081 (phosphoric diester hydrolase activity)	0	0	0	3	1098	0.395264	8	3	0.375
Fatty Acid Synthesis	Araip.X1KN4	araip	Araip.B01	18630143	18638655	phytozome_10_2.59278425 (link is external)	PI-PLC X domain-containing protein At5g67130-like [Glycine max]; IPR017946 (PLC-like phosphodiesterase, TIM beta/alpha-barrel domain); GO:0006629 (lipid metabolic process), GO:0008081 (phosphoric diester hydrolase activity)	1	2	2	0	2535	0.441815	17	2	0.117647
Fatty Acid Synthesis	Araip.X68T0	araip	Araip.B10	129419240	129424944	phytozome_10_2.59278425 (link is external)	PI-PLC X domain-containing protein At5g67130-like [Glycine max]; IPR017946 (PLC-like phosphodiesterase, TIM beta/alpha-barrel domain); GO:0006629 (lipid metabolic process), GO:0008081 (phosphoric diester hydrolase activity)	3	6	0	0	954	0.414046	8	6	0.75
Fatty Acid Synthesis	Aradu.212BQ	aradu	Aradu.A01	3067495	3076159	phytozome_10_2.59106653(link is external)	probable glycerophosphoryl diester phosphodiesterase 1-like [Glycine max]; IPR004129 (Glycerophosphoryl diester phosphodiesterase); GO:0006071 (glycerol metabolic process), GO:0006629 (lipid metabolic process), GO:0008081 (phosphoric diester hydrolase activity), GO:0008889 (glycerophosphodiester phosphodiesterase activity)	0	0	1	0	2283	0.420499	9	1	0.111111
Fatty Acid Synthesis	Aradu.I8QXT	aradu	Aradu.A01	93006093	93010659	phytozome_10_2.59106653 (link is external)	probable glycerophosphoryl diester phosphodiesterase 3-like [Glycine max]; IPR004129 (Glycerophosphoryl diester phosphodiesterase); GO:0006071 (glycerol metabolic process), GO:0006629 (lipid metabolic process), GO:0008081 (phosphoric diester hydrolase activity), GO:0008889 (glycerophosphodiester phosphodiesterase activity)	0	0	2	0	2268	0.433862	10	2	0.2
Fatty Acid Synthesis	Aradu.YS103	aradu	Aradu.A03	27507226	27515451	phytozome_10_2.59106653 (link is external)	probable glycerophosphoryl diester phosphodiesterase 3-like [Glycine max]; IPR004129 (Glycerophosphoryl diester phosphodiesterase); GO:0006071 (glycerol metabolic process), GO:0006629 (lipid metabolic process), GO:0008081 (phosphoric diester hydrolase activity), GO:0008889 (glycerophosphodiester phosphodiesterase activity)	4	4	3	2	2070	0.4343	10	4	0.4
Fatty Acid Synthesis	Araip.E0W6R	araip	Araip.B01	9386503	9395318	phytozome_10_2.59106653 (link is external)	probable glycerophosphoryl diester phosphodiesterase 3-like [Glycine max]; IPR004129 (Glycerophosphoryl diester phosphodiesterase); GO:0006071 (glycerol metabolic process), GO:0006629 (lipid metabolic process), GO:0008081 (phosphoric diester hydrolase activity), GO:0008889 (glycerophosphodiester phosphodiesterase activity)	0	1	0	1	2175	0.417011	9	1	0.111111
Fatty Acid Synthesis	Araip.QQ9RV	araip	Araip.B01	134816940	134821078	phytozome_10_2.59106653 (link is external)	probable glycerophosphoryl diester phosphodiesterase 3-like [Glycine max]; IPR004129 (Glycerophosphoryl diester phosphodiesterase); GO:0006071 (glycerol metabolic process), GO:0006629 (lipid metabolic process), GO:0008081 (phosphoric diester hydrolase activity), GO:0008889 (glycerophosphodiester phosphodiesterase activity)
Fatty Acid Synthesis	Araip.W0LDZ	araip	Araip.B03	30236654	30244042	phytozome_10_2.59106653 (link is external)	probable glycerophosphoryl diester phosphodiesterase 3-like [Glycine max]; IPR004129 (Glycerophosphoryl diester phosphodiesterase); GO:0006071 (glycerol metabolic process), GO:0006629 (lipid metabolic process), GO:0008081 (phosphoric diester hydrolase activity), GO:0008889 (glycerophosphodiester phosphodiesterase activity)	5	2	2	2	2328	0.429124	12	5	0.416667
Fatty Acid Synthesis	Araip.MJ04K	araip	Araip.B02	47902546	47905729	phytozome_10_2.59040544 (link is external)	pyruvate dehydrogenase complex E1 alpha subunit; IPR001017 (Dehydrogenase, E1 component); GO:0008152 (metabolic process)
Fatty Acid Synthesis	Aradu.N2G7A	aradu	Aradu.A10	353420	356404	phytozome_10_2.59107652 (link is external)	pyruvate dehydrogenase E1 beta; IPR005475 (Transketolase-like, pyrimidine-binding domain), IPR005476 (Transketolase, C-terminal), IPR009014 (Transketolase, C-terminal/Pyruvate-ferredoxin oxidoreductase, domain II); GO:0003824 (catalytic activity), GO:0008152 (metabolic process)	1	1	1	1	1212	0.494224	5	1	0.2
Fatty Acid Synthesis	Aradu.WR10B	aradu	Aradu.A03	132351730	132355016	phytozome_10_2.59107652 (link is external)	pyruvate dehydrogenase E1 beta; IPR005475 (Transketolase-like, pyrimidine-binding domain), IPR005476 (Transketolase, C-terminal), IPR009014 (Transketolase, C-terminal/Pyruvate-ferredoxin oxidoreductase, domain II); GO:0003824 (catalytic activity), GO:0008152 (metabolic process)	1	1	1	1	924	0.463203	6	1	0.166667
Fatty Acid Synthesis	Araip.NEM0P	araip	Araip.B10	1695605	1698849	phytozome_10_2.59107652 (link is external)	pyruvate dehydrogenase E1 beta; IPR005475 (Transketolase-like, pyrimidine-binding domain), IPR005476 (Transketolase, C-terminal), IPR009014 (Transketolase, C-terminal/Pyruvate-ferredoxin oxidoreductase, domain II); GO:0003824 (catalytic activity), GO:0008152 (metabolic process)
Fatty Acid Synthesis	Araip.VR692	araip	Araip.B03	133408737	133412171	phytozome_10_2.59107652 (link is external)	pyruvate dehydrogenase E1 beta; IPR005475 (Transketolase-like, pyrimidine-binding domain), IPR005476 (Transketolase, C-terminal), IPR009014 (Transketolase, C-terminal/Pyruvate-ferredoxin oxidoreductase, domain II); GO:0003824 (catalytic activity), GO:0008152 (metabolic process)	1	1	1	1	1017	0.468043	5	1	0.2
Fatty Acid Synthesis	Aradu.71QRQ	aradu	Aradu.A04	109780000	109785065	phytozome_10_2.59107652 (link is external)	pyruvate dehydrogenase E1 component subunit beta; IPR005475 (Transketolase-like, pyrimidine-binding domain), IPR005476 (Transketolase, C-terminal), IPR009014 (Transketolase, C-terminal/Pyruvate-ferredoxin oxidoreductase, domain II), IPR027110 (Pyruvate dehydrogenase E1 component subunit beta); GO:0003824 (catalytic activity), GO:0004739 (pyruvate dehydrogenase (acetyl-transferring) activity), GO:…	2	2	5	2	1104	0.441123	15	5	0.333333
Fatty Acid Synthesis	Aradu.YJ46C	aradu	Aradu.A09	19669149	19675011	phytozome_10_2.59107652 (link is external)	pyruvate dehydrogenase E1 component subunit beta; IPR005475 (Transketolase-like, pyrimidine-binding domain), IPR005476 (Transketolase, C-terminal), IPR009014 (Transketolase, C-terminal/Pyruvate-ferredoxin oxidoreductase, domain II), IPR027110 (Pyruvate dehydrogenase E1 component subunit beta); GO:0003824 (catalytic activity), GO:0004739 (pyruvate dehydrogenase (acetyl-transferring) activity), GO:…	1	0	1	0	1083	0.457064	16	1	0.0625
Fatty Acid Synthesis	Araip.PF5VT	araip	Araip.B09	24827617	24833178	phytozome_10_2.59107652 (link is external)	pyruvate dehydrogenase E1 component subunit beta; IPR005475 (Transketolase-like, pyrimidine-binding domain), IPR005476 (Transketolase, C-terminal), IPR009014 (Transketolase, C-terminal/Pyruvate-ferredoxin oxidoreductase, domain II), IPR027110 (Pyruvate dehydrogenase E1 component subunit beta); GO:0003824 (catalytic activity), GO:0004739 (pyruvate dehydrogenase (acetyl-transferring) activity), GO:…	2	4	2	3	1215	0.457613	15	4	0.266667
Fatty Acid Synthesis	Araip.Z1FA8	araip	Araip.B04	118355577	118360593	phytozome_10_2.59107652 (link is external)	pyruvate dehydrogenase E1 component subunit beta; IPR005475 (Transketolase-like, pyrimidine-binding domain), IPR005476 (Transketolase, C-terminal), IPR009014 (Transketolase, C-terminal/Pyruvate-ferredoxin oxidoreductase, domain II), IPR027110 (Pyruvate dehydrogenase E1 component subunit beta); GO:0003824 (catalytic activity), GO:0004739 (pyruvate dehydrogenase (acetyl-transferring) activity), GO:…	2	2	2	2	1269	0.443656	17	2	0.117647
Fatty Acid Synthesis	Aradu.DS06X	aradu	Aradu.A01	685230	685919	phytozome_10_2.59040544 (link is external)	pyruvate dehydrogenase E1 component, alpha subunit
Fatty Acid Synthesis	Araip.E6RQN	araip	Araip.B08	45864728	45865231	phytozome_10_2.59040544 (link is external)	pyruvate dehydrogenase E1 component, alpha subunit
Fatty Acid Synthesis	Aradu.T0FDC	aradu	Aradu.A09	13303937	13307189	phytozome_10_2.59040544 (link is external)	pyruvate dehydrogenase E1 component, alpha subunit; IPR001017 (Dehydrogenase, E1 component); GO:0008152 (metabolic process)	5	8	10	5	873	0.490263	6	10	1.66667
Fatty Acid Synthesis	Aradu.ZXE5G	aradu	Aradu.A06	34293841	34296878	phytozome_10_2.59040544 (link is external)	pyruvate dehydrogenase E1 component, alpha subunit; IPR001017 (Dehydrogenase, E1 component); GO:0008152 (metabolic process)	4	2	7	5	615	0.41626	6	7	1.16667
Fatty Acid Synthesis	Araip.5L3CH	araip	Araip.B01	50967249	50970942	phytozome_10_2.59040544 (link is external)	pyruvate dehydrogenase E1 component, alpha subunit; IPR001017 (Dehydrogenase, E1 component); GO:0008152 (metabolic process)	2	1	2	4	381	0.485564	9	4	0.444444
Fatty Acid Synthesis	Araip.FI3VK	araip	Araip.B05	45654908	45657426	phytozome_10_2.59040544 (link is external)	pyruvate dehydrogenase E1 component, alpha subunit; IPR001017 (Dehydrogenase, E1 component); GO:0008152 (metabolic process)
Fatty Acid Synthesis	Araip.KTB45	araip	Araip.B10	78265278	78267635	phytozome_10_2.59040544 (link is external)	pyruvate dehydrogenase E1 component, alpha subunit; IPR001017 (Dehydrogenase, E1 component); GO:0008152 (metabolic process)
Fatty Acid Synthesis	Araip.R5FYB	araip	Araip.B02	47816636	47820335	phytozome_10_2.59040544 (link is external)	pyruvate dehydrogenase E1 component, alpha subunit; IPR001017 (Dehydrogenase, E1 component); GO:0008152 (metabolic process)
Fatty Acid Synthesis	Araip.SR8J1	araip	Araip.B01	92038809	92041685	phytozome_10_2.59040544 (link is external)	pyruvate dehydrogenase E1 component, alpha subunit; IPR001017 (Dehydrogenase, E1 component); GO:0008152 (metabolic process)
Fatty Acid Synthesis	Araip.XTK68	araip	Araip.B09	125726915	125727528	phytozome_10_2.59040544 (link is external)	pyruvate dehydrogenase E1 component, alpha subunit; IPR001017 (Dehydrogenase, E1 component); GO:0008152 (metabolic process)
Fatty Acid Synthesis	Aradu.EE5WU	aradu	Aradu.A03	125192322	125196755	phytozome_10_2.59040544 (link is external)	pyruvate dehydrogenase E1 component, alpha subunit; IPR017597 (Pyruvate dehydrogenase (acetyl-transferring) E1 component, alpha subunit, subgroup y); GO:0004739 (pyruvate dehydrogenase (acetyl-transferring) activity), GO:0006096 (glycolysis), GO:0008152 (metabolic process), GO:0043231 (intracellular membrane-bounded organelle), GO:0055114 (oxidation-reduction process)
Fatty Acid Synthesis	Aradu.EJ6GQ	aradu	Aradu.A06	1733278	1738812	phytozome_10_2.59040544 (link is external)	pyruvate dehydrogenase E1 component, alpha subunit; IPR017597 (Pyruvate dehydrogenase (acetyl-transferring) E1 component, alpha subunit, subgroup y); GO:0004739 (pyruvate dehydrogenase (acetyl-transferring) activity), GO:0006096 (glycolysis), GO:0008152 (metabolic process), GO:0043231 (intracellular membrane-bounded organelle), GO:0055114 (oxidation-reduction process)
Fatty Acid Synthesis	Aradu.G8134	aradu	Aradu.A05	32521879	32526105	phytozome_10_2.59040544 (link is external)	pyruvate dehydrogenase E1 component, alpha subunit; IPR017597 (Pyruvate dehydrogenase (acetyl-transferring) E1 component, alpha subunit, subgroup y); GO:0004739 (pyruvate dehydrogenase (acetyl-transferring) activity), GO:0006096 (glycolysis), GO:0008152 (metabolic process), GO:0043231 (intracellular membrane-bounded organelle), GO:0055114 (oxidation-reduction process)	1	1	0	0	1179	0.53011	8	1	0.125
Fatty Acid Synthesis	Aradu.PJ5MX	aradu	Aradu.A02	4886191	4889164	phytozome_10_2.59040544 (link is external)	pyruvate dehydrogenase E1 component, alpha subunit; IPR017597 (Pyruvate dehydrogenase (acetyl-transferring) E1 component, alpha subunit, subgroup y); GO:0004739 (pyruvate dehydrogenase (acetyl-transferring) activity), GO:0006096 (glycolysis), GO:0008152 (metabolic process), GO:0043231 (intracellular membrane-bounded organelle), GO:0055114 (oxidation-reduction process)	0	1	1	0	1293	0.467904	3	1	0.333333
Fatty Acid Synthesis	Araip.0B1IX	araip	Araip.B02	6162101	6165038	phytozome_10_2.59040544 (link is external)	pyruvate dehydrogenase E1 component, alpha subunit; IPR017597 (Pyruvate dehydrogenase (acetyl-transferring) E1 component, alpha subunit, subgroup y); GO:0004739 (pyruvate dehydrogenase (acetyl-transferring) activity), GO:0006096 (glycolysis), GO:0008152 (metabolic process), GO:0043231 (intracellular membrane-bounded organelle), GO:0055114 (oxidation-reduction process)
Fatty Acid Synthesis	Araip.3B8UB	araip	Araip.B05	29390460	29394743	phytozome_10_2.59040544 (link is external)	pyruvate dehydrogenase E1 component, alpha subunit; IPR017597 (Pyruvate dehydrogenase (acetyl-transferring) E1 component, alpha subunit, subgroup y); GO:0004739 (pyruvate dehydrogenase (acetyl-transferring) activity), GO:0006096 (glycolysis), GO:0008152 (metabolic process), GO:0043231 (intracellular membrane-bounded organelle), GO:0055114 (oxidation-reduction process)	1	5	3	1	1119	0.533512	9	5	0.555556
Fatty Acid Synthesis	Araip.E490N	araip	Araip.B03	125964030	125968458	phytozome_10_2.59040544 (link is external)	pyruvate dehydrogenase E1 component, alpha subunit; IPR017597 (Pyruvate dehydrogenase (acetyl-transferring) E1 component, alpha subunit, subgroup y); GO:0004739 (pyruvate dehydrogenase (acetyl-transferring) activity), GO:0006096 (glycolysis), GO:0008152 (metabolic process), GO:0043231 (intracellular membrane-bounded organelle), GO:0055114 (oxidation-reduction process)
Fatty Acid Synthesis	Araip.HKJ1U	araip	Araip.B06	20158675	20164264	phytozome_10_2.59040544 (link is external)	pyruvate dehydrogenase E1 component, alpha subunit; IPR017597 (Pyruvate dehydrogenase (acetyl-transferring) E1 component, alpha subunit, subgroup y); GO:0004739 (pyruvate dehydrogenase (acetyl-transferring) activity), GO:0006096 (glycolysis), GO:0008152 (metabolic process), GO:0043231 (intracellular membrane-bounded organelle), GO:0055114 (oxidation-reduction process)
Fatty Acid Synthesis	Aradu.ZD7QJ	aradu	Aradu.A03	72563246	72567374	phytozome_10_2.59083070 (link is external)	pyruvate dehydrogenase kinase; IPR003594 (Histidine kinase-like ATPase, ATP-binding domain), IPR004358 (Signal transduction histidine kinase-related protein, C-terminal), IPR018955 (Branched-chain alpha-ketoacid dehydrogenase kinase/Pyruvate dehydrogenase kinase, N-terminal); GO:0005524 (ATP binding), GO:0016310 (phosphorylation)	2	0	0	1	1041	0.430355	6	2	0.333333
Fatty Acid Synthesis	Araip.T0P1U	araip	Araip.B03	73581519	73585627	phytozome_10_2.59083070 (link is external)	pyruvate dehydrogenase kinase; IPR003594 (Histidine kinase-like ATPase, ATP-binding domain), IPR004358 (Signal transduction histidine kinase-related protein, C-terminal), IPR018955 (Branched-chain alpha-ketoacid dehydrogenase kinase/Pyruvate dehydrogenase kinase, N-terminal); GO:0005524 (ATP binding), GO:0016310 (phosphorylation)	1	0	0	1	1041	0.427474	7	1	0.142857
Fatty Acid Synthesis	Aradu.A7TU3	aradu	Aradu.A07	46935487	46938710	phytozome_10_2.59083070 (link is external)	pyruvate dehydrogenase kinase; IPR005467 (Signal transduction histidine kinase, core), IPR018955 (Branched-chain alpha-ketoacid dehydrogenase kinase/Pyruvate dehydrogenase kinase, N-terminal); GO:0005524 (ATP binding)	2	12	0	0	1371	0.390956	7	12	1.71429
Fatty Acid Synthesis	Araip.7IH4Y	araip	Araip.B08	99081764	99085035	phytozome_10_2.59083070 (link is external)	pyruvate dehydrogenase kinase; IPR005467 (Signal transduction histidine kinase, core), IPR018955 (Branched-chain alpha-ketoacid dehydrogenase kinase/Pyruvate dehydrogenase kinase, N-terminal); GO:0005524 (ATP binding)	2	5	0	0	1260	0.401587	7	5	0.714286
Fatty Acid Synthesis	Aradu.JYE6D	aradu	Aradu.A04	101334277	101337825	phytozome_10_2.59324459 (link is external)	saposin B domain-containing protein; IPR011001 (Saposin-like); GO:0006629 (lipid metabolic process)	1	3	1	1	639	0.428795	7	3	0.428571
Fatty Acid Synthesis	Araip.4I30J	araip	Araip.B04	110448285	110451056	phytozome_10_2.59324459 (link is external)	saposin B domain-containing protein; IPR011001 (Saposin-like); GO:0006629 (lipid metabolic process)	1	3	1	2	720	0.411111	6	3	0.5
Fatty Acid Synthesis	Araip.F15Z7	araip	Araip.B02	96883836	96885796	phytozome_10_2.59324459 (link is external)	saposin B domain-containing protein; IPR011001 (Saposin-like); GO:0006629 (lipid metabolic process)
Fatty Acid Synthesis	Araip.MR3NT	araip	Araip.B03	42934806	42947661	phytozome_10_2.59033276 (link is external)	serine/threonine-protein phosphatase 7 long form homolog [Glycine max]; IPR002864 (Acyl-ACP thioesterase), IPR019557 (Aminotransferase-like, plant mobile domain); GO:0006633 (fatty acid biosynthetic process), GO:0016790 (thiolester hydrolase activity)
Fatty Acid Synthesis	Araip.GI8LR	araip	Araip.B04	132842167	132843135	phytozome_10_2.59234938(link is external)	sterol 1; IPR006694 (Fatty acid hydroxylase); GO:0005506 (iron ion binding), GO:0006633 (fatty acid biosynthetic process), GO:0016491 (oxidoreductase activity), GO:0055114 (oxidation-reduction process)
Fatty Acid Synthesis	Aradu.4R68R	aradu	Aradu.A05	26694177	26697542	phytozome_10_2.59191271(link is external)	sterol C4-methyl oxidase 1-2; IPR006694 (Fatty acid hydroxylase); GO:0005506 (iron ion binding), GO:0006633 (fatty acid biosynthetic process), GO:0016491 (oxidoreductase activity), GO:0055114 (oxidation-reduction process)	1	1	1	3	969	0.408669	8	3	0.375
Fatty Acid Synthesis	Aradu.ZP36M	aradu	Aradu.A03	124998116	125001357	phytozome_10_2.59191271(link is external)	sterol C4-methyl oxidase 1-2; IPR006694 (Fatty acid hydroxylase); GO:0005506 (iron ion binding), GO:0006633 (fatty acid biosynthetic process), GO:0016491 (oxidoreductase activity), GO:0055114 (oxidation-reduction process)	1	1	4	1	654	0.402141	7	4	0.571429
Fatty Acid Synthesis	Araip.GT0MC	araip	Araip.B03	125725372	125728339	phytozome_10_2.59191271(link is external)	sterol C4-methyl oxidase 1-2; IPR006694 (Fatty acid hydroxylase); GO:0005506 (iron ion binding), GO:0006633 (fatty acid biosynthetic process), GO:0016491 (oxidoreductase activity), GO:0055114 (oxidation-reduction process)	2	2	1	1	822	0.403893	6	2	0.333333
Fatty Acid Synthesis	Araip.MPH2C	araip	Araip.B05	26760047	26763101	phytozome_10_2.59191271(link is external)	sterol C4-methyl oxidase 1-2; IPR006694 (Fatty acid hydroxylase); GO:0005506 (iron ion binding), GO:0006633 (fatty acid biosynthetic process), GO:0016491 (oxidoreductase activity), GO:0055114 (oxidation-reduction process)	2	3	6	2	924	0.41342	8	6	0.75
Fatty Acid Synthesis	Aradu.BZ12G	aradu	Aradu.A01	45669895	45671732	phytozome_10_2.59194483(link is external)	sterol C4-methyl oxidase 1-2; IPR006694 (Fatty acid hydroxylase); GO:0005506 (iron ion binding), GO:0006633 (fatty acid biosynthetic process), GO:0016491 (oxidoreductase activity), GO:0055114 (oxidation-reduction process)
Fatty Acid Synthesis	Aradu.Z2G9T	aradu	Aradu.A10	102149274	102153772	phytozome_10_2.59194483(link is external)	sterol C4-methyl oxidase 1-2; IPR006694 (Fatty acid hydroxylase); GO:0005506 (iron ion binding), GO:0006633 (fatty acid biosynthetic process), GO:0016491 (oxidoreductase activity), GO:0055114 (oxidation-reduction process)	1	0	1	1	900	0.482222	6	1	0.166667
Fatty Acid Synthesis	Araip.EDT0F	araip	Araip.B10	128316037	128319701	phytozome_10_2.59194483(link is external)	sterol C4-methyl oxidase 1-2; IPR006694 (Fatty acid hydroxylase); GO:0005506 (iron ion binding), GO:0006633 (fatty acid biosynthetic process), GO:0016491 (oxidoreductase activity), GO:0055114 (oxidation-reduction process)	1	1	1	1	1032	0.476744	6	1	0.166667
Fatty Acid Synthesis	Araip.LU9H5	araip	Araip.B01	56173953	56175746	phytozome_10_2.59194483(link is external)	sterol C4-methyl oxidase 1-2; IPR006694 (Fatty acid hydroxylase); GO:0005506 (iron ion binding), GO:0006633 (fatty acid biosynthetic process), GO:0016491 (oxidoreductase activity), GO:0055114 (oxidation-reduction process)
Fatty Acid Synthesis	Araip.V645C	araip	Araip.B01	132719466	132723422	phytozome_10_2.59058126(link is external)	uncharacterized protein LOC100818519 isoform X1 [Glycine max]; IPR016035 (Acyl transferase/acyl hydrolase/lysophospholipase); GO:0008152 (metabolic process)	2	4	2	2	2580	0.462403	9	4	0.444444
Fatty Acid Synthesis	Araip.573LW	araip	Araip.B10	11654716	11657662	phytozome_10_2.59102125(link is external)	uncharacterized protein LOC100820017 [Glycine max]; IPR006843 (Plastid lipid-associated protein/fibrillin conserved domain), IPR016040 (NAD(P)-binding domain), IPR025312 (Domain of unknown function DUF4216); GO:0005198 (structural molecule activity), GO:0009507 (chloroplast)
Fatty Acid Synthesis	Aradu.AR6IT	aradu	Aradu.A01	6596393	6599905	phytozome_10_2.59316931 (link is external)	malonyl CoA-acyl carrier transacylase; IPR004410 (Malonyl CoA-acyl carrier protein transacylase, FabD-type), IPR016035 (Acyl transferase/acyl hydrolase/lysophospholipase); GO:0003824 (catalytic activity), GO:0004314 ([acyl-carrier-protein] S-malonyltransferase activity), GO:0008152 (metabolic process), GO:0016740 (transferase activity)	2	0	1	1	1161	0.461671	10	2	0.2
Fatty Acid Synthesis	Aradu.2W51Q	aradu	Aradu.A07	73701975	73705748	phytozome_10_2.59316931(link is external)	malonyl CoA-acyl carrier transacylase; IPR004410 (Malonyl CoA-acyl carrier protein transacylase, FabD-type), IPR016035 (Acyl transferase/acyl hydrolase/lysophospholipase); GO:0003824 (catalytic activity), GO:0004314 ([acyl-carrier-protein] S-malonyltransferase activity), GO:0008152 (metabolic process), GO:0016740 (transferase activity)
Fatty Acid Synthesis	Araip.R08HU	araip	Araip.B10	13777824	13780813	phytozome_10_2.59316931(link is external)	malonyl CoA-acyl carrier transacylase; IPR004410 (Malonyl CoA-acyl carrier protein transacylase, FabD-type), IPR016035 (Acyl transferase/acyl hydrolase/lysophospholipase); GO:0003824 (catalytic activity), GO:0004314 ([acyl-carrier-protein] S-malonyltransferase activity), GO:0008152 (metabolic process), GO:0016740 (transferase activity)	0	2	0	1	1161	0.458226	10	2	0.2
Fatty Acid Synthesis	Araip.L8U0E	araip	Araip.B01	3596297	3599014	phytozome_10_2.59316931(link is external)	malonyl CoA-acyl carrier transacylase; IPR016035 (Acyl transferase/acyl hydrolase/lysophospholipase), IPR024925 (Malonyl CoA-acyl carrier protein transacylase); GO:0003824 (catalytic activity), GO:0004314 ([acyl-carrier-protein] S-malonyltransferase activity), GO:0008152 (metabolic process), GO:0016740 (transferase activity)	2	0	0	0	984	0.457317	10	2	0.2
Fatty Acid Synthesis	Araip.TR8WR	araip	Araip.B08	31795324	31798326	phytozome_10_2.59316931(link is external)	malonyl CoA-acyl carrier transacylase; IPR016035 (Acyl transferase/acyl hydrolase/lysophospholipase); GO:0003824 (catalytic activity), GO:0008152 (metabolic process), GO:0016740 (transferase activity)	6	9	4	5	1119	0.46202	10	9	0.9
Fatty Acid Synthesis	Aradu.XT27J	aradu	Aradu.A10	1232011	1237949	phytozome_10_2.59076916 (link is external)	malonyl-CoA decarboxylase family protein; IPR007956 (Malonyl-CoA decarboxylase); GO:0006633 (fatty acid biosynthetic process), GO:0050080 (malonyl-CoA decarboxylase activity)	2	3	1	0	1800	0.433889	17	3	0.176471
Fatty Acid Synthesis	Araip.ZSB4P	araip	Araip.B10	3200686	3206492	phytozome_10_2.59076916 (link is external)	malonyl-CoA decarboxylase family protein; IPR007956 (Malonyl-CoA decarboxylase); GO:0006633 (fatty acid biosynthetic process), GO:0050080 (malonyl-CoA decarboxylase activity)	16	3	3	7	1917	0.429317	17	16	0.941176
Fatty Acid Synthesis	Araip.L85CE	araip	Araip.B07	118937889	118944030	phytozome_10_2.59031072(link is external)	long chain acyl-CoA synthetase 9; IPR000873 (AMP-dependent synthetase/ligase); GO:0003824 (catalytic activity), GO:0008152 (metabolic process)	4	0	0	0	2094	0.456543	11	4	0.363636
Fatty Acid Synthesis	Aradu.8Y7VD	aradu	Aradu.A01	102836125	102841453	phytozome_10_2.59033276 (link is external)	Acyl-ACP thioesterase; IPR002864 (Acyl-ACP thioesterase), IPR021113 (Acyl-ACP-thioesterase, N-terminal); GO:0006633 (fatty acid biosynthetic process), GO:0016790 (thiolester hydrolase activity)	3	1	1	1	1383	0.45047	8	3	0.375
Fatty Acid Synthesis	Aradu.ZG6C0	aradu	Aradu.A10	96488516	96491961	phytozome_10_2.59033276 (link is external)	Acyl-ACP thioesterase; IPR002864 (Acyl-ACP thioesterase), IPR021113 (Acyl-ACP-thioesterase, N-terminal); GO:0006633 (fatty acid biosynthetic process), GO:0016790 (thiolester hydrolase activity)
Fatty Acid Synthesis	Araip.21S3V	araip	Araip.B03	42509132	42517754	phytozome_10_2.59033276 (link is external)	Acyl-ACP thioesterase; IPR002864 (Acyl-ACP thioesterase), IPR021113 (Acyl-ACP-thioesterase, N-terminal); GO:0006633 (fatty acid biosynthetic process), GO:0016790 (thiolester hydrolase activity)	1	1	1	1	1242	0.450081	7	1	0.142857
Fatty Acid Synthesis	Araip.SBA9Y	araip	Araip.B10	120537576	120540994	phytozome_10_2.59033276 (link is external)	Acyl-ACP thioesterase; IPR002864 (Acyl-ACP thioesterase), IPR021113 (Acyl-ACP-thioesterase, N-terminal); GO:0006633 (fatty acid biosynthetic process), GO:0016790 (thiolester hydrolase activity)	2	0	1	0	1272	0.483491	6	2	0.333333
Fatty Acid Synthesis	Aradu.0EA4R	aradu	Aradu.A02	1601889	1606756	phytozome_10_2.59033276 (link is external)	Acyl-ACP thioesterase; IPR002864 (Acyl-ACP thioesterase); GO:0006633 (fatty acid biosynthetic process), GO:0016790 (thiolester hydrolase activity)
Fatty Acid Synthesis	Aradu.B3QR0	aradu	Aradu.A09	113289244	113291715	phytozome_10_2.59033276 (link is external)	Acyl-ACP thioesterase; IPR002864 (Acyl-ACP thioesterase); GO:0006633 (fatty acid biosynthetic process), GO:0016790 (thiolester hydrolase activity)
Fatty Acid Synthesis	Aradu.J7RE1	aradu	Aradu.A04	51714210	51720847	phytozome_10_2.59033276 (link is external)	Acyl-ACP thioesterase; IPR002864 (Acyl-ACP thioesterase); GO:0006633 (fatty acid biosynthetic process), GO:0016790 (thiolester hydrolase activity)	1	2	1	3	927	0.469256	8	3	0.375
Fatty Acid Synthesis	Aradu.Q1LBD	aradu	Aradu.A02	1533517	1534603	phytozome_10_2.59033276 (link is external)	Acyl-ACP thioesterase; IPR002864 (Acyl-ACP thioesterase); GO:0006633 (fatty acid biosynthetic process), GO:0016790 (thiolester hydrolase activity)	0	0	0	1	480	0.333333	5	1	0.2
Fatty Acid Synthesis	Aradu.Q57RH	aradu	Aradu.A01	103006397	103014299	phytozome_10_2.59033276 (link is external)	Acyl-ACP thioesterase; IPR002864 (Acyl-ACP thioesterase); GO:0006633 (fatty acid biosynthetic process), GO:0016790 (thiolester hydrolase activity)
Fatty Acid Synthesis	Aradu.ZL5SD	aradu	Aradu.A01	102980796	102985012	phytozome_10_2.59033276 (link is external)	Acyl-ACP thioesterase; IPR002864 (Acyl-ACP thioesterase); GO:0006633 (fatty acid biosynthetic process), GO:0016790 (thiolester hydrolase activity)
Fatty Acid Synthesis	Araip.1PE3B	araip	Araip.B02	858266	860057	phytozome_10_2.59033276 (link is external)	Acyl-ACP thioesterase; IPR002864 (Acyl-ACP thioesterase); GO:0006633 (fatty acid biosynthetic process), GO:0016790 (thiolester hydrolase activity)
Fatty Acid Synthesis	Araip.4509F	araip	Araip.B02	918957	923488	phytozome_10_2.59033276 (link is external)	Acyl-ACP thioesterase; IPR002864 (Acyl-ACP thioesterase); GO:0006633 (fatty acid biosynthetic process), GO:0016790 (thiolester hydrolase activity)
Fatty Acid Synthesis	Araip.D1M07	araip	Araip.B04	75300939	75307587	phytozome_10_2.59033276 (link is external)	Acyl-ACP thioesterase; IPR002864 (Acyl-ACP thioesterase); GO:0006633 (fatty acid biosynthetic process), GO:0016790 (thiolester hydrolase activity)	1	1	1	1	1005	0.492537	6	1	0.166667
Fatty Acid Synthesis	Araip.J6FGQ	araip	Araip.B02	1321042	1327376	phytozome_10_2.59033276 (link is external)	Acyl-ACP thioesterase; IPR002864 (Acyl-ACP thioesterase); GO:0006633 (fatty acid biosynthetic process), GO:0016790 (thiolester hydrolase activity)
Fatty Acid Synthesis	Araip.RRH7G	araip	Araip.B03	43026077	43031312	phytozome_10_2.59033276 (link is external)	Acyl-ACP thioesterase; IPR002864 (Acyl-ACP thioesterase); GO:0006633 (fatty acid biosynthetic process), GO:0016790 (thiolester hydrolase activity)
Fatty Acid Synthesis	Araip.S1TFK	araip	Araip.B09	144109670	144112189	phytozome_10_2.59033276 (link is external)	Acyl-ACP thioesterase; IPR002864 (Acyl-ACP thioesterase); GO:0006633 (fatty acid biosynthetic process), GO:0016790 (thiolester hydrolase activity)
Fatty Acid Synthesis	Araip.T3UA2	araip	Araip.B03	43194612	43195938	phytozome_10_2.59033276 (link is external)	Acyl-ACP thioesterase; IPR002864 (Acyl-ACP thioesterase); GO:0006633 (fatty acid biosynthetic process), GO:0016790 (thiolester hydrolase activity)
Fatty Acid Synthesis	Aradu.QGW0X	aradu	Aradu.A02	118348	121954	phytozome_10_2.59111402(link is external)	Acyl-CoA thioesterase family protein; IPR003703 (Acyl-CoA thioesterase), IPR014710 (RmlC-like jelly roll fold); GO:0006637 (acyl-CoA metabolic process), GO:0047617 (acyl-CoA hydrolase activity)	0	2	1	1	1290	0.44	16	2	0.125
Fatty Acid Synthesis	Araip.4EC2D	araip	Araip.B07	59187900	59197443	phytozome_10_2.59031072(link is external)	long chain acyl-CoA synthetase 9; IPR000873 (AMP-dependent synthetase/ligase); GO:0003824 (catalytic activity), GO:0008152 (metabolic process)	1	1	1	1	516	0.412791	10	1	0.1
Fatty Acid Synthesis	Araip.45H7C	araip	Araip.B10	84360285	84362043	phytozome_10_2.59300095 (link is external)	long-chain acyl-CoA synthetase 2; IPR000873 (AMP-dependent synthetase/ligase), IPR007789 (Protein of unknown function DUF688); GO:0003824 (catalytic activity), GO:0008152 (metabolic process)
Fatty Acid Synthesis	Aradu.SS9ID	aradu	Aradu.A05	90161806	90164041	phytozome_10_2.59189251(link is external)	acyl-CoA thioesterase, putative; IPR006683 (Thioesterase superfamily)
Fatty Acid Synthesis	Aradu.QBQ75	aradu	Aradu.A09	9890312	9893322	phytozome_10_2.59245535(link is external)	long chain acyl-CoA synthetase 4-like [Glycine max]	12	11	10	5	933	0.433012	8	12	1.5
Fatty Acid Synthesis	Araip.31CR0	araip	Araip.B03	101568359	101571407	phytozome_10_2.59300095 (link is external)	long-chain acyl-CoA synthetase 2; IPR000873 (AMP-dependent synthetase/ligase); GO:0003824 (catalytic activity), GO:0008152 (metabolic process)
Fatty Acid Synthesis	Araip.4KS9Y	araip	Araip.B04	124423942	124428125	phytozome_10_2.59324778(link is external)	acyl-CoA thioesterase, putative; IPR006683 (Thioesterase superfamily)	1	0	0	0	1329	0.47	5	1	0.2
Fatty Acid Synthesis	Araip.5UJ5P	araip	Araip.B09	22574178	22587089	phytozome_10_2.59043454 (link is external)	long-chain acyl-CoA synthetase 2; IPR000873 (AMP-dependent synthetase/ligase); GO:0003824 (catalytic activity), GO:0008152 (metabolic process)
Fatty Acid Synthesis	Araip.6I7F3	araip	Araip.B02	79625625	79628255	phytozome_10_2.59300095 (link is external)	long-chain acyl-CoA synthetase 2; IPR000873 (AMP-dependent synthetase/ligase); GO:0003824 (catalytic activity), GO:0008152 (metabolic process)
Fatty Acid Synthesis	Araip.D71H3	araip	Araip.B05	16522564	16531188	phytozome_10_2.59300095 (link is external)	long-chain acyl-CoA synthetase 2; IPR000873 (AMP-dependent synthetase/ligase); GO:0003824 (catalytic activity), GO:0008152 (metabolic process)	1	1	1	1	1911	0.429618	20	1	0.05
Fatty Acid Synthesis	Araip.FI70A	araip	Araip.B10	135750078	135757443	phytozome_10_2.59300095 (link is external)	long-chain acyl-CoA synthetase 2; IPR000873 (AMP-dependent synthetase/ligase); GO:0003824 (catalytic activity), GO:0008152 (metabolic process)	2	2	2	2	1947	0.412943	19	2	0.105263
Fatty Acid Synthesis	Araip.H65P0	araip	Araip.B03	6624647	6633014	phytozome_10_2.59300095 (link is external)	long-chain acyl-CoA synthetase 2; IPR000873 (AMP-dependent synthetase/ligase); GO:0003824 (catalytic activity), GO:0008152 (metabolic process)	1	1	0	0	1992	0.421185	22	1	0.0454545
Fatty Acid Synthesis	Araip.PY8D2	araip	Araip.B03	93346530	93355490	phytozome_10_2.59045402 (link is external)	long-chain acyl-CoA synthetase 2; IPR000873 (AMP-dependent synthetase/ligase); GO:0003824 (catalytic activity), GO:0008152 (metabolic process)	3	2	3	0	1899	0.420748	19	3	0.157895
Fatty Acid Synthesis	Araip.S13N9	araip	Araip.B04	114062313	114063301	phytozome_10_2.59300095 (link is external)	long-chain acyl-CoA synthetase 2; IPR000873 (AMP-dependent synthetase/ligase); GO:0003824 (catalytic activity), GO:0008152 (metabolic process)
Fatty Acid Synthesis	Araip.VR01E	araip	Araip.B06	9552201	9558291	phytozome_10_2.59043454 (link is external)	long-chain acyl-CoA synthetase 2; IPR000873 (AMP-dependent synthetase/ligase); GO:0003824 (catalytic activity), GO:0008152 (metabolic process)	0	3	0	0	909	0.419142	18	3	0.166667
Fatty Acid Synthesis	Araip.W11BN	araip	Araip.B01	110806571	110808345	phytozome_10_2.59300095 (link is external)	long-chain acyl-CoA synthetase 2; IPR000873 (AMP-dependent synthetase/ligase); GO:0003824 (catalytic activity), GO:0008152 (metabolic process)
Fatty Acid Synthesis	Aradu.TQ146	aradu	Aradu.A04	109847048	109853792	phytozome_10_2.59111402(link is external)	Acyl-CoA thioesterase family protein; IPR003703 (Acyl-CoA thioesterase), IPR014710 (RmlC-like jelly roll fold); GO:0006637 (acyl-CoA metabolic process), GO:0047617 (acyl-CoA hydrolase activity)	4	3	3	3	1314	0.44	18	4	0.222222
Fatty Acid Synthesis	Araip.3X7VM	araip	Araip.B09	16518234	16527226	phytozome_10_2.59146324(link is external)	long chain acyl-CoA synthetase 9; IPR000873 (AMP-dependent synthetase/ligase); GO:0003824 (catalytic activity), GO:0008152 (metabolic process)	0	2	0	2	2175	0.421149	12	2	0.166667
Fatty Acid Synthesis	Aradu.66WMI	aradu	Aradu.A03	92571774	92576941	phytozome_10_2.59045402 (link is external)	long-chain acyl-CoA synthetase 2; IPR000873 (AMP-dependent synthetase/ligase); GO:0003824 (catalytic activity), GO:0008152 (metabolic process)
Fatty Acid Synthesis	Aradu.JYB7T	aradu	Aradu.A05	68392316	68396146	phytozome_10_2.59242594 (link is external)	long-chain acyl-CoA synthetase 6; IPR000873 (AMP-dependent synthetase/ligase), IPR002487 (Transcription factor, K-box); GO:0003700 (sequence-specific DNA binding transcription factor activity), GO:0003824 (catalytic activity), GO:0005634 (nucleus), GO:0008152 (metabolic process)
Fatty Acid Synthesis	Aradu.80W6E	aradu	Aradu.A05	19030446	19036808	phytozome_10_2.59242594 (link is external)	long-chain acyl-CoA synthetase 6; IPR000873 (AMP-dependent synthetase/ligase); GO:0003824 (catalytic activity), GO:0008152 (metabolic process)	2	2	2	2	2013	0.434675	22	2	0.0909091
Fatty Acid Synthesis	Araip.5M14G	araip	Araip.B09	145507078	145515433	phytozome_10_2.59242594 (link is external)	long-chain acyl-CoA synthetase 6; IPR000873 (AMP-dependent synthetase/ligase); GO:0003824 (catalytic activity), GO:0008152 (metabolic process)	0	2	1	1	2115	0.434515	24	2	0.0833333
Fatty Acid Synthesis	Araip.64DZV	araip	Araip.B05	19389995	19394354	phytozome_10_2.59242594 (link is external)	long-chain acyl-CoA synthetase 6; IPR000873 (AMP-dependent synthetase/ligase); GO:0003824 (catalytic activity), GO:0008152 (metabolic process)	2	2	2	2	1377	0.422658	15	2	0.133333
Fatty Acid Synthesis	Aradu.R2QCS	aradu	Aradu.A07	77417786	77418787	phytozome_10_2.59242594 (link is external)	long-chain acyl-CoA synthetase 6; IPR002487 (Transcription factor, K-box); GO:0003700 (sequence-specific DNA binding transcription factor activity), GO:0005634 (nucleus)
Fatty Acid Synthesis	Aradu.77M0L	aradu	Aradu.A09	111534403	111547360	phytozome_10_2.59242594 (link is external)	long-chain acyl-CoA synthetase 7; IPR000873 (AMP-dependent synthetase/ligase); GO:0003824 (catalytic activity), GO:0008152 (metabolic process)
Fatty Acid Synthesis	Aradu.7QV13	aradu	Aradu.A09	58720339	58721518	phytozome_10_2.59242594 (link is external)	long-chain acyl-CoA synthetase 7; IPR000873 (AMP-dependent synthetase/ligase); GO:0003824 (catalytic activity), GO:0008152 (metabolic process)
Fatty Acid Synthesis	Aradu.ZR6BX	aradu	Aradu.A04	1851835	1864453	phytozome_10_2.59290996 (link is external)	long-chain acyl-CoA synthetase 7; IPR000873 (AMP-dependent synthetase/ligase); GO:0003824 (catalytic activity), GO:0008152 (metabolic process)	1	4	6	2	2061	0.403202	22	6	0.272727
Fatty Acid Synthesis	Araip.J0R9C	araip	Araip.B04	2493362	2505894	phytozome_10_2.59290996 (link is external)	long-chain acyl-CoA synthetase 7; IPR000873 (AMP-dependent synthetase/ligase); GO:0003824 (catalytic activity), GO:0008152 (metabolic process)	0	4	1	0	2094	0.403056	18	4	0.222222
Fatty Acid Synthesis	Araip.MG829	araip	Araip.B09	45951430	45953403	phytozome_10_2.59242594 (link is external)	long-chain acyl-CoA synthetase 7; IPR000873 (AMP-dependent synthetase/ligase); GO:0003824 (catalytic activity), GO:0008152 (metabolic process)	1	1	1	1	483	0.412008	5	1	0.2
Fatty Acid Synthesis	Araip.TK5D4	araip	Araip.B04	118434823	118441495	phytozome_10_2.59111402(link is external)	Acyl-CoA thioesterase family protein; IPR003703 (Acyl-CoA thioesterase), IPR014710 (RmlC-like jelly roll fold); GO:0006637 (acyl-CoA metabolic process), GO:0047617 (acyl-CoA hydrolase activity)	16	6	6	7	1314	0.43	20	16	0.8
Fatty Acid Synthesis	Aradu.IHM71	aradu	Aradu.A07	58438997	58448128	phytozome_10_2.59031072(link is external)	long chain acyl-CoA synthetase 9; IPR000873 (AMP-dependent synthetase/ligase); GO:0003824 (catalytic activity), GO:0008152 (metabolic process)
Fatty Acid Synthesis	Aradu.A2DMS	aradu	Aradu.A10	108937102	108946221	phytozome_10_2.59300095 (link is external)	long-chain acyl-CoA synthetase 2; IPR000873 (AMP-dependent synthetase/ligase); GO:0003824 (catalytic activity), GO:0008152 (metabolic process)
Fatty Acid Synthesis	Araip.YL8HA	araip	Araip.B02	366102	369608	phytozome_10_2.59111402(link is external)	Acyl-CoA thioesterase family protein; IPR003703 (Acyl-CoA thioesterase), IPR014710 (RmlC-like jelly roll fold); GO:0006637 (acyl-CoA metabolic process), GO:0047617 (acyl-CoA hydrolase activity)	5	2	1	2	1290	0.44	16	5	0.3125
Fatty Acid Synthesis	Aradu.I59PP	aradu	Aradu.A09	12578747	12587624	phytozome_10_2.59146324(link is external)	long chain acyl-CoA synthetase 9; IPR000873 (AMP-dependent synthetase/ligase); GO:0003824 (catalytic activity), GO:0008152 (metabolic process)	2	0	2	0	2175	0.41977	12	2	0.166667
Fatty Acid Synthesis	Aradu.E32C9	aradu	Aradu.A09	17446029	17462181	phytozome_10_2.59043454 (link is external)	long-chain acyl-CoA synthetase 2; IPR000873 (AMP-dependent synthetase/ligase); GO:0003824 (catalytic activity), GO:0008152 (metabolic process)	0	0	0	2	1992	0.417169	21	2	0.0952381
Fatty Acid Synthesis	Araip.7L5D1	araip	Araip.B06	32523252	32527609	phytozome_10_2.59111402(link is external)	Acyl-CoA thioesterase family protein; IPR003703 (Acyl-CoA thioesterase); GO:0006637 (acyl-CoA metabolic process), GO:0047617 (acyl-CoA hydrolase activity)	10	14	15	22	1167	0.44	14	22	1.57143
Fatty Acid Synthesis	Aradu.D7GNY	aradu	Aradu.A08	11004570	11010564	phytozome_10_2.59031072(link is external)	long chain acyl-CoA synthetase 9; IPR000873 (AMP-dependent synthetase/ligase); GO:0003824 (catalytic activity), GO:0008152 (metabolic process)	2	0	0	0	1977	0.451694	10	2	0.2
Fatty Acid Synthesis	Aradu.KJ74K	aradu	Aradu.A03	3889732	3895211	phytozome_10_2.59300095 (link is external)	long-chain acyl-CoA synthetase 2; IPR000873 (AMP-dependent synthetase/ligase); GO:0003824 (catalytic activity), GO:0008152 (metabolic process)	0	1	0	0	1983	0.420071	20	1	0.05
Fatty Acid Synthesis	Aradu.58YU9	aradu	Aradu.A02	7410625	7412769	phytozome_10_2.59189251(link is external)	acyl-CoA thioesterase, putative	1	1	2	2	525	0.46	4	2	0.5
Fatty Acid Synthesis	Aradu.7X407	aradu	Aradu.A10	59625735	59629839	phytozome_10_2.59034035(link is external)	long chain acyl-CoA synthetase 6, peroxisomal [Glycine max]
Fatty Acid Synthesis	Aradu.RRU3X	aradu	Aradu.A05	15933009	15941549	phytozome_10_2.59300095 (link is external)	long-chain acyl-CoA synthetase 2; IPR000873 (AMP-dependent synthetase/ligase); GO:0003824 (catalytic activity), GO:0008152 (metabolic process)	0	0	1	0	1986	0.423464	20	1	0.05
Fatty Acid Synthesis	Aradu.M3QT7	aradu	Aradu.A03	120681128	120683878	phytozome_10_2.59324778(link is external)	acyl-CoA thioesterase, putative
Fatty Acid Synthesis	Araip.CQ3BI	araip	Araip.B08	42823132	42827301	phytozome_10_2.59045402(link is external)	long chain acyl-CoA synthetase 4-like isoform X1 [Glycine max]; IPR000873 (AMP-dependent synthetase/ligase), IPR011009 (Protein kinase-like domain); GO:0003824 (catalytic activity), GO:0005524 (ATP binding), GO:0008152 (metabolic process)	9	2	6	18	936	0.407051	17	18	1.05882
Fatty Acid Synthesis	Aradu.SLR42	aradu	Aradu.A06	7044004	7056922	phytozome_10_2.59043454 (link is external)	long-chain acyl-CoA synthetase 2; IPR000873 (AMP-dependent synthetase/ligase); GO:0003824 (catalytic activity), GO:0008152 (metabolic process)	0	2	0	0	1863	0.424047	20	2	0.1
Fatty Acid Synthesis	Araip.24LNF	araip	Araip.B03	121298594	121301397	phytozome_10_2.59324778(link is external)	acyl-CoA thioesterase, putative	0	0	2	1	1470	0.43	4	2	0.5
Fatty Acid Synthesis	Aradu.TVE8Y	aradu	Aradu.A04	17309211	17312114	phytozome_10_2.59245535(link is external)	long chain acyl-CoA synthetase 4-like isoform X1 [Glycine max]	10	15	5	6	873	0.42268	9	15	1.66667
Fatty Acid Synthesis	Aradu.T6D9X	aradu	Aradu.A07	76818968	76826386	phytozome_10_2.59300095 (link is external)	long-chain acyl-CoA synthetase 2; IPR000873 (AMP-dependent synthetase/ligase); GO:0003824 (catalytic activity), GO:0008152 (metabolic process)
Fatty Acid Synthesis	Aradu.ERC3E	aradu	Aradu.A04	114768288	114772319	phytozome_10_2.59324778(link is external)	acyl-CoA thioesterase, putative; IPR006683 (Thioesterase superfamily)
Fatty Acid Synthesis	Araip.U2KEA	araip	Araip.B02	96953663	96956854	phytozome_10_2.59089658(link is external)	long chain acyl-CoA synthetase 4-like [Glycine max]; IPR011611 (Carbohydrate kinase PfkB)	8	8	6	8	861	0.39489	12	8	0.666667
Fatty Acid Synthesis	Araip.19BFF	araip	Araip.B10	26037365	26038694	phytozome_10_2.59300095 (link is external)	long-chain acyl-CoA synthetase 2; IPR000873 (AMP-dependent synthetase/ligase); GO:0003824 (catalytic activity), GO:0008152 (metabolic process)
lipid biosynthetic process	Araip.IUL34	araip	Araip.B09	120898165	120904867	phytozome_10_2.59251255(link is external)	Cyclopropane-fatty-acyl-phospholipid synthase	0	0	1	0	906	0.353201	21	1	0.047619
lipid biosynthetic process	Aradu.CH74S	aradu	Aradu.A09	100451265	100457972	phytozome_10_2.59251255(link is external)	Cyclopropane-fatty-acyl-phospholipid synthase; IPR002937 (Amine oxidase), IPR003333 (Mycolic acid cyclopropane synthase); GO:0008610 (lipid biosynthetic process), GO:0016491 (oxidoreductase activity), GO:0055114 (oxidation-reduction process)	6	0	0	0	2376	0.382155	24	6	0.25
lipid biosynthetic process	Araip.W11PN	araip	Araip.B09	121167404	121175060	phytozome_10_2.59251255(link is external)	Cyclopropane-fatty-acyl-phospholipid synthase; IPR002937 (Amine oxidase); GO:0016491 (oxidoreductase activity), GO:0055114 (oxidation-reduction process)	0	1	0	1	1236	0.385113	21	1	0.047619
lipid biosynthetic process	Aradu.A53F0	aradu	Aradu.A08	16542491	16545234	phytozome_10_2.59058199(link is external)	Cyclopropane-fatty-acyl-phospholipid synthase; IPR003333 (Mycolic acid cyclopropane synthase); GO:0008610 (lipid biosynthetic process)	2	0	1	0	1152	0.37934	7	2	0.285714
lipid biosynthetic process	Araip.358EC	araip	Araip.B07	124467016	124469921	phytozome_10_2.59058199(link is external)	Cyclopropane-fatty-acyl-phospholipid synthase; IPR003333 (Mycolic acid cyclopropane synthase); GO:0008610 (lipid biosynthetic process)	1	0	2	0	1074	0.41527	9	2	0.222222
lipid biosynthetic process	Aradu.79ULU	aradu	Aradu.A09	99720029	99726826	phytozome_10_2.59251255(link is external)	Cyclopropane-fatty-acyl-phospholipid synthase; IPR003333 (Mycolic acid cyclopropane synthase); GO:0008610 (lipid biosynthetic process)
lipid biosynthetic process	Aradu.AFA68	aradu	Aradu.A09	100192817	100203900	phytozome_10_2.59251255(link is external)	Cyclopropane-fatty-acyl-phospholipid synthase; IPR003333 (Mycolic acid cyclopropane synthase); GO:0008610 (lipid biosynthetic process)	0	0	0	6	1593	0.371626	20	6	0.3
lipid biosynthetic process	Aradu.BI22D	aradu	Aradu.A09	99592557	99605957	phytozome_10_2.59251255(link is external)	Cyclopropane-fatty-acyl-phospholipid synthase; IPR003333 (Mycolic acid cyclopropane synthase); GO:0008610 (lipid biosynthetic process)	0	1	0	1	2211	0.400724	23	1	0.0434783
lipid biosynthetic process	Aradu.YKD8Z	aradu	Aradu.A09	100364781	100373943	phytozome_10_2.59251255(link is external)	Cyclopropane-fatty-acyl-phospholipid synthase; IPR003333 (Mycolic acid cyclopropane synthase); GO:0008610 (lipid biosynthetic process)	11	1	0	0	2679	0.381112	24	11	0.458333
lipid biosynthetic process	Araip.99CHV	araip	Araip.B09	121019790	121031043	phytozome_10_2.59251255(link is external)	Cyclopropane-fatty-acyl-phospholipid synthase; IPR003333 (Mycolic acid cyclopropane synthase); GO:0008610 (lipid biosynthetic process)	0	0	0	2	732	0.39071	23	2	0.0869565
lipid biosynthetic process	Araip.A1J22	araip	Araip.B09	120799474	120806270	phytozome_10_2.59251255(link is external)	Cyclopropane-fatty-acyl-phospholipid synthase; IPR003333 (Mycolic acid cyclopropane synthase); GO:0008610 (lipid biosynthetic process)
lipid biosynthetic process	Araip.B24BJ	araip	Araip.B09	120667330	120675154	phytozome_10_2.59251255(link is external)	Cyclopropane-fatty-acyl-phospholipid synthase; IPR003333 (Mycolic acid cyclopropane synthase); GO:0008610 (lipid biosynthetic process)	0	0	2	0	2421	0.403139	24	2	0.0833333
lipid biosynthetic process	Araip.D08EH	araip	Araip.B09	121050757	121059552	phytozome_10_2.59251255(link is external)	Cyclopropane-fatty-acyl-phospholipid synthase; IPR003333 (Mycolic acid cyclopropane synthase); GO:0008610 (lipid biosynthetic process)
lipid biosynthetic process	Araip.VGW60	araip	Araip.B09	120926602	120937705	phytozome_10_2.59251255(link is external)	Cyclopropane-fatty-acyl-phospholipid synthase; IPR003333 (Mycolic acid cyclopropane synthase); GO:0008610 (lipid biosynthetic process)
Lipid Trafficking	Aradu.YVR6H	aradu	Aradu.A03	70863551	70870136	phytozome_10_2.59293277(link is external)	BEST Arabidopsis thaliana protein match is: Mitochondrial import inner membrane translocase subunit Tim17/Tim22/Tim23 family protein .; IPR026749 (Transmembrane protein 135)	5	4	2	3	1431	0.47	9	5	0.555556
Lipid Trafficking	Araip.EKX6Q	araip	Araip.B03	72529035	72536438	phytozome_10_2.59293277(link is external)	BEST Arabidopsis thaliana protein match is: Mitochondrial import inner membrane translocase subunit Tim17/Tim22/Tim23 family protein .; IPR026749 (Transmembrane protein 135)	2	1	1	1	1515	0.47	9	2	0.222222
Lipid Trafficking	Aradu.QU7YZ	aradu	Aradu.A08	44289068	44296804	phytozome_10_2.59297466(link is external)	Bifunctional inhibitor/lipid-transfer protein/seed storage 2S albumin superfamily protein; IPR000528 (Plant lipid transfer protein/Par allergen), IPR009675 (TPX2), IPR016140 (Bifunctional inhibitor/plant lipid transfer protein/seed storage helical domain), IPR027329 (TPX2, C-terminal domain); GO:0005819 (spindle), GO:0005874 (microtubule), GO:0006869 (lipid transport), GO:0007067 (mitosis), GO:00…	7	5	7	4	1128	0.5	13	7	0.538462
Lipid Trafficking	Aradu.8L3X2	aradu	Aradu.A05	81561120	81567707	phytozome_10_2.59234741(link is external)	Bifunctional inhibitor/lipid-transfer protein/seed storage 2S albumin superfamily protein; IPR000528 (Plant lipid transfer protein/Par allergen), IPR009675 (TPX2), IPR016140 (Bifunctional inhibitor/plant lipid transfer protein/seed storage helical domain); GO:0005819 (spindle), GO:0005874 (microtubule), GO:0006869 (lipid transport), GO:0007067 (mitosis), GO:0008289 (lipid binding)	0	1	3	0	843	0.533808	9	3	0.333333
Lipid Trafficking	Aradu.9I80K	aradu	Aradu.A06	72240435	72244046	phytozome_10_2.59234741(link is external)	Bifunctional inhibitor/lipid-transfer protein/seed storage 2S albumin superfamily protein; IPR000528 (Plant lipid transfer protein/Par allergen), IPR009675 (TPX2), IPR016140 (Bifunctional inhibitor/plant lipid transfer protein/seed storage helical domain); GO:0005819 (spindle), GO:0005874 (microtubule), GO:0006869 (lipid transport), GO:0007067 (mitosis), GO:0008289 (lipid binding)
Lipid Trafficking	Aradu.9H2L5	aradu	Aradu.A08	39879918	39882909	phytozome_10_2.59297057(link is external)	Bifunctional inhibitor/lipid-transfer protein/seed storage 2S albumin superfamily protein; IPR000528 (Plant lipid transfer protein/Par allergen), IPR016140 (Bifunctional inhibitor/plant lipid transfer protein/seed storage helical domain); GO:0006869 (lipid transport), GO:0008289 (lipid binding)
Lipid Trafficking	Aradu.B45Y5	aradu	Aradu.A02	9172533	9174316	phytozome_10_2.59034428(link is external)	Bifunctional inhibitor/lipid-transfer protein/seed storage 2S albumin superfamily protein; IPR016140 (Bifunctional inhibitor/plant lipid transfer protein/seed storage helical domain)
Lipid Trafficking	Aradu.U6RXK	aradu	Aradu.A09	111195900	111196837	phytozome_10_2.59034428(link is external)	Bifunctional inhibitor/lipid-transfer protein/seed storage 2S albumin superfamily protein; IPR016140 (Bifunctional inhibitor/plant lipid transfer protein/seed storage helical domain)
Lipid Trafficking	Araip.2ME7F	araip	Araip.B10	12704562	12707502	phytozome_10_2.59034428(link is external)	Bifunctional inhibitor/lipid-transfer protein/seed storage 2S albumin superfamily protein; IPR016140 (Bifunctional inhibitor/plant lipid transfer protein/seed storage helical domain)
Lipid Trafficking	Araip.J1GZN	araip	Araip.B02	12354520	12357534	phytozome_10_2.59034428(link is external)	Bifunctional inhibitor/lipid-transfer protein/seed storage 2S albumin superfamily protein; IPR016140 (Bifunctional inhibitor/plant lipid transfer protein/seed storage helical domain)
Lipid Trafficking	Araip.K0WHT	araip	Araip.B06	1944194	1945755	phytozome_10_2.59034428(link is external)	Bifunctional inhibitor/lipid-transfer protein/seed storage 2S albumin superfamily protein; IPR016140 (Bifunctional inhibitor/plant lipid transfer protein/seed storage helical domain)
Lipid Trafficking	Araip.P20M1	araip	Araip.B09	145802077	145803202	phytozome_10_2.59034428(link is external)	Bifunctional inhibitor/lipid-transfer protein/seed storage 2S albumin superfamily protein; IPR016140 (Bifunctional inhibitor/plant lipid transfer protein/seed storage helical domain)
Lipid Trafficking	Aradu.1T3UD	aradu	Aradu.A01	93958861	93961274	phytozome_10_2.59100553(link is external)	Bifunctional inhibitor/lipid-transfer protein/seed storage 2S albumin superfamily protein; IPR016140 (Bifunctional inhibitor/plant lipid transfer protein/seed storage helical domain)	1	1	1	1	585	0.576068	4	1	0.25
Lipid Trafficking	Aradu.6DU39	aradu	Aradu.A04	6971950	6972184	phytozome_10_2.59100553(link is external)	Bifunctional inhibitor/lipid-transfer protein/seed storage 2S albumin superfamily protein; IPR016140 (Bifunctional inhibitor/plant lipid transfer protein/seed storage helical domain)
Lipid Trafficking	Aradu.AW9GY	aradu	Aradu.A06	106136675	106142366	phytozome_10_2.59100553(link is external)	Bifunctional inhibitor/lipid-transfer protein/seed storage 2S albumin superfamily protein; IPR016140 (Bifunctional inhibitor/plant lipid transfer protein/seed storage helical domain)
Lipid Trafficking	Aradu.R0BEJ	aradu	Aradu.A04	6444416	6444806	phytozome_10_2.59100553(link is external)	Bifunctional inhibitor/lipid-transfer protein/seed storage 2S albumin superfamily protein; IPR016140 (Bifunctional inhibitor/plant lipid transfer protein/seed storage helical domain)
Lipid Trafficking	Aradu.TQ01E	aradu	Aradu.A04	1084731	1085796	phytozome_10_2.59100553(link is external)	Bifunctional inhibitor/lipid-transfer protein/seed storage 2S albumin superfamily protein; IPR016140 (Bifunctional inhibitor/plant lipid transfer protein/seed storage helical domain)
Lipid Trafficking	Araip.11VE0	araip	Araip.B04	1652903	1655776	phytozome_10_2.59100553(link is external)	Bifunctional inhibitor/lipid-transfer protein/seed storage 2S albumin superfamily protein; IPR016140 (Bifunctional inhibitor/plant lipid transfer protein/seed storage helical domain)
Lipid Trafficking	Araip.7EX46	araip	Araip.B06	130752548	130752923	phytozome_10_2.59100553(link is external)	Bifunctional inhibitor/lipid-transfer protein/seed storage 2S albumin superfamily protein; IPR016140 (Bifunctional inhibitor/plant lipid transfer protein/seed storage helical domain)
Lipid Trafficking	Araip.A4PK5	araip	Araip.B04	8412911	8413289	phytozome_10_2.59100553(link is external)	Bifunctional inhibitor/lipid-transfer protein/seed storage 2S albumin superfamily protein; IPR016140 (Bifunctional inhibitor/plant lipid transfer protein/seed storage helical domain)
Lipid Trafficking	Araip.B9RXI	araip	Araip.B04	7809062	7809455	phytozome_10_2.59100553(link is external)	Bifunctional inhibitor/lipid-transfer protein/seed storage 2S albumin superfamily protein; IPR016140 (Bifunctional inhibitor/plant lipid transfer protein/seed storage helical domain)
Lipid Trafficking	Araip.M81B9	araip	Araip.B06	130748454	130748856	phytozome_10_2.59100553(link is external)	Bifunctional inhibitor/lipid-transfer protein/seed storage 2S albumin superfamily protein; IPR016140 (Bifunctional inhibitor/plant lipid transfer protein/seed storage helical domain)
Lipid Trafficking	Araip.NFP9Z	araip	Araip.B01	133930938	133933017	phytozome_10_2.59100553(link is external)	Bifunctional inhibitor/lipid-transfer protein/seed storage 2S albumin superfamily protein; IPR016140 (Bifunctional inhibitor/plant lipid transfer protein/seed storage helical domain)
Lipid Trafficking	Araip.Q0T8K	araip	Araip.B04	8396224	8402903	phytozome_10_2.59100553(link is external)	Bifunctional inhibitor/lipid-transfer protein/seed storage 2S albumin superfamily protein; IPR016140 (Bifunctional inhibitor/plant lipid transfer protein/seed storage helical domain)
Lipid Trafficking	Aradu.0R5G8	aradu	Aradu.A05	92903500	92904598	phytozome_10_2.59133327(link is external)	Bifunctional inhibitor/lipid-transfer protein/seed storage 2S albumin superfamily protein; IPR016140 (Bifunctional inhibitor/plant lipid transfer protein/seed storage helical domain)
Lipid Trafficking	Araip.YL8DY	araip	Araip.B05	135522937	135524036	phytozome_10_2.59133327(link is external)	Bifunctional inhibitor/lipid-transfer protein/seed storage 2S albumin superfamily protein; IPR016140 (Bifunctional inhibitor/plant lipid transfer protein/seed storage helical domain)
Lipid Trafficking	Aradu.UQ1Y1	aradu	Aradu.A05	106668259	106670050	phytozome_10_2.59167604(link is external)	Bifunctional inhibitor/lipid-transfer protein/seed storage 2S albumin superfamily protein; IPR016140 (Bifunctional inhibitor/plant lipid transfer protein/seed storage helical domain)
Lipid Trafficking	Aradu.Z0S2T	aradu	Aradu.A05	106709766	106711080	phytozome_10_2.59167604(link is external)	Bifunctional inhibitor/lipid-transfer protein/seed storage 2S albumin superfamily protein; IPR016140 (Bifunctional inhibitor/plant lipid transfer protein/seed storage helical domain)
Lipid Trafficking	Araip.0GK98	araip	Araip.B09	138228297	138229344	phytozome_10_2.59167604(link is external)	Bifunctional inhibitor/lipid-transfer protein/seed storage 2S albumin superfamily protein; IPR016140 (Bifunctional inhibitor/plant lipid transfer protein/seed storage helical domain)
Lipid Trafficking	Araip.35KXS	araip	Araip.B01	123143480	123144641	phytozome_10_2.59167604(link is external)	Bifunctional inhibitor/lipid-transfer protein/seed storage 2S albumin superfamily protein; IPR016140 (Bifunctional inhibitor/plant lipid transfer protein/seed storage helical domain)
Lipid Trafficking	Araip.FC11X	araip	Araip.B05	18688117	18688769	phytozome_10_2.59180762(link is external)	Bifunctional inhibitor/lipid-transfer protein/seed storage 2S albumin superfamily protein; IPR016140 (Bifunctional inhibitor/plant lipid transfer protein/seed storage helical domain)
Lipid Trafficking	Aradu.YX3TI	aradu	Aradu.A02	77242588	77244114	phytozome_10_2.59213937(link is external)	Bifunctional inhibitor/lipid-transfer protein/seed storage 2S albumin superfamily protein; IPR016140 (Bifunctional inhibitor/plant lipid transfer protein/seed storage helical domain)
Lipid Trafficking	Araip.XF6FZ	araip	Araip.B02	88401561	88402376	phytozome_10_2.59213937(link is external)	Bifunctional inhibitor/lipid-transfer protein/seed storage 2S albumin superfamily protein; IPR016140 (Bifunctional inhibitor/plant lipid transfer protein/seed storage helical domain)	0	0	1	0	354	0.514124	2	1	0.5
Lipid Trafficking	Aradu.37CBG	aradu	Aradu.A09	116822415	116823000	phytozome_10_2.59263935(link is external)	Bifunctional inhibitor/lipid-transfer protein/seed storage 2S albumin superfamily protein; IPR016140 (Bifunctional inhibitor/plant lipid transfer protein/seed storage helical domain)
Lipid Trafficking	Aradu.57IQ7	aradu	Aradu.A09	116818358	116818649	phytozome_10_2.59263935(link is external)	Bifunctional inhibitor/lipid-transfer protein/seed storage 2S albumin superfamily protein; IPR016140 (Bifunctional inhibitor/plant lipid transfer protein/seed storage helical domain)
Lipid Trafficking	Aradu.A5IW3	aradu	Aradu.A01	4171430	4171742	phytozome_10_2.59263935(link is external)	Bifunctional inhibitor/lipid-transfer protein/seed storage 2S albumin superfamily protein; IPR016140 (Bifunctional inhibitor/plant lipid transfer protein/seed storage helical domain)
Lipid Trafficking	Aradu.C03NZ	aradu	Aradu.A09	116785337	116785652	phytozome_10_2.59263935(link is external)	Bifunctional inhibitor/lipid-transfer protein/seed storage 2S albumin superfamily protein; IPR016140 (Bifunctional inhibitor/plant lipid transfer protein/seed storage helical domain)
Lipid Trafficking	Aradu.HAF4V	aradu	Aradu.A07	2349482	2349791	phytozome_10_2.59263935(link is external)	Bifunctional inhibitor/lipid-transfer protein/seed storage 2S albumin superfamily protein; IPR016140 (Bifunctional inhibitor/plant lipid transfer protein/seed storage helical domain)
Lipid Trafficking	Aradu.PYT5N	aradu	Aradu.A09	116834225	116834504	phytozome_10_2.59263935(link is external)	Bifunctional inhibitor/lipid-transfer protein/seed storage 2S albumin superfamily protein; IPR016140 (Bifunctional inhibitor/plant lipid transfer protein/seed storage helical domain)
Lipid Trafficking	Aradu.SA1Z1	aradu	Aradu.A09	116828699	116828990	phytozome_10_2.59263935(link is external)	Bifunctional inhibitor/lipid-transfer protein/seed storage 2S albumin superfamily protein; IPR016140 (Bifunctional inhibitor/plant lipid transfer protein/seed storage helical domain)
Lipid Trafficking	Araip.20AJ7	araip	Araip.B09	139859668	139860290	phytozome_10_2.59263935(link is external)	Bifunctional inhibitor/lipid-transfer protein/seed storage 2S albumin superfamily protein; IPR016140 (Bifunctional inhibitor/plant lipid transfer protein/seed storage helical domain)
Lipid Trafficking	Araip.F5FSV	araip	Araip.B09	139830772	139831087	phytozome_10_2.59263935(link is external)	Bifunctional inhibitor/lipid-transfer protein/seed storage 2S albumin superfamily protein; IPR016140 (Bifunctional inhibitor/plant lipid transfer protein/seed storage helical domain)
Lipid Trafficking	Araip.T14K9	araip	Araip.B07	2053184	2053493	phytozome_10_2.59263935(link is external)	Bifunctional inhibitor/lipid-transfer protein/seed storage 2S albumin superfamily protein; IPR016140 (Bifunctional inhibitor/plant lipid transfer protein/seed storage helical domain)
Lipid Trafficking	Araip.U2EM6	araip	Araip.B01	6931806	6932115	phytozome_10_2.59263935(link is external)	Bifunctional inhibitor/lipid-transfer protein/seed storage 2S albumin superfamily protein; IPR016140 (Bifunctional inhibitor/plant lipid transfer protein/seed storage helical domain)
Lipid Trafficking	Aradu.25DKA	aradu	Aradu.A01	10832255	10834390	phytozome_10_2.59265784(link is external)	Bifunctional inhibitor/lipid-transfer protein/seed storage 2S albumin superfamily protein; IPR016140 (Bifunctional inhibitor/plant lipid transfer protein/seed storage helical domain)
Lipid Trafficking	Araip.Z4ATC	araip	Araip.B01	908797	909774	phytozome_10_2.59265784(link is external)	Bifunctional inhibitor/lipid-transfer protein/seed storage 2S albumin superfamily protein; IPR016140 (Bifunctional inhibitor/plant lipid transfer protein/seed storage helical domain)	0	0	0	1	363	0.426997	2	1	0.5
Lipid Trafficking	Aradu.IJ8T5	aradu	Aradu.A03	133897937	133898975	phytozome_10_2.59297057(link is external)	Bifunctional inhibitor/lipid-transfer protein/seed storage 2S albumin superfamily protein; IPR016140 (Bifunctional inhibitor/plant lipid transfer protein/seed storage helical domain)
Lipid Trafficking	Aradu.ZC7R3	aradu	Aradu.A04	2665186	2666874	phytozome_10_2.59297057(link is external)	Bifunctional inhibitor/lipid-transfer protein/seed storage 2S albumin superfamily protein; IPR016140 (Bifunctional inhibitor/plant lipid transfer protein/seed storage helical domain)	2	2	2	2	534	0.43633	3	2	0.666667
Lipid Trafficking	Araip.87BU7	araip	Araip.B03	602675	603309	phytozome_10_2.59297057(link is external)	Bifunctional inhibitor/lipid-transfer protein/seed storage 2S albumin superfamily protein; IPR016140 (Bifunctional inhibitor/plant lipid transfer protein/seed storage helical domain)
Lipid Trafficking	Araip.IT8N7	araip	Araip.B04	3907787	3908593	phytozome_10_2.59297057(link is external)	Bifunctional inhibitor/lipid-transfer protein/seed storage 2S albumin superfamily protein; IPR016140 (Bifunctional inhibitor/plant lipid transfer protein/seed storage helical domain)
Lipid Trafficking	Aradu.V0J59	aradu	Aradu.A09	35631929	35635415	phytozome_10_2.59037747(link is external)	F-box/RNI/FBD-like domain protein; IPR006566 (FBD domain), IPR023391 (Protein translocase SecE domain)	2	1	0	2	570	0.36	5	2	0.4
Lipid Trafficking	Aradu.78G42	aradu	Aradu.A09	114273084	114274689	phytozome_10_2.59145104(link is external)	Glycolipid transfer protein (GLTP) family protein; IPR014830 (Glycolipid transfer protein domain); GO:0005737 (cytoplasm), GO:0017089 (glycolipid transporter activity), GO:0046836 (glycolipid transport), GO:0051861 (glycolipid binding)
Lipid Trafficking	Araip.0L8ZM	araip	Araip.B09	143089402	143091178	phytozome_10_2.59145104(link is external)	Glycolipid transfer protein (GLTP) family protein; IPR014830 (Glycolipid transfer protein domain); GO:0005737 (cytoplasm), GO:0017089 (glycolipid transporter activity), GO:0046836 (glycolipid transport), GO:0051861 (glycolipid binding)
Lipid Trafficking	Aradu.MS6GN	aradu	Aradu.A08	8998007	8999526	phytozome_10_2.59151520(link is external)	Glycolipid transfer protein (GLTP) family protein; IPR014830 (Glycolipid transfer protein domain); GO:0005737 (cytoplasm), GO:0017089 (glycolipid transporter activity), GO:0046836 (glycolipid transport), GO:0051861 (glycolipid binding)	4	3	4	4	681	0.396476	6	4	0.666667
Lipid Trafficking	Aradu.QD5MD	aradu	Aradu.A02	44956108	44961048	phytozome_10_2.59151520(link is external)	Glycolipid transfer protein (GLTP) family protein; IPR014830 (Glycolipid transfer protein domain); GO:0005737 (cytoplasm), GO:0017089 (glycolipid transporter activity), GO:0046836 (glycolipid transport), GO:0051861 (glycolipid binding)	3	6	9	3	510	0.405882	8	9	1.125
Lipid Trafficking	Aradu.U0GVG	aradu	Aradu.A09	91818700	91823620	phytozome_10_2.59151520(link is external)	Glycolipid transfer protein (GLTP) family protein; IPR014830 (Glycolipid transfer protein domain); GO:0005737 (cytoplasm), GO:0017089 (glycolipid transporter activity), GO:0046836 (glycolipid transport), GO:0051861 (glycolipid binding)	1	1	1	1	759	0.412385	8	1	0.125
Lipid Trafficking	Araip.3V94N	araip	Araip.B07	115645981	115647684	phytozome_10_2.59151520(link is external)	Glycolipid transfer protein (GLTP) family protein; IPR014830 (Glycolipid transfer protein domain); GO:0005737 (cytoplasm), GO:0017089 (glycolipid transporter activity), GO:0046836 (glycolipid transport), GO:0051861 (glycolipid binding)	3	2	4	4	681	0.397944	6	4	0.666667
Lipid Trafficking	Araip.M6MIV	araip	Araip.B09	113164584	113169457	phytozome_10_2.59151520(link is external)	Glycolipid transfer protein (GLTP) family protein; IPR014830 (Glycolipid transfer protein domain); GO:0005737 (cytoplasm), GO:0017089 (glycolipid transporter activity), GO:0046836 (glycolipid transport), GO:0051861 (glycolipid binding)	2	2	2	2	741	0.422402	7	2	0.285714
Lipid Trafficking	Aradu.33K95	aradu	Aradu.A10	50650547	50651215	phytozome_10_2.59151520(link is external)	glycolipid transfer protein 1
Lipid Trafficking	Aradu.HAD5C	aradu	Aradu.A04	8198625	8201780	phytozome_10_2.59145104(link is external)	glycolipid transfer protein 1; IPR014830 (Glycolipid transfer protein domain); GO:0005737 (cytoplasm), GO:0017089 (glycolipid transporter activity), GO:0046836 (glycolipid transport), GO:0051861 (glycolipid binding)
Lipid Trafficking	Araip.4A1JG	araip	Araip.B04	9698971	9702544	phytozome_10_2.59145104(link is external)	glycolipid transfer protein 1; IPR014830 (Glycolipid transfer protein domain); GO:0005737 (cytoplasm), GO:0017089 (glycolipid transporter activity), GO:0046836 (glycolipid transport), GO:0051861 (glycolipid binding)
Lipid Trafficking	Aradu.6BD4D	aradu	Aradu.A06	1017342	1022178	phytozome_10_2.59151520(link is external)	glycolipid transfer protein 1; IPR014830 (Glycolipid transfer protein domain); GO:0005737 (cytoplasm), GO:0017089 (glycolipid transporter activity), GO:0046836 (glycolipid transport), GO:0051861 (glycolipid binding)
Lipid Trafficking	Araip.H52YU	araip	Araip.B02	53171629	53175708	phytozome_10_2.59151520(link is external)	glycolipid transfer protein 1; IPR014830 (Glycolipid transfer protein domain); GO:0005737 (cytoplasm), GO:0017089 (glycolipid transporter activity), GO:0046836 (glycolipid transport), GO:0051861 (glycolipid binding)	3	1	1	1	183	0.469945	5	3	0.6
Lipid Trafficking	Araip.VA6X3	araip	Araip.B06	23074649	23077098	phytozome_10_2.59151520(link is external)	glycolipid transfer protein 1; IPR014830 (Glycolipid transfer protein domain); GO:0005737 (cytoplasm), GO:0017089 (glycolipid transporter activity), GO:0046836 (glycolipid transport), GO:0051861 (glycolipid binding)
Lipid Trafficking	Aradu.N4R9Q	aradu	Aradu.A05	59229338	59231546	phytozome_10_2.59248769(link is external)	import inner membrane translocase subunit TIM14; IPR001623 (DnaJ domain)	5	2	4	6	333	0.49	6	6	1
Lipid Trafficking	Aradu.S3W1A	aradu	Aradu.A06	22181998	22183268	phytozome_10_2.59248769(link is external)	import inner membrane translocase subunit TIM14; IPR001623 (DnaJ domain)
Lipid Trafficking	Aradu.W0P9E	aradu	Aradu.A02	73405764	73408345	phytozome_10_2.59248769(link is external)	import inner membrane translocase subunit TIM14; IPR001623 (DnaJ domain)	2	2	2	2	552	0.48	6	2	0.333333
Lipid Trafficking	Araip.LZJ1L	araip	Araip.B02	84724152	84726767	phytozome_10_2.59248769(link is external)	import inner membrane translocase subunit TIM14; IPR001623 (DnaJ domain)	4	4	4	4	390	0.46	5	4	0.8
Lipid Trafficking	Araip.N5LTC	araip	Araip.B06	30570086	30571776	phytozome_10_2.59248769(link is external)	import inner membrane translocase subunit TIM14; IPR001623 (DnaJ domain)
Lipid Trafficking	Araip.VG5HH	araip	Araip.B05	58914063	58915180	phytozome_10_2.59248769(link is external)	import inner membrane translocase subunit TIM14; IPR001623 (DnaJ domain)	2	1	2	0	267	0.48	3	2	0.666667
Lipid Trafficking	Aradu.J1R6E	aradu	Aradu.A07	2318328	2320917	phytozome_10_2.59249733(link is external)	import inner membrane translocase subunit TIM22	9	1	1	3	732	0.49	6	9	1.5
Lipid Trafficking	Aradu.3DC0K	aradu	Aradu.A03	8554402	8556485	phytozome_10_2.59249733(link is external)	import inner membrane translocase subunit TIM22; IPR003397 (Mitochondrial inner membrane translocase subunit Tim17/Tim22/Tim23/peroxisomal protein PMP24)	2	2	2	2	507	0.48	5	2	0.4
Lipid Trafficking	Aradu.D1KQT	aradu	Aradu.A01	3124064	3125447	phytozome_10_2.59249733(link is external)	import inner membrane translocase subunit TIM22; IPR003397 (Mitochondrial inner membrane translocase subunit Tim17/Tim22/Tim23/peroxisomal protein PMP24)	1	1	1	1	414	0.4	4	1	0.25
Lipid Trafficking	Araip.2JH3B	araip	Araip.B03	11770618	11772730	phytozome_10_2.59249733(link is external)	import inner membrane translocase subunit TIM22; IPR003397 (Mitochondrial inner membrane translocase subunit Tim17/Tim22/Tim23/peroxisomal protein PMP24)	1	0	0	0	507	0.48	5	1	0.2
Lipid Trafficking	Araip.B7FVT	araip	Araip.B07	2024335	2026774	phytozome_10_2.59249733(link is external)	import inner membrane translocase subunit TIM22; IPR003397 (Mitochondrial inner membrane translocase subunit Tim17/Tim22/Tim23/peroxisomal protein PMP24)
Lipid Trafficking	Aradu.IM8LC	aradu	Aradu.A06	1297024	1302861	phytozome_10_2.59111741(link is external)	import inner membrane translocase subunit TIM44-2; IPR007379 (Tim44-like domain)	6	5	7	5	1437	0.43	14	7	0.5
Lipid Trafficking	Araip.X7VZI	araip	Araip.B06	21938999	21944937	phytozome_10_2.59111741(link is external)	import inner membrane translocase subunit TIM44-2; IPR007379 (Tim44-like domain)	4	5	3	5	1437	0.43	14	5	0.357143
Lipid Trafficking	Aradu.54DJK	aradu	Aradu.A08	24664684	24665977	phytozome_10_2.59196799(link is external)	mitochondrial import inner membrane translocase subunit TIM10 [Glycine max]; IPR004217 (Tim10/DDP family zinc finger), IPR027247 (Mitochondrial import inner membrane translocase subunit Tim10/Tim12); GO:0045039 (protein import into mitochondrial inner membrane)	1	1	1	1	282	0.42	5	1	0.2
Lipid Trafficking	Araip.X514E	araip	Araip.B08	2362128	2363424	phytozome_10_2.59196799(link is external)	mitochondrial import inner membrane translocase subunit TIM10 [Glycine max]; IPR004217 (Tim10/DDP family zinc finger), IPR027247 (Mitochondrial import inner membrane translocase subunit Tim10/Tim12); GO:0045039 (protein import into mitochondrial inner membrane)	1	1	1	1	282	0.43	5	1	0.2
Lipid Trafficking	Araip.Z3EAI	araip	Araip.B08	123570142	123572990	phytozome_10_2.59059655(link is external)	Mitochondrial import inner membrane translocase subunit tim-10 isoform 1 n=2 Tax=Theobroma cacao RepID=UPI00042B82C0
Lipid Trafficking	Aradu.B6GZS	aradu	Aradu.A04	852273	854428	phytozome_10_2.59196799(link is external)	mitochondrial import inner membrane translocase subunit Tim13 [Glycine max]; IPR004217 (Tim10/DDP family zinc finger)
Lipid Trafficking	Araip.MR9HI	araip	Araip.B04	1392449	1394906	phytozome_10_2.59196799(link is external)	mitochondrial import inner membrane translocase subunit Tim13 [Glycine max]; IPR004217 (Tim10/DDP family zinc finger)
Lipid Trafficking	Aradu.U7LA9	aradu	Aradu.A05	108376877	108379733	phytozome_10_2.59027147(link is external)	mitochondrial import inner membrane translocase subunit tim16-like [Glycine max]; IPR005341 (Mitochondrial import inner membrane translocase subunit Tim16); GO:0005744 (mitochondrial inner membrane presequence translocase complex), GO:0030150 (protein import into mitochondrial matrix)
Lipid Trafficking	Araip.GM32M	araip	Araip.B05	148673857	148676577	phytozome_10_2.59027147(link is external)	mitochondrial import inner membrane translocase subunit tim16-like [Glycine max]; IPR005341 (Mitochondrial import inner membrane translocase subunit Tim16); GO:0005744 (mitochondrial inner membrane presequence translocase complex), GO:0030150 (protein import into mitochondrial matrix)
Lipid Trafficking	Aradu.7T7GF	aradu	Aradu.A02	52797294	52798220	phytozome_10_2.59301587(link is external)	Mitochondrial import inner membrane translocase subunit Tim17/Tim22/Tim23 family protein
Lipid Trafficking	Aradu.7X04Z	aradu	Aradu.A04	110837277	110837982	phytozome_10_2.59301587(link is external)	Mitochondrial import inner membrane translocase subunit Tim17/Tim22/Tim23 family protein
Lipid Trafficking	Araip.0X7ZE	araip	Araip.B04	119750585	119752500	phytozome_10_2.59301587(link is external)	Mitochondrial import inner membrane translocase subunit Tim17/Tim22/Tim23 family protein
Lipid Trafficking	Araip.7S9ET	araip	Araip.B04	119995290	119996721	phytozome_10_2.59301587(link is external)	Mitochondrial import inner membrane translocase subunit Tim17/Tim22/Tim23 family protein
Lipid Trafficking	Araip.AM208	araip	Araip.B04	119818601	119820740	phytozome_10_2.59301587(link is external)	Mitochondrial import inner membrane translocase subunit Tim17/Tim22/Tim23 family protein
Lipid Trafficking	Araip.E2TZ6	araip	Araip.B04	120292449	120294458	phytozome_10_2.59301587(link is external)	Mitochondrial import inner membrane translocase subunit Tim17/Tim22/Tim23 family protein
Lipid Trafficking	Araip.I4KCL	araip	Araip.B04	120024258	120026536	phytozome_10_2.59301587(link is external)	Mitochondrial import inner membrane translocase subunit Tim17/Tim22/Tim23 family protein
Lipid Trafficking	Araip.U4D8W	araip	Araip.B04	119870299	119871414	phytozome_10_2.59301587(link is external)	Mitochondrial import inner membrane translocase subunit Tim17/Tim22/Tim23 family protein
Lipid Trafficking	Araip.Z2QJ2	araip	Araip.B04	115984642	115988086	phytozome_10_2.59301587(link is external)	Mitochondrial import inner membrane translocase subunit Tim17/Tim22/Tim23 family protein	3	0	1	1	375	0.46	3	3	1
Lipid Trafficking	Aradu.FC4MN	aradu	Aradu.A04	4082648	4087439	phytozome_10_2.59324457(link is external)	Mitochondrial import inner membrane translocase subunit Tim17/Tim22/Tim23 family protein
Lipid Trafficking	Aradu.IU8VU	aradu	Aradu.A01	85680928	85684067	phytozome_10_2.59324457(link is external)	Mitochondrial import inner membrane translocase subunit Tim17/Tim22/Tim23 family protein	1	1	1	0	546	0.45	4	1	0.25
Lipid Trafficking	Aradu.YEB9X	aradu	Aradu.A10	65176248	65178444	phytozome_10_2.59324457(link is external)	Mitochondrial import inner membrane translocase subunit Tim17/Tim22/Tim23 family protein
Lipid Trafficking	Araip.9U2J7	araip	Araip.B03	34716117	34719334	phytozome_10_2.59324457(link is external)	Mitochondrial import inner membrane translocase subunit Tim17/Tim22/Tim23 family protein	10	6	2	4	669	0.43	6	10	1.66667
Lipid Trafficking	Araip.G1HKM	araip	Araip.B01	80876234	80882581	phytozome_10_2.59324457(link is external)	Mitochondrial import inner membrane translocase subunit Tim17/Tim22/Tim23 family protein
Lipid Trafficking	Araip.NAM54	araip	Araip.B04	5340962	5343428	phytozome_10_2.59324457(link is external)	Mitochondrial import inner membrane translocase subunit Tim17/Tim22/Tim23 family protein	2	5	3	2	792	0.41	5	5	1
Lipid Trafficking	Aradu.30DN1	aradu	Aradu.A09	10632008	10635362	phytozome_10_2.59126392(link is external)	Mitochondrial import inner membrane translocase subunit Tim17/Tim22/Tim23 family protein; IPR003397 (Mitochondrial inner membrane translocase subunit Tim17/Tim22/Tim23/peroxisomal protein PMP24)	1	1	1	0	534	0.43	3	1	0.333333
Lipid Trafficking	Araip.X34ZR	araip	Araip.B09	14427687	14429287	phytozome_10_2.59126392(link is external)	Mitochondrial import inner membrane translocase subunit Tim17/Tim22/Tim23 family protein; IPR003397 (Mitochondrial inner membrane translocase subunit Tim17/Tim22/Tim23/peroxisomal protein PMP24)
Lipid Trafficking	Aradu.7LR28	aradu	Aradu.A02	90702095	90703949	phytozome_10_2.59224154(link is external)	Mitochondrial import inner membrane translocase subunit Tim17/Tim22/Tim23 family protein; IPR003397 (Mitochondrial inner membrane translocase subunit Tim17/Tim22/Tim23/peroxisomal protein PMP24)	0	0	0	1	393	0.49	6	1	0.166667
Lipid Trafficking	Aradu.G0ZCH	aradu	Aradu.A08	25125490	25130044	phytozome_10_2.59224154(link is external)	Mitochondrial import inner membrane translocase subunit Tim17/Tim22/Tim23 family protein; IPR003397 (Mitochondrial inner membrane translocase subunit Tim17/Tim22/Tim23/peroxisomal protein PMP24)	0	0	1	0	381	0.46	7	1	0.142857
Lipid Trafficking	Aradu.Q1F6L	aradu	Aradu.A04	14047601	14050451	phytozome_10_2.59224154(link is external)	Mitochondrial import inner membrane translocase subunit Tim17/Tim22/Tim23 family protein; IPR003397 (Mitochondrial inner membrane translocase subunit Tim17/Tim22/Tim23/peroxisomal protein PMP24)	0	2	0	0	558	0.49	7	2	0.285714
Lipid Trafficking	Aradu.S7WZG	aradu	Aradu.A01	95753156	95755813	phytozome_10_2.59224154(link is external)	Mitochondrial import inner membrane translocase subunit Tim17/Tim22/Tim23 family protein; IPR003397 (Mitochondrial inner membrane translocase subunit Tim17/Tim22/Tim23/peroxisomal protein PMP24)	1	1	0	1	441	0.5	5	1	0.2
Lipid Trafficking	Araip.BJ799	araip	Araip.B04	14891896	14894995	phytozome_10_2.59224154(link is external)	Mitochondrial import inner membrane translocase subunit Tim17/Tim22/Tim23 family protein; IPR003397 (Mitochondrial inner membrane translocase subunit Tim17/Tim22/Tim23/peroxisomal protein PMP24)	0	2	0	0	558	0.49	7	2	0.285714
Lipid Trafficking	Araip.C16FL	araip	Araip.B02	104443348	104445242	phytozome_10_2.59224154(link is external)	Mitochondrial import inner membrane translocase subunit Tim17/Tim22/Tim23 family protein; IPR003397 (Mitochondrial inner membrane translocase subunit Tim17/Tim22/Tim23/peroxisomal protein PMP24)	1	1	0	0	393	0.48	6	1	0.166667
Lipid Trafficking	Araip.T7PRK	araip	Araip.B01	131131147	131132801	phytozome_10_2.59224154(link is external)	Mitochondrial import inner membrane translocase subunit Tim17/Tim22/Tim23 family protein; IPR003397 (Mitochondrial inner membrane translocase subunit Tim17/Tim22/Tim23/peroxisomal protein PMP24)
Lipid Trafficking	Araip.U6HL7	araip	Araip.B08	2659500	2664117	phytozome_10_2.59224154(link is external)	Mitochondrial import inner membrane translocase subunit Tim17/Tim22/Tim23 family protein; IPR003397 (Mitochondrial inner membrane translocase subunit Tim17/Tim22/Tim23/peroxisomal protein PMP24)	0	0	0	1	381	0.47	7	1	0.142857
Lipid Trafficking	Aradu.PG6MB	aradu	Aradu.A10	68358401	68361390	phytozome_10_2.59053445(link is external)	Mitochondrial import inner membrane translocase subunit Tim17/Tim22/Tim23 family protein; IPR003397 (Mitochondrial inner membrane translocase subunit Tim17/Tim22/Tim23/peroxisomal protein PMP24), IPR013761 (Sterile alpha motif/pointed domain)	0	1	1	1	831	0.51	8	1	0.125
Lipid Trafficking	Araip.V1ZDM	araip	Araip.B10	95733454	95736463	phytozome_10_2.59053445(link is external)	Mitochondrial import inner membrane translocase subunit Tim17/Tim22/Tim23 family protein; IPR003397 (Mitochondrial inner membrane translocase subunit Tim17/Tim22/Tim23/peroxisomal protein PMP24), IPR013761 (Sterile alpha motif/pointed domain)	0	1	1	0	792	0.51	6	1	0.166667
Lipid Trafficking	Aradu.P6QD3	aradu	Aradu.A09	102350610	102354410	phytozome_10_2.59077772(link is external)	Mitochondrial import inner membrane translocase subunit Tim17/Tim22/Tim23 family protein; IPR003397 (Mitochondrial inner membrane translocase subunit Tim17/Tim22/Tim23/peroxisomal protein PMP24), IPR026749 (Transmembrane protein 135)	1	4	4	3	1761	0.46	8	4	0.5
Lipid Trafficking	Aradu.DXN0X	aradu	Aradu.A08	45052905	45062900	phytozome_10_2.59029479(link is external)	mitochondrial import inner membrane translocase subunit TIM17-2-like [Glycine max]; IPR003397 (Mitochondrial inner membrane translocase subunit Tim17/Tim22/Tim23/peroxisomal protein PMP24); GO:0005744 (mitochondrial inner membrane presequence translocase complex), GO:0006886 (intracellular protein transport), GO:0015450 (P-P-bond-hydrolysis-driven protein transmembrane transporter activity)
Lipid Trafficking	Aradu.IHS7Y	aradu	Aradu.A07	2415681	2416146	phytozome_10_2.59029479(link is external)	mitochondrial import inner membrane translocase subunit TIM17-2-like [Glycine max]; IPR003397 (Mitochondrial inner membrane translocase subunit Tim17/Tim22/Tim23/peroxisomal protein PMP24); GO:0005744 (mitochondrial inner membrane presequence translocase complex), GO:0006886 (intracellular protein transport), GO:0015450 (P-P-bond-hydrolysis-driven protein transmembrane transporter activity)
Lipid Trafficking	Aradu.MLU60	aradu	Aradu.A05	35243448	35245371	phytozome_10_2.59029479(link is external)	mitochondrial import inner membrane translocase subunit TIM17-2-like [Glycine max]; IPR003397 (Mitochondrial inner membrane translocase subunit Tim17/Tim22/Tim23/peroxisomal protein PMP24); GO:0005744 (mitochondrial inner membrane presequence translocase complex), GO:0006886 (intracellular protein transport), GO:0015450 (P-P-bond-hydrolysis-driven protein transmembrane transporter activity)
Lipid Trafficking	Aradu.MTN2C	aradu	Aradu.A10	537543	538032	phytozome_10_2.59029479(link is external)	mitochondrial import inner membrane translocase subunit TIM17-2-like [Glycine max]; IPR003397 (Mitochondrial inner membrane translocase subunit Tim17/Tim22/Tim23/peroxisomal protein PMP24); GO:0005744 (mitochondrial inner membrane presequence translocase complex), GO:0006886 (intracellular protein transport), GO:0015450 (P-P-bond-hydrolysis-driven protein transmembrane transporter activity)
Lipid Trafficking	Aradu.T98UT	aradu	Aradu.A07	2412738	2413212	phytozome_10_2.59029479(link is external)	mitochondrial import inner membrane translocase subunit TIM17-2-like [Glycine max]; IPR003397 (Mitochondrial inner membrane translocase subunit Tim17/Tim22/Tim23/peroxisomal protein PMP24); GO:0005744 (mitochondrial inner membrane presequence translocase complex), GO:0006886 (intracellular protein transport), GO:0015450 (P-P-bond-hydrolysis-driven protein transmembrane transporter activity)
Lipid Trafficking	Aradu.WD2BP	aradu	Aradu.A10	541805	543574	phytozome_10_2.59029479(link is external)	mitochondrial import inner membrane translocase subunit TIM17-2-like [Glycine max]; IPR003397 (Mitochondrial inner membrane translocase subunit Tim17/Tim22/Tim23/peroxisomal protein PMP24); GO:0005744 (mitochondrial inner membrane presequence translocase complex), GO:0006886 (intracellular protein transport), GO:0015450 (P-P-bond-hydrolysis-driven protein transmembrane transporter activity)
Lipid Trafficking	Araip.10BCN	araip	Araip.B08	124710748	124714704	phytozome_10_2.59029479(link is external)	mitochondrial import inner membrane translocase subunit TIM17-2-like [Glycine max]; IPR003397 (Mitochondrial inner membrane translocase subunit Tim17/Tim22/Tim23/peroxisomal protein PMP24); GO:0005744 (mitochondrial inner membrane presequence translocase complex), GO:0006886 (intracellular protein transport), GO:0015450 (P-P-bond-hydrolysis-driven protein transmembrane transporter activity)	0	2	1	0	774	0.54	3	2	0.666667
Lipid Trafficking	Araip.5ZU5I	araip	Araip.B10	1575508	1576896	phytozome_10_2.59029479(link is external)	mitochondrial import inner membrane translocase subunit TIM17-2-like [Glycine max]; IPR003397 (Mitochondrial inner membrane translocase subunit Tim17/Tim22/Tim23/peroxisomal protein PMP24); GO:0005744 (mitochondrial inner membrane presequence translocase complex), GO:0006886 (intracellular protein transport), GO:0015450 (P-P-bond-hydrolysis-driven protein transmembrane transporter activity)
Lipid Trafficking	Araip.7D0U4	araip	Araip.B10	2006572	2010134	phytozome_10_2.59029479(link is external)	mitochondrial import inner membrane translocase subunit TIM17-2-like [Glycine max]; IPR003397 (Mitochondrial inner membrane translocase subunit Tim17/Tim22/Tim23/peroxisomal protein PMP24); GO:0005744 (mitochondrial inner membrane presequence translocase complex), GO:0006886 (intracellular protein transport), GO:0015450 (P-P-bond-hydrolysis-driven protein transmembrane transporter activity)
Lipid Trafficking	Araip.F1QDC	araip	Araip.B07	2152270	2152735	phytozome_10_2.59029479(link is external)	mitochondrial import inner membrane translocase subunit TIM17-2-like [Glycine max]; IPR003397 (Mitochondrial inner membrane translocase subunit Tim17/Tim22/Tim23/peroxisomal protein PMP24); GO:0005744 (mitochondrial inner membrane presequence translocase complex), GO:0006886 (intracellular protein transport), GO:0015450 (P-P-bond-hydrolysis-driven protein transmembrane transporter activity)
Lipid Trafficking	Araip.H8FLS	araip	Araip.B08	128060719	128061385	phytozome_10_2.59029479(link is external)	mitochondrial import inner membrane translocase subunit TIM17-2-like [Glycine max]; IPR003397 (Mitochondrial inner membrane translocase subunit Tim17/Tim22/Tim23/peroxisomal protein PMP24); GO:0005744 (mitochondrial inner membrane presequence translocase complex), GO:0006886 (intracellular protein transport), GO:0015450 (P-P-bond-hydrolysis-driven protein transmembrane transporter activity)
Lipid Trafficking	Araip.K9BQM	araip	Araip.B07	2146651	2147128	phytozome_10_2.59029479(link is external)	mitochondrial import inner membrane translocase subunit TIM17-2-like [Glycine max]; IPR003397 (Mitochondrial inner membrane translocase subunit Tim17/Tim22/Tim23/peroxisomal protein PMP24); GO:0005744 (mitochondrial inner membrane presequence translocase complex), GO:0006886 (intracellular protein transport), GO:0015450 (P-P-bond-hydrolysis-driven protein transmembrane transporter activity)
Lipid Trafficking	Araip.M7PQD	araip	Araip.B08	124727893	124728562	phytozome_10_2.59029479(link is external)	mitochondrial import inner membrane translocase subunit TIM17-2-like [Glycine max]; IPR003397 (Mitochondrial inner membrane translocase subunit Tim17/Tim22/Tim23/peroxisomal protein PMP24); GO:0005744 (mitochondrial inner membrane presequence translocase complex), GO:0006886 (intracellular protein transport), GO:0015450 (P-P-bond-hydrolysis-driven protein transmembrane transporter activity)
Lipid Trafficking	Araip.T1T8F	araip	Araip.B10	2867041	2867551	phytozome_10_2.59029479(link is external)	mitochondrial import inner membrane translocase subunit TIM17-2-like [Glycine max]; IPR003397 (Mitochondrial inner membrane translocase subunit Tim17/Tim22/Tim23/peroxisomal protein PMP24); GO:0005744 (mitochondrial inner membrane presequence translocase complex), GO:0006886 (intracellular protein transport), GO:0015450 (P-P-bond-hydrolysis-driven protein transmembrane transporter activity)
Lipid Trafficking	Araip.TD5L2	araip	Araip.B09	774436	775090	phytozome_10_2.59029479(link is external)	mitochondrial import inner membrane translocase subunit TIM17-2-like [Glycine max]; IPR003397 (Mitochondrial inner membrane translocase subunit Tim17/Tim22/Tim23/peroxisomal protein PMP24); GO:0005744 (mitochondrial inner membrane presequence translocase complex), GO:0006886 (intracellular protein transport), GO:0015450 (P-P-bond-hydrolysis-driven protein transmembrane transporter activity)
Lipid Trafficking	Araip.ZRM0X	araip	Araip.B10	1896895	1898944	phytozome_10_2.59029479(link is external)	mitochondrial import inner membrane translocase subunit TIM17-2-like [Glycine max]; IPR003397 (Mitochondrial inner membrane translocase subunit Tim17/Tim22/Tim23/peroxisomal protein PMP24); GO:0005744 (mitochondrial inner membrane presequence translocase complex), GO:0006886 (intracellular protein transport), GO:0015450 (P-P-bond-hydrolysis-driven protein transmembrane transporter activity)
Lipid Trafficking	Araip.J8WL7	araip	Araip.B01	9287333	9289715	phytozome_10_2.59249733(link is external)	mitochondrial import inner membrane translocase subunit TIM22-3-like [Glycine max]	4	4	3	3	606	0.46	5	4	0.8
Lipid Trafficking	Araip.G9776	araip	Araip.B06	130514881	130515805	phytozome_10_2.59249733(link is external)	mitochondrial import inner membrane translocase subunit TIM22-3-like [Glycine max]; IPR003397 (Mitochondrial inner membrane translocase subunit Tim17/Tim22/Tim23/peroxisomal protein PMP24)
Lipid Trafficking	Araip.36NSD	araip	Araip.B08	1496787	1497357	phytozome_10_2.59178240(link is external)	mitochondrial import inner membrane translocase subunit TIM23-2-like [Glycine max]; IPR003397 (Mitochondrial inner membrane translocase subunit Tim17/Tim22/Tim23/peroxisomal protein PMP24)
Lipid Trafficking	Araip.S51EU	araip	Araip.B08	1522906	1523476	phytozome_10_2.59178240(link is external)	mitochondrial import inner membrane translocase subunit TIM23-2-like [Glycine max]; IPR003397 (Mitochondrial inner membrane translocase subunit Tim17/Tim22/Tim23/peroxisomal protein PMP24)
Lipid Trafficking	Aradu.KMW4A	aradu	Aradu.A01	3601232	3607547	phytozome_10_2.59034984(link is external)	mitochondrial import inner membrane translocase subunit TIM50-like [Glycine max]; IPR004274 (NLI interacting factor), IPR023214 (HAD-like domain), IPR027111 (Mitochondrial import inner membrane translocase subunit Tim50); GO:0005515 (protein binding), GO:0005743 (mitochondrial inner membrane), GO:0005744 (mitochondrial inner membrane presequence translocase complex), GO:0015031 (protein transport)	3	1	1	2	978	0.46	10	3	0.3
Lipid Trafficking	Aradu.VHJ0W	aradu	Aradu.A07	2419510	2422225	phytozome_10_2.59034984(link is external)	mitochondrial import inner membrane translocase subunit TIM50-like [Glycine max]; IPR004274 (NLI interacting factor), IPR023214 (HAD-like domain), IPR027111 (Mitochondrial import inner membrane translocase subunit Tim50); GO:0005515 (protein binding), GO:0005743 (mitochondrial inner membrane), GO:0005744 (mitochondrial inner membrane presequence translocase complex), GO:0015031 (protein transport)	2	3	2	0	1038	0.41	7	3	0.428571
Lipid Trafficking	Araip.M45ZU	araip	Araip.B01	8049431	8055886	phytozome_10_2.59034984(link is external)	mitochondrial import inner membrane translocase subunit TIM50-like [Glycine max]; IPR004274 (NLI interacting factor), IPR023214 (HAD-like domain), IPR027111 (Mitochondrial import inner membrane translocase subunit Tim50); GO:0005515 (protein binding), GO:0005743 (mitochondrial inner membrane), GO:0005744 (mitochondrial inner membrane presequence translocase complex), GO:0015031 (protein transport)	3	0	0	0	1017	0.46	11	3	0.272727
Lipid Trafficking	Araip.VE1A8	araip	Araip.B07	2155224	2158493	phytozome_10_2.59034984(link is external)	mitochondrial import inner membrane translocase subunit TIM50-like [Glycine max]; IPR004274 (NLI interacting factor), IPR023214 (HAD-like domain), IPR027111 (Mitochondrial import inner membrane translocase subunit Tim50); GO:0005515 (protein binding), GO:0005743 (mitochondrial inner membrane), GO:0005744 (mitochondrial inner membrane presequence translocase complex), GO:0015031 (protein transport)	0	0	3	0	1089	0.4	9	3	0.333333
Lipid Trafficking	Aradu.0AE9J	aradu	Aradu.A08	48248647	48250553	phytozome_10_2.59196799(link is external)	mitochondrial import inner membrane translocase subunit TIM8-like [Glycine max]; IPR004217 (Tim10/DDP family zinc finger)
Lipid Trafficking	Aradu.QHM7I	aradu	Aradu.A03	106264785	106266124	phytozome_10_2.59196799(link is external)	mitochondrial import inner membrane translocase subunit TIM8-like [Glycine max]; IPR004217 (Tim10/DDP family zinc finger)
Lipid Trafficking	Araip.CYN8F	araip	Araip.B08	128793070	128795006	phytozome_10_2.59196799(link is external)	mitochondrial import inner membrane translocase subunit TIM8-like [Glycine max]; IPR004217 (Tim10/DDP family zinc finger)
Lipid Trafficking	Araip.E9HB2	araip	Araip.B03	107848684	107850029	phytozome_10_2.59196799(link is external)	mitochondrial import inner membrane translocase subunit TIM8-like [Glycine max]; IPR004217 (Tim10/DDP family zinc finger)
Lipid Trafficking	Araip.M33P0	araip	Araip.B04	132569739	132571597	phytozome_10_2.59102874(link is external)	Mitochondrial import inner membrane translocase subunit Tim9 n=11 Tax=Poaceae RepID=TIM9_ORYSJ; IPR004217 (Tim10/DDP family zinc finger)
Lipid Trafficking	Araip.T93QS	araip	Araip.B02	84834341	84835300	phytozome_10_2.59102874(link is external)	Mitochondrial import inner membrane translocase subunit Tim9 n=11 Tax=Poaceae RepID=TIM9_ORYSJ; IPR004217 (Tim10/DDP family zinc finger)	1	1	1	2	207	0.41	3	2	0.666667
Lipid Trafficking	Aradu.5JF96	aradu	Aradu.A02	73491750	73492708	phytozome_10_2.59102874(link is external)	Mitochondrial import inner membrane translocase subunit TIM9 n=7 Tax=Brassicaceae RepID=TIM9_ARATH; IPR004217 (Tim10/DDP family zinc finger)	1	1	1	1	207	0.4	3	1	0.333333
Lipid Trafficking	Aradu.669IL	aradu	Aradu.A03	2565113	2566766	phytozome_10_2.59102874(link is external)	Mitochondrial import inner membrane translocase subunit TIM9 n=7 Tax=Brassicaceae RepID=TIM9_ARATH; IPR004217 (Tim10/DDP family zinc finger)	1	1	1	1	357	0.43	4	1	0.25
Lipid Trafficking	Araip.S1XQK	araip	Araip.B03	4653005	4654393	phytozome_10_2.59102874(link is external)	Mitochondrial import inner membrane translocase subunit TIM9 n=7 Tax=Brassicaceae RepID=TIM9_ARATH; IPR004217 (Tim10/DDP family zinc finger)	1	1	1	1	357	0.43	4	1	0.25
Lipid Trafficking	Aradu.C5QE3	aradu	Aradu.A04	122537964	122539779	phytozome_10_2.59102874(link is external)	mitochondrial import inner membrane translocase subunit Tim9-like isoform X3 [Glycine max]; IPR004217 (Tim10/DDP family zinc finger)
Lipid Trafficking	Aradu.165HI	aradu	Aradu.A10	106130880	106134133	phytozome_10_2.59040100(link is external)	Mitochondrial import receptor subunit TOM20 n=2 Tax=Solanum RepID=TOM20_SOLTU; IPR010547 (Plant specific mitochondrial import receptor subunit TOM20), IPR010666 (Zinc finger, GRF-type); GO:0005515 (protein binding), GO:0005742 (mitochondrial outer membrane translocase complex), GO:0008270 (zinc ion binding), GO:0045040 (protein import into mitochondrial outer membrane)	1	0	1	1	993	0.44	8	1	0.125
Lipid Trafficking	Araip.I113W	araip	Araip.B10	132896374	132909534	phytozome_10_2.59040100(link is external)	Mitochondrial import receptor subunit TOM20 n=2 Tax=Solanum RepID=TOM20_SOLTU; IPR010547 (Plant specific mitochondrial import receptor subunit TOM20), IPR010666 (Zinc finger, GRF-type); GO:0005515 (protein binding), GO:0005742 (mitochondrial outer membrane translocase complex), GO:0008270 (zinc ion binding), GO:0045040 (protein import into mitochondrial outer membrane)	0	2	1	0	1635	0.45	16	2	0.125
Lipid Trafficking	Aradu.8AQ25	aradu	Aradu.A10	7814171	7824255	phytozome_10_2.59040100(link is external)	Mitochondrial import receptor subunit TOM20 n=2 Tax=Solanum RepID=TOM20_SOLTU; IPR010547 (Plant specific mitochondrial import receptor subunit TOM20); GO:0005515 (protein binding), GO:0005742 (mitochondrial outer membrane translocase complex), GO:0045040 (protein import into mitochondrial outer membrane)	1	3	0	1	870	0.46	11	3	0.272727
Lipid Trafficking	Araip.4C5D4	araip	Araip.B10	13135313	13140368	phytozome_10_2.59040100(link is external)	Mitochondrial import receptor subunit TOM20 n=2 Tax=Solanum RepID=TOM20_SOLTU; IPR010547 (Plant specific mitochondrial import receptor subunit TOM20); GO:0005515 (protein binding), GO:0005742 (mitochondrial outer membrane translocase complex), GO:0045040 (protein import into mitochondrial outer membrane)	1	0	1	2	609	0.46	8	2	0.25
Lipid Trafficking	Aradu.MQF7Y	aradu	Aradu.A10	106099301	106103135	phytozome_10_2.59040100(link is external)	Mitochondrial import receptor subunit TOM20 n=2 Tax=Solanum RepID=TOM20_SOLTU; IPR010547 (Plant specific mitochondrial import receptor subunit TOM20); GO:0005742 (mitochondrial outer membrane translocase complex), GO:0045040 (protein import into mitochondrial outer membrane)	0	2	0	0	270	0.48	6	2	0.333333
Lipid Trafficking	Araip.6GA5Z	araip	Araip.B02	1125003	1125904	phytozome_10_2.59158268(link is external)	Mitochondrial import receptor subunit TOM7-1 n=4 Tax=Solanum RepID=TOM7A_SOLTU; IPR012621 (Mitochondrial import receptor subunit TOM7); GO:0005742 (mitochondrial outer membrane translocase complex), GO:0030150 (protein import into mitochondrial matrix)
Lipid Trafficking	Aradu.37Y9L	aradu	Aradu.A09	38824726	38829520	phytozome_10_2.59153907(link is external)	Mitochondrial inner membrane translocase complex, subunit Tim44-related protein; IPR007379 (Tim44-like domain)
Lipid Trafficking	Araip.2J11S	araip	Araip.B09	45695699	45700534	phytozome_10_2.59153907(link is external)	Mitochondrial inner membrane translocase complex, subunit Tim44-related protein; IPR007379 (Tim44-like domain)	2	0	0	0	843	0.39	11	2	0.181818
Lipid Trafficking	Aradu.3D1TM	aradu	Aradu.A08	24774534	24778400	phytozome_10_2.59099394(link is external)	Outer membrane protein/protective antigen OMA87 n=1 Tax=Synechococcus sp. PCC 7502 RepID=K9SV56_9SYNE; IPR000184 (Bacterial surface antigen (D15)), IPR005689 (Chloroplast envelope protein translocase, IAP75), IPR010827 (Surface antigen variable number); GO:0006886 (intracellular protein transport), GO:0015450 (P-P-bond-hydrolysis-driven protein transmembrane transporter activity), GO:0019867 (out…
Lipid Trafficking	Araip.RR6HX	araip	Araip.B08	2437333	2441765	phytozome_10_2.59099394(link is external)	Outer membrane protein/protective antigen OMA87 n=1 Tax=Synechococcus sp. PCC 7502 RepID=K9SV56_9SYNE; IPR000184 (Bacterial surface antigen (D15)), IPR005689 (Chloroplast envelope protein translocase, IAP75), IPR010827 (Surface antigen variable number); GO:0006886 (intracellular protein transport), GO:0015450 (P-P-bond-hydrolysis-driven protein transmembrane transporter activity), GO:0019867 (out…
Lipid Trafficking	Araip.S5Q3A	araip	Araip.B03	4889392	4893114	phytozome_10_2.59099394(link is external)	Outer membrane protein/protective antigen OMA87 n=1 Tax=Synechococcus sp. PCC 7502 RepID=K9SV56_9SYNE; IPR000184 (Bacterial surface antigen (D15)), IPR005689 (Chloroplast envelope protein translocase, IAP75), IPR010827 (Surface antigen variable number); GO:0006886 (intracellular protein transport), GO:0015450 (P-P-bond-hydrolysis-driven protein transmembrane transporter activity), GO:0019867 (out…
Lipid Trafficking	Aradu.P047H	aradu	Aradu.A03	3762397	3767191	phytozome_10_2.59213067(link is external)	Phage shock protein A, PspA n=1 Tax=Oscillatoria sp. PCC 6506 RepID=D8FYE5_9CYAN; IPR007157 (PspA/IM30)	8	0	0	1	1182	0.434856	12	8	0.666667
Lipid Trafficking	Araip.P1JLL	araip	Araip.B03	6483020	6488472	phytozome_10_2.59213067(link is external)	Phage shock protein A, PspA n=1 Tax=Oscillatoria sp. PCC 6506 RepID=D8FYE5_9CYAN; IPR007157 (PspA/IM30)	0	0	0	1	783	0.431673	13	1	0.0769231
Lipid Trafficking	Aradu.E9KZM	aradu	Aradu.A10	107107793	107113402	phytozome_10_2.59089278(link is external)	phospholipid-transporting ATPase 1-like isoform X1 [Glycine max]; IPR001757 (Cation-transporting P-type ATPase), IPR023214 (HAD-like domain); GO:0000166 (nucleotide binding), GO:0000287 (magnesium ion binding), GO:0004012 (phospholipid-translocating ATPase activity), GO:0005524 (ATP binding), GO:0006812 (cation transport), GO:0015914 (phospholipid transport), GO:0016021 (integral component of mem…	0	0	1	0	3573	0.442765	8	1	0.125
Lipid Trafficking	Aradu.IPN47	aradu	Aradu.A08	40053682	40060869	phytozome_10_2.59089278(link is external)	phospholipid-transporting ATPase 1-like isoform X1 [Glycine max]; IPR001757 (Cation-transporting P-type ATPase), IPR023214 (HAD-like domain); GO:0000166 (nucleotide binding), GO:0000287 (magnesium ion binding), GO:0004012 (phospholipid-translocating ATPase activity), GO:0005524 (ATP binding), GO:0006812 (cation transport), GO:0015914 (phospholipid transport), GO:0016021 (integral component of mem…	1	2	4	0	3495	0.417167	7	4	0.571429
Lipid Trafficking	Araip.CRQ5L	araip	Araip.B10	133889104	133894804	phytozome_10_2.59089278(link is external)	phospholipid-transporting ATPase 1-like isoform X1 [Glycine max]; IPR001757 (Cation-transporting P-type ATPase), IPR023214 (HAD-like domain); GO:0000166 (nucleotide binding), GO:0000287 (magnesium ion binding), GO:0004012 (phospholipid-translocating ATPase activity), GO:0005524 (ATP binding), GO:0006812 (cation transport), GO:0015914 (phospholipid transport), GO:0016021 (integral component of mem…
Lipid Trafficking	Araip.D4SGT	araip	Araip.B08	113306709	113313846	phytozome_10_2.59089278(link is external)	phospholipid-transporting ATPase 1-like isoform X1 [Glycine max]; IPR001757 (Cation-transporting P-type ATPase), IPR023214 (HAD-like domain); GO:0000166 (nucleotide binding), GO:0000287 (magnesium ion binding), GO:0004012 (phospholipid-translocating ATPase activity), GO:0005524 (ATP binding), GO:0006812 (cation transport), GO:0015914 (phospholipid transport), GO:0016021 (integral component of mem…	0	1	1	0	3495	0.416595	7	1	0.142857
Lipid Trafficking	Aradu.7Q4DG	aradu	Aradu.A02	7087501	7092404	phytozome_10_2.59089278(link is external)	phospholipid-transporting ATPase 1-like isoform X3 [Glycine max]; IPR001757 (Cation-transporting P-type ATPase), IPR023214 (HAD-like domain); GO:0000166 (nucleotide binding), GO:0000287 (magnesium ion binding), GO:0004012 (phospholipid-translocating ATPase activity), GO:0005524 (ATP binding), GO:0006812 (cation transport), GO:0015914 (phospholipid transport), GO:0016021 (integral component of mem…
Lipid Trafficking	Aradu.PNV3Z	aradu	Aradu.A04	103816218	103826336	phytozome_10_2.59089278(link is external)	phospholipid-transporting ATPase 1-like isoform X3 [Glycine max]; IPR001757 (Cation-transporting P-type ATPase), IPR023214 (HAD-like domain); GO:0000166 (nucleotide binding), GO:0000287 (magnesium ion binding), GO:0004012 (phospholipid-translocating ATPase activity), GO:0005524 (ATP binding), GO:0006812 (cation transport), GO:0015914 (phospholipid transport), GO:0016021 (integral component of mem…	3	6	3	6	4290	0.432867	10	6	0.6
Lipid Trafficking	Araip.TT5YQ	araip	Araip.B02	9325499	9330585	phytozome_10_2.59089278(link is external)	phospholipid-transporting ATPase 1-like isoform X3 [Glycine max]; IPR001757 (Cation-transporting P-type ATPase), IPR023214 (HAD-like domain); GO:0000166 (nucleotide binding), GO:0000287 (magnesium ion binding), GO:0004012 (phospholipid-translocating ATPase activity), GO:0005524 (ATP binding), GO:0006812 (cation transport), GO:0015914 (phospholipid transport), GO:0016021 (integral component of mem…
Lipid Trafficking	Araip.ZZ51H	araip	Araip.B04	112031314	112038946	phytozome_10_2.59089278(link is external)	phospholipid-transporting ATPase 1-like isoform X3 [Glycine max]; IPR001757 (Cation-transporting P-type ATPase), IPR023214 (HAD-like domain); GO:0000166 (nucleotide binding), GO:0000287 (magnesium ion binding), GO:0004012 (phospholipid-translocating ATPase activity), GO:0005524 (ATP binding), GO:0006812 (cation transport), GO:0015914 (phospholipid transport), GO:0016021 (integral component of mem…
Lipid Trafficking	Aradu.HCU9P	aradu	Aradu.A08	32149792	32159817	phytozome_10_2.59089278(link is external)	phospholipid-transporting ATPase 2-like isoform X2 [Glycine max]; IPR001757 (Cation-transporting P-type ATPase), IPR023214 (HAD-like domain); GO:0000166 (nucleotide binding), GO:0000287 (magnesium ion binding), GO:0004012 (phospholipid-translocating ATPase activity), GO:0005524 (ATP binding), GO:0006812 (cation transport), GO:0015914 (phospholipid transport), GO:0016021 (integral component of mem…	1	0	0	5	2394	0.411445	25	5	0.2
Lipid Trafficking	Araip.E0A08	araip	Araip.B08	10431113	10441263	phytozome_10_2.59089278(link is external)	phospholipid-transporting ATPase 2-like isoform X2 [Glycine max]; IPR001757 (Cation-transporting P-type ATPase), IPR023214 (HAD-like domain); GO:0000166 (nucleotide binding), GO:0000287 (magnesium ion binding), GO:0004012 (phospholipid-translocating ATPase activity), GO:0005524 (ATP binding), GO:0006812 (cation transport), GO:0015914 (phospholipid transport), GO:0016021 (integral component of mem…	2	1	2	1	3381	0.412008	26	2	0.0769231
Lipid Trafficking	Araip.N0Z46	araip	Araip.B08	52526384	52528825	phytozome_10_2.59089278(link is external)	phospholipid-transporting ATPase 3-like [Glycine max]
Lipid Trafficking	Araip.EDG3L	araip	Araip.B03	126115421	126137925	phytozome_10_2.59089278(link is external)	phospholipid-transporting ATPase-like protein; IPR001757 (Cation-transporting P-type ATPase), IPR023214 (HAD-like domain); GO:0000166 (nucleotide binding), GO:0000287 (magnesium ion binding), GO:0004012 (phospholipid-translocating ATPase activity), GO:0005524 (ATP binding), GO:0006812 (cation transport), GO:0015914 (phospholipid transport), GO:0016021 (integral component of membrane), GO:0019829 …	15	9	4	11	3441	0.404824	26	15	0.576923
Lipid Trafficking	Araip.H57DJ	araip	Araip.B05	30937164	30953505	phytozome_10_2.59089278(link is external)	phospholipid-transporting ATPase-like protein; IPR001757 (Cation-transporting P-type ATPase), IPR023214 (HAD-like domain); GO:0000166 (nucleotide binding), GO:0000287 (magnesium ion binding), GO:0004012 (phospholipid-translocating ATPase activity), GO:0005524 (ATP binding), GO:0006812 (cation transport), GO:0015914 (phospholipid transport), GO:0016021 (integral component of membrane), GO:0019829 …	4	6	1	12	3762	0.410952	29	12	0.413793
Lipid Trafficking	Aradu.P0DI4	aradu	Aradu.A05	33856712	33874227	phytozome_10_2.59089278(link is external)	phospholipid-transporting ATPase-like protein; IPR001757 (Cation-transporting P-type ATPase), IPR023214 (HAD-like domain); GO:0000287 (magnesium ion binding), GO:0004012 (phospholipid-translocating ATPase activity), GO:0005524 (ATP binding), GO:0006812 (cation transport), GO:0015914 (phospholipid transport), GO:0016021 (integral component of membrane), GO:0019829 (cation-transporting ATPase activ…	6	5	6	4	2901	0.402964	27	6	0.222222
Lipid Trafficking	Aradu.PI9QC	aradu	Aradu.A09	11423288	11427763	phytozome_10_2.59072014(link is external)	Plastid-lipid associated protein PAP / fibrillin family protein; IPR006843 (Plastid lipid-associated protein/fibrillin conserved domain); GO:0005198 (structural molecule activity), GO:0009507 (chloroplast)	7	1	3	2	978	0.427403	8	7	0.875
Lipid Trafficking	Araip.04DSS	araip	Araip.B09	15338330	15343120	phytozome_10_2.59072014(link is external)	Plastid-lipid associated protein PAP / fibrillin family protein; IPR006843 (Plastid lipid-associated protein/fibrillin conserved domain); GO:0005198 (structural molecule activity), GO:0009507 (chloroplast)	1	1	1	1	918	0.457516	7	1	0.142857
Lipid Trafficking	Aradu.5LG80	aradu	Aradu.A06	101300633	101303438	phytozome_10_2.59079295(link is external)	Plastid-lipid associated protein PAP / fibrillin family protein; IPR006843 (Plastid lipid-associated protein/fibrillin conserved domain); GO:0005198 (structural molecule activity), GO:0009507 (chloroplast)
Lipid Trafficking	Araip.XR6PW	araip	Araip.B06	125348620	125351646	phytozome_10_2.59079295(link is external)	Plastid-lipid associated protein PAP / fibrillin family protein; IPR006843 (Plastid lipid-associated protein/fibrillin conserved domain); GO:0005198 (structural molecule activity), GO:0009507 (chloroplast)	0	0	3	2	678	0.529499	3	3	1
Lipid Trafficking	Aradu.X3U5Y	aradu	Aradu.A06	104946231	104949324	phytozome_10_2.59087186(link is external)	Plastid-lipid associated protein PAP / fibrillin family protein; IPR006843 (Plastid lipid-associated protein/fibrillin conserved domain); GO:0005198 (structural molecule activity), GO:0009507 (chloroplast)
Lipid Trafficking	Araip.84K6K	araip	Araip.B06	129271285	129274317	phytozome_10_2.59087186(link is external)	Plastid-lipid associated protein PAP / fibrillin family protein; IPR006843 (Plastid lipid-associated protein/fibrillin conserved domain); GO:0005198 (structural molecule activity), GO:0009507 (chloroplast)	2	0	1	0	717	0.453278	4	2	0.5
Lipid Trafficking	Aradu.M2NRW	aradu	Aradu.A04	5260082	5262413	phytozome_10_2.59141843(link is external)	Plastid-lipid associated protein PAP / fibrillin family protein; IPR006843 (Plastid lipid-associated protein/fibrillin conserved domain); GO:0005198 (structural molecule activity), GO:0009507 (chloroplast)	0	1	0	0	927	0.533981	4	1	0.25
Lipid Trafficking	Aradu.XF7S6	aradu	Aradu.A05	1404274	1407300	phytozome_10_2.59141843(link is external)	Plastid-lipid associated protein PAP / fibrillin family protein; IPR006843 (Plastid lipid-associated protein/fibrillin conserved domain); GO:0005198 (structural molecule activity), GO:0009507 (chloroplast)
Lipid Trafficking	Araip.2Z41P	araip	Araip.B05	1316632	1319673	phytozome_10_2.59141843(link is external)	Plastid-lipid associated protein PAP / fibrillin family protein; IPR006843 (Plastid lipid-associated protein/fibrillin conserved domain); GO:0005198 (structural molecule activity), GO:0009507 (chloroplast)
Lipid Trafficking	Araip.T2627	araip	Araip.B04	6578847	6581390	phytozome_10_2.59141843(link is external)	Plastid-lipid associated protein PAP / fibrillin family protein; IPR006843 (Plastid lipid-associated protein/fibrillin conserved domain); GO:0005198 (structural molecule activity), GO:0009507 (chloroplast)
Lipid Trafficking	Aradu.2R9BM	aradu	Aradu.A04	97540442	97542352	phytozome_10_2.59160026(link is external)	Plastid-lipid associated protein PAP / fibrillin family protein; IPR006843 (Plastid lipid-associated protein/fibrillin conserved domain); GO:0005198 (structural molecule activity), GO:0009507 (chloroplast)	6	6	13	21	849	0.424028	7	21	3
Lipid Trafficking	Aradu.5456Y	aradu	Aradu.A05	82239010	82242074	phytozome_10_2.59160026(link is external)	Plastid-lipid associated protein PAP / fibrillin family protein; IPR006843 (Plastid lipid-associated protein/fibrillin conserved domain); GO:0005198 (structural molecule activity), GO:0009507 (chloroplast)
Lipid Trafficking	Aradu.P3BR9	aradu	Aradu.A09	103826555	103829929	phytozome_10_2.59160026(link is external)	Plastid-lipid associated protein PAP / fibrillin family protein; IPR006843 (Plastid lipid-associated protein/fibrillin conserved domain); GO:0005198 (structural molecule activity), GO:0009507 (chloroplast)	8	5	5	5	465	0.427957	8	8	1
Lipid Trafficking	Araip.G1IA2	araip	Araip.B04	107031549	107033673	phytozome_10_2.59160026(link is external)	Plastid-lipid associated protein PAP / fibrillin family protein; IPR006843 (Plastid lipid-associated protein/fibrillin conserved domain); GO:0005198 (structural molecule activity), GO:0009507 (chloroplast)	5	10	5	7	780	0.435897	7	10	1.42857
Lipid Trafficking	Aradu.Y5Z1I	aradu	Aradu.A09	92034590	92036720	phytozome_10_2.59197334(link is external)	Plastid-lipid associated protein PAP / fibrillin family protein; IPR006843 (Plastid lipid-associated protein/fibrillin conserved domain); GO:0005198 (structural molecule activity), GO:0009507 (chloroplast)	0	1	0	1	837	0.481481	4	1	0.25
Lipid Trafficking	Aradu.18DQZ	aradu	Aradu.A10	6519457	6521955	phytozome_10_2.59233901(link is external)	Plastid-lipid associated protein PAP / fibrillin family protein; IPR006843 (Plastid lipid-associated protein/fibrillin conserved domain); GO:0005198 (structural molecule activity), GO:0009507 (chloroplast)	0	0	2	0	744	0.448925	6	2	0.333333
Lipid Trafficking	Aradu.G44X8	aradu	Aradu.A10	6452233	6455441	phytozome_10_2.59233901(link is external)	Plastid-lipid associated protein PAP / fibrillin family protein; IPR006843 (Plastid lipid-associated protein/fibrillin conserved domain); GO:0005198 (structural molecule activity), GO:0009507 (chloroplast)
Lipid Trafficking	Araip.K8LIV	araip	Araip.B10	10899933	10902587	phytozome_10_2.59233901(link is external)	Plastid-lipid associated protein PAP / fibrillin family protein; IPR006843 (Plastid lipid-associated protein/fibrillin conserved domain); GO:0005198 (structural molecule activity), GO:0009507 (chloroplast)	0	1	2	2	744	0.450269	6	2	0.333333
Lipid Trafficking	Araip.UVI0L	araip	Araip.B10	10806442	10808804	phytozome_10_2.59233901(link is external)	Plastid-lipid associated protein PAP / fibrillin family protein; IPR006843 (Plastid lipid-associated protein/fibrillin conserved domain); GO:0005198 (structural molecule activity), GO:0009507 (chloroplast)	0	1	0	2	705	0.414184	6	2	0.333333
Lipid Trafficking	Aradu.NJ7TM	aradu	Aradu.A04	215598	219593	phytozome_10_2.59256273(link is external)	Plastid-lipid associated protein PAP / fibrillin family protein; IPR006843 (Plastid lipid-associated protein/fibrillin conserved domain); GO:0005198 (structural molecule activity), GO:0009507 (chloroplast)
Lipid Trafficking	Aradu.3QT4K	aradu	Aradu.A08	26146849	26147176	phytozome_10_2.59322347(link is external)	Preprotein translocase Sec, Sec61-beta subunit protein; IPR016482 (Protein transport protein SecG/Sec61-beta/Sbh1)
Lipid Trafficking	Aradu.CNS98	aradu	Aradu.A02	85163146	85164335	phytozome_10_2.59322347(link is external)	Preprotein translocase Sec, Sec61-beta subunit protein; IPR016482 (Protein transport protein SecG/Sec61-beta/Sbh1)	1	1	1	1	267	0.51	2	1	0.5
Lipid Trafficking	Aradu.D9TV4	aradu	Aradu.A08	10359638	10369347	phytozome_10_2.59182037(link is external)	Preprotein translocase SecA family protein; IPR000185 (Protein translocase subunit SecA), IPR027417 (P-loop containing nucleoside triphosphate hydrolase); GO:0005524 (ATP binding), GO:0006605 (protein targeting), GO:0006886 (intracellular protein transport), GO:0016020 (membrane), GO:0017038 (protein import)	8	8	4	12	1833	0.46	32	12	0.375
Lipid Trafficking	Araip.HTL3Q	araip	Araip.B07	118099017	118108375	phytozome_10_2.59182037(link is external)	Preprotein translocase SecA family protein; IPR011116 (SecA Wing/Scaffold), IPR027417 (P-loop containing nucleoside triphosphate hydrolase); GO:0016020 (membrane), GO:0017038 (protein import)	7	5	3	8	1266	0.41	31	8	0.258065
Lipid Trafficking	Araip.24KMS	araip	Araip.B01	117182734	117183427	phytozome_10_2.59166382(link is external)	Preprotein translocase SecA family protein; IPR015943 (WD40/YVTN repeat-like-containing domain); GO:0005515 (protein binding)
Lipid Trafficking	Araip.9AL7Z	araip	Araip.B02	19705839	19709245	phytozome_10_2.59187117(link is external)	preprotein translocase subunit SecA; IPR000185 (Protein translocase subunit SecA), IPR019378 (GDP-fucose protein O-fucosyltransferase), IPR027417 (P-loop containing nucleoside triphosphate hydrolase); GO:0005524 (ATP binding), GO:0006605 (protein targeting), GO:0006886 (intracellular protein transport), GO:0016020 (membrane), GO:0017038 (protein import)	1	0	1	1	1083	0.41	10	1	0.1
Lipid Trafficking	Aradu.1C345	aradu	Aradu.A09	19146898	19164773	phytozome_10_2.59187117(link is external)	preprotein translocase subunit SecA; IPR000185 (Protein translocase subunit SecA), IPR027417 (P-loop containing nucleoside triphosphate hydrolase); GO:0005524 (ATP binding), GO:0006605 (protein targeting), GO:0006886 (intracellular protein transport), GO:0016020 (membrane), GO:0017038 (protein import)	1	2	0	4	3159	0.43	24	4	0.166667
Lipid Trafficking	Aradu.RS0GS	aradu	Aradu.A06	95718410	95720142	phytozome_10_2.59187117(link is external)	preprotein translocase subunit SecA; IPR000185 (Protein translocase subunit SecA), IPR027417 (P-loop containing nucleoside triphosphate hydrolase); GO:0005524 (ATP binding), GO:0006605 (protein targeting), GO:0006886 (intracellular protein transport), GO:0016020 (membrane), GO:0017038 (protein import)	8	4	5	4	552	0.41	5	8	1.6
Lipid Trafficking	Araip.C3KYB	araip	Araip.B09	24521691	24539667	phytozome_10_2.59187117(link is external)	preprotein translocase subunit SecA; IPR000185 (Protein translocase subunit SecA), IPR027417 (P-loop containing nucleoside triphosphate hydrolase); GO:0005524 (ATP binding), GO:0006605 (protein targeting), GO:0006886 (intracellular protein transport), GO:0016020 (membrane), GO:0017038 (protein import)	1	3	4	0	3015	0.43	25	4	0.16
Lipid Trafficking	Araip.PQU0Q	araip	Araip.B04	85238598	85244536	phytozome_10_2.59187117(link is external)	preprotein translocase subunit SecA; IPR008811 (Glycosyl hydrolases 36), IPR011116 (SecA Wing/Scaffold), IPR027417 (P-loop containing nucleoside triphosphate hydrolase); GO:0016020 (membrane), GO:0017038 (protein import)	17	21	11	7	1221	0.4	13	21	1.61538
Lipid Trafficking	Aradu.L6UMG	aradu	Aradu.A07	38798114	38799204	phytozome_10_2.59187117(link is external)	preprotein translocase subunit SecA; IPR011116 (SecA Wing/Scaffold), IPR014018 (SecA motor DEAD), IPR027417 (P-loop containing nucleoside triphosphate hydrolase); GO:0016020 (membrane), GO:0017038 (protein import)
Lipid Trafficking	Araip.HQX7U	araip	Araip.B09	96496630	96499477	phytozome_10_2.59187117(link is external)	preprotein translocase subunit SecA; IPR014018 (SecA motor DEAD), IPR019378 (GDP-fucose protein O-fucosyltransferase), IPR027417 (P-loop containing nucleoside triphosphate hydrolase); GO:0006605 (protein targeting), GO:0006886 (intracellular protein transport), GO:0016020 (membrane)
Lipid Trafficking	Araip.QM5Z3	araip	Araip.B05	82769183	82769868	phytozome_10_2.59187117(link is external)	preprotein translocase subunit SecA; IPR027417 (P-loop containing nucleoside triphosphate hydrolase)
Lipid Trafficking	Aradu.33QUD	aradu	Aradu.A03	96754241	96755078	phytozome_10_2.59028495(link is external)	preprotein translocase subunit SecY; IPR002208 (SecY/SEC61-alpha family), IPR023201 (SecY subunit domain); GO:0015031 (protein transport), GO:0016020 (membrane)
Lipid Trafficking	Aradu.BMZ84	aradu	Aradu.A04	58052761	58059550	phytozome_10_2.59028495(link is external)	preprotein translocase subunit SecY; IPR002208 (SecY/SEC61-alpha family), IPR023201 (SecY subunit domain); GO:0015031 (protein transport), GO:0016020 (membrane)	15	16	11	11	1578	0.4	13	16	1.23077
Lipid Trafficking	Aradu.HLP3A	aradu	Aradu.A03	26111894	26116034	phytozome_10_2.59028495(link is external)	preprotein translocase subunit SecY; IPR002208 (SecY/SEC61-alpha family), IPR023201 (SecY subunit domain); GO:0015031 (protein transport), GO:0016020 (membrane)	1	2	2	6	1557	0.41	9	6	0.666667
Lipid Trafficking	Aradu.VK4Q9	aradu	Aradu.A07	12347044	12351164	phytozome_10_2.59028495(link is external)	preprotein translocase subunit SecY; IPR002208 (SecY/SEC61-alpha family), IPR023201 (SecY subunit domain); GO:0015031 (protein transport), GO:0016020 (membrane)
Lipid Trafficking	Araip.05QPW	araip	Araip.B09	30752837	30761987	phytozome_10_2.59028495(link is external)	preprotein translocase subunit SecY; IPR002208 (SecY/SEC61-alpha family), IPR023201 (SecY subunit domain); GO:0015031 (protein transport), GO:0016020 (membrane)	1	2	1	1	1782	0.41	16	2	0.125
Lipid Trafficking	Araip.4GT1S	araip	Araip.B04	51775438	51784104	phytozome_10_2.59028495(link is external)	preprotein translocase subunit SecY; IPR002208 (SecY/SEC61-alpha family), IPR023201 (SecY subunit domain); GO:0015031 (protein transport), GO:0016020 (membrane)	7	4	7	5	1551	0.41	12	7	0.583333
Lipid Trafficking	Araip.KVK5Q	araip	Araip.B03	28818464	28822969	phytozome_10_2.59028495(link is external)	preprotein translocase subunit SecY; IPR002208 (SecY/SEC61-alpha family), IPR023201 (SecY subunit domain); GO:0015031 (protein transport), GO:0016020 (membrane)	9	7	3	3	1596	0.41	9	9	1
Lipid Trafficking	Araip.VY8TX	araip	Araip.B09	102390001	102393838	phytozome_10_2.59160074(link is external)	preprotein translocase subunit SecY; IPR002208 (SecY/SEC61-alpha family), IPR023201 (SecY subunit domain); GO:0015031 (protein transport), GO:0016020 (membrane)	14	21	12	22	1185	0.43	15	22	1.46667
Lipid Trafficking	Aradu.T0Z7E	aradu	Aradu.A09	79435578	79440004	phytozome_10_2.59262740(link is external)	probable mitochondrial import inner membrane translocase subunit TIM21-like [Glycine max]; IPR013261 (Mitochondrial import inner membrane translocase subunit Tim21); GO:0005744 (mitochondrial inner membrane presequence translocase complex), GO:0030150 (protein import into mitochondrial matrix)	2	2	2	1	810	0.48	7	2	0.285714
Lipid Trafficking	Araip.Q4283	araip	Araip.B09	94730422	94734771	phytozome_10_2.59262740(link is external)	probable mitochondrial import inner membrane translocase subunit TIM21-like [Glycine max]; IPR013261 (Mitochondrial import inner membrane translocase subunit Tim21); GO:0005744 (mitochondrial inner membrane presequence translocase complex), GO:0030150 (protein import into mitochondrial matrix)	4	2	1	2	852	0.47	8	4	0.5
Lipid Trafficking	Aradu.LF3E5	aradu	Aradu.A09	116375229	116378578	phytozome_10_2.59208035(link is external)	probable plastid-lipid-associated protein 12, chloroplastic-like isoform X1 [Glycine max]; IPR006843 (Plastid lipid-associated protein/fibrillin conserved domain); GO:0005198 (structural molecule activity), GO:0009507 (chloroplast)	8	2	5	1	1161	0.437554	11	8	0.727273
Lipid Trafficking	Araip.Y1R8S	araip	Araip.B09	140464962	140468465	phytozome_10_2.59208035(link is external)	probable plastid-lipid-associated protein 12, chloroplastic-like isoform X1 [Glycine max]; IPR006843 (Plastid lipid-associated protein/fibrillin conserved domain); GO:0005198 (structural molecule activity), GO:0009507 (chloroplast)	6	3	1	0	1161	0.434109	11	6	0.545455
Lipid Trafficking	Aradu.Z0JID	aradu	Aradu.A08	8017479	8022025	phytozome_10_2.59063234(link is external)	probable plastid-lipid-associated protein 14, chloroplastic-like isoform X3 [Glycine max]; IPR006843 (Plastid lipid-associated protein/fibrillin conserved domain), IPR011009 (Protein kinase-like domain); GO:0004672 (protein kinase activity), GO:0005198 (structural molecule activity), GO:0005524 (ATP binding), GO:0006468 (protein phosphorylation), GO:0009507 (chloroplast)	5	3	5	0	2028	0.443787	14	5	0.357143
Lipid Trafficking	Araip.9HJ5A	araip	Araip.B07	114319085	114323714	phytozome_10_2.59063234(link is external)	probable plastid-lipid-associated protein 14, chloroplastic-like isoform X3 [Glycine max]; IPR006843 (Plastid lipid-associated protein/fibrillin conserved domain), IPR011009 (Protein kinase-like domain); GO:0004672 (protein kinase activity), GO:0005198 (structural molecule activity), GO:0005524 (ATP binding), GO:0006468 (protein phosphorylation), GO:0009507 (chloroplast)	6	5	1	1	2025	0.444444	14	6	0.428571
Lipid Trafficking	Araip.65MWM	araip	Araip.B03	18212252	18214505	phytozome_10_2.59160026(link is external)	probable plastid-lipid-associated protein 7, chloroplastic-like isoform X1 [Glycine max]; IPR006843 (Plastid lipid-associated protein/fibrillin conserved domain); GO:0005198 (structural molecule activity), GO:0009507 (chloroplast)
Lipid Trafficking	Araip.GNX8T	araip	Araip.B03	114844585	114848099	phytozome_10_2.59160026(link is external)	probable plastid-lipid-associated protein 7, chloroplastic-like isoform X1 [Glycine max]; IPR006843 (Plastid lipid-associated protein/fibrillin conserved domain); GO:0005198 (structural molecule activity), GO:0009507 (chloroplast)	5	11	5	2	387	0.423773	6	11	1.83333
Lipid Trafficking	Aradu.3ZA95	aradu	Aradu.A07	8111027	8115405	phytozome_10_2.59172307(link is external)	protein transport protein Sec61 subunit gamma [Glycine max]; IPR001901 (Protein translocase complex, SecE/Sec61-gamma subunit), IPR023391 (Protein translocase SecE domain); GO:0006605 (protein targeting), GO:0006886 (intracellular protein transport), GO:0015031 (protein transport), GO:0015450 (P-P-bond-hydrolysis-driven protein transmembrane transporter activity), GO:0016020 (membrane)
Lipid Trafficking	Aradu.F9WBR	aradu	Adur1570	36486	38666	phytozome_10_2.59172307(link is external)	protein transport protein Sec61 subunit gamma [Glycine max]; IPR001901 (Protein translocase complex, SecE/Sec61-gamma subunit), IPR023391 (Protein translocase SecE domain); GO:0006605 (protein targeting), GO:0006886 (intracellular protein transport), GO:0015031 (protein transport), GO:0015450 (P-P-bond-hydrolysis-driven protein transmembrane transporter activity), GO:0016020 (membrane)
Lipid Trafficking	Aradu.X0E98	aradu	Aradu.A07	8170394	8171629	phytozome_10_2.59172307(link is external)	protein transport protein Sec61 subunit gamma [Glycine max]; IPR001901 (Protein translocase complex, SecE/Sec61-gamma subunit), IPR023391 (Protein translocase SecE domain); GO:0006605 (protein targeting), GO:0006886 (intracellular protein transport), GO:0015031 (protein transport), GO:0015450 (P-P-bond-hydrolysis-driven protein transmembrane transporter activity), GO:0016020 (membrane)
Lipid Trafficking	Aradu.XW321	aradu	Aradu.A09	112523005	112524372	phytozome_10_2.59172307(link is external)	protein transport protein Sec61 subunit gamma [Glycine max]; IPR001901 (Protein translocase complex, SecE/Sec61-gamma subunit), IPR023391 (Protein translocase SecE domain); GO:0006605 (protein targeting), GO:0006886 (intracellular protein transport), GO:0015031 (protein transport), GO:0015450 (P-P-bond-hydrolysis-driven protein transmembrane transporter activity), GO:0016020 (membrane)	1	1	0	1	210	0.48	3	1	0.333333
Lipid Trafficking	Araip.01NIN	araip	Araip.B07	7990141	7991375	phytozome_10_2.59172307(link is external)	protein transport protein Sec61 subunit gamma [Glycine max]; IPR001901 (Protein translocase complex, SecE/Sec61-gamma subunit), IPR023391 (Protein translocase SecE domain); GO:0006605 (protein targeting), GO:0006886 (intracellular protein transport), GO:0015031 (protein transport), GO:0015450 (P-P-bond-hydrolysis-driven protein transmembrane transporter activity), GO:0016020 (membrane)
Lipid Trafficking	Araip.G7NCS	araip	Araip.B02	95608170	95610333	phytozome_10_2.59172307(link is external)	protein transport protein Sec61 subunit gamma [Glycine max]; IPR001901 (Protein translocase complex, SecE/Sec61-gamma subunit), IPR023391 (Protein translocase SecE domain); GO:0006605 (protein targeting), GO:0006886 (intracellular protein transport), GO:0015031 (protein transport), GO:0015450 (P-P-bond-hydrolysis-driven protein transmembrane transporter activity), GO:0016020 (membrane)	1	1	1	1	210	0.48	3	1	0.333333
Lipid Trafficking	Araip.IE74N	araip	Araip.B07	82409903	82413146	phytozome_10_2.59172307(link is external)	protein transport protein Sec61 subunit gamma [Glycine max]; IPR001901 (Protein translocase complex, SecE/Sec61-gamma subunit), IPR023391 (Protein translocase SecE domain); GO:0006605 (protein targeting), GO:0006886 (intracellular protein transport), GO:0015031 (protein transport), GO:0015450 (P-P-bond-hydrolysis-driven protein transmembrane transporter activity), GO:0016020 (membrane)
Lipid Trafficking	Araip.L2SP3	araip	Araip.B06	90543419	90544479	phytozome_10_2.59172307(link is external)	protein transport protein Sec61 subunit gamma [Glycine max]; IPR001901 (Protein translocase complex, SecE/Sec61-gamma subunit), IPR023391 (Protein translocase SecE domain); GO:0006605 (protein targeting), GO:0006886 (intracellular protein transport), GO:0015031 (protein transport), GO:0015450 (P-P-bond-hydrolysis-driven protein transmembrane transporter activity), GO:0016020 (membrane)
Lipid Trafficking	Araip.P69FN	araip	Araip.B09	144741818	144742149	phytozome_10_2.59172307(link is external)	protein transport protein Sec61 subunit gamma [Glycine max]; IPR001901 (Protein translocase complex, SecE/Sec61-gamma subunit), IPR023391 (Protein translocase SecE domain); GO:0006605 (protein targeting), GO:0006886 (intracellular protein transport), GO:0015031 (protein transport), GO:0015450 (P-P-bond-hydrolysis-driven protein transmembrane transporter activity), GO:0016020 (membrane)	0	1	1	1	210	0.48	2	1	0.5
Lipid Trafficking	Araip.Z1QJG	araip	Araip.B08	80691329	80695839	phytozome_10_2.59172307(link is external)	protein transport protein Sec61 subunit gamma [Glycine max]; IPR001901 (Protein translocase complex, SecE/Sec61-gamma subunit), IPR023391 (Protein translocase SecE domain); GO:0006605 (protein targeting), GO:0006886 (intracellular protein transport), GO:0015031 (protein transport), GO:0015450 (P-P-bond-hydrolysis-driven protein transmembrane transporter activity), GO:0016020 (membrane)
Lipid Trafficking	Araip.0N13W	araip	Araip.B01	70213039	70216748	phytozome_10_2.59286893(link is external)	protein transport protein Sec61 subunit gamma [Glycine max]; IPR006566 (FBD domain), IPR023391 (Protein translocase SecE domain)
Lipid Trafficking	Araip.5G0GK	araip	Araip.B03	25907620	25907972	phytozome_10_2.59172307(link is external)	protein transport protein Sec61 subunit gamma [Glycine max]; IPR023391 (Protein translocase SecE domain)
Lipid Trafficking	Aradu.AEW9X	aradu	Aradu.A08	43171084	43171450	phytozome_10_2.59150877(link is external)	putative lipid-transfer protein DIR1-like [Glycine max]; IPR016140 (Bifunctional inhibitor/plant lipid transfer protein/seed storage helical domain)
Lipid Trafficking	Araip.61EYR	araip	Araip.B08	107421276	107422408	phytozome_10_2.59150877(link is external)	putative lipid-transfer protein DIR1-like [Glycine max]; IPR016140 (Bifunctional inhibitor/plant lipid transfer protein/seed storage helical domain)
Lipid Trafficking	Araip.KF90G	araip	Araip.B08	120715768	120718571	phytozome_10_2.59150877(link is external)	putative lipid-transfer protein DIR1-like [Glycine max]; IPR016140 (Bifunctional inhibitor/plant lipid transfer protein/seed storage helical domain)
Lipid Trafficking	Aradu.S5KRH	aradu	Aradu.A09	7286106	7292860	phytozome_10_2.59089278(link is external)	putative phospholipid-transporting ATPase 4-like isoform X1 [Glycine max]; IPR001757 (Cation-transporting P-type ATPase), IPR023214 (HAD-like domain); GO:0000166 (nucleotide binding), GO:0000287 (magnesium ion binding), GO:0004012 (phospholipid-translocating ATPase activity), GO:0005524 (ATP binding), GO:0006812 (cation transport), GO:0015914 (phospholipid transport), GO:0016021 (integral compone…
Lipid Trafficking	Araip.7612V	araip	Araip.B09	9042881	9051110	phytozome_10_2.59089278(link is external)	putative phospholipid-transporting ATPase 4-like isoform X1 [Glycine max]; IPR001757 (Cation-transporting P-type ATPase), IPR023214 (HAD-like domain); GO:0000166 (nucleotide binding), GO:0000287 (magnesium ion binding), GO:0004012 (phospholipid-translocating ATPase activity), GO:0005524 (ATP binding), GO:0006812 (cation transport), GO:0015914 (phospholipid transport), GO:0016021 (integral compone…
Lipid Trafficking	Aradu.5154U	aradu	Aradu.A08	23062361	23067912	phytozome_10_2.59089278(link is external)	putative phospholipid-transporting ATPase 4-like isoform X3 [Glycine max]; IPR001757 (Cation-transporting P-type ATPase), IPR023214 (HAD-like domain); GO:0000166 (nucleotide binding), GO:0000287 (magnesium ion binding), GO:0004012 (phospholipid-translocating ATPase activity), GO:0005524 (ATP binding), GO:0006812 (cation transport), GO:0015914 (phospholipid transport), GO:0016021 (integral compone…	1	1	0	0	3687	0.421752	10	1	0.1
Lipid Trafficking	Araip.YWT15	araip	Araip.B08	1450506	1457010	phytozome_10_2.59089278(link is external)	putative phospholipid-transporting ATPase 4-like isoform X3 [Glycine max]; IPR001757 (Cation-transporting P-type ATPase), IPR023214 (HAD-like domain); GO:0000166 (nucleotide binding), GO:0000287 (magnesium ion binding), GO:0004012 (phospholipid-translocating ATPase activity), GO:0005524 (ATP binding), GO:0006812 (cation transport), GO:0015914 (phospholipid transport), GO:0016021 (integral compone…	7	8	3	4	3861	0.423465	14	8	0.571429
Lipid Trafficking	Aradu.G0BMM	aradu	Aradu.A05	87153713	87159687	phytozome_10_2.59089278(link is external)	putative phospholipid-transporting ATPase 8-like isoform X1 [Glycine max]; IPR001757 (Cation-transporting P-type ATPase), IPR023214 (HAD-like domain); GO:0000166 (nucleotide binding), GO:0000287 (magnesium ion binding), GO:0004012 (phospholipid-translocating ATPase activity), GO:0005524 (ATP binding), GO:0006812 (cation transport), GO:0015914 (phospholipid transport), GO:0016021 (integral compone…	0	0	0	9	3438	0.411286	12	9	0.75
Lipid Trafficking	Araip.V7N27	araip	Araip.B05	141275759	141282064	phytozome_10_2.59089278(link is external)	putative phospholipid-transporting ATPase 8-like isoform X1 [Glycine max]; IPR001757 (Cation-transporting P-type ATPase), IPR023214 (HAD-like domain); GO:0000166 (nucleotide binding), GO:0000287 (magnesium ion binding), GO:0004012 (phospholipid-translocating ATPase activity), GO:0005524 (ATP binding), GO:0006812 (cation transport), GO:0015914 (phospholipid transport), GO:0016021 (integral compone…	5	3	2	2	3480	0.411782	12	5	0.416667
Lipid Trafficking	Aradu.073NL	aradu	Aradu.A01	10935143	10941782	phytozome_10_2.59089278(link is external)	putative phospholipid-transporting ATPase 9-like isoform X1 [Glycine max]; IPR001757 (Cation-transporting P-type ATPase), IPR023214 (HAD-like domain); GO:0000166 (nucleotide binding), GO:0000287 (magnesium ion binding), GO:0004012 (phospholipid-translocating ATPase activity), GO:0005524 (ATP binding), GO:0006812 (cation transport), GO:0015914 (phospholipid transport), GO:0016021 (integral compone…
Lipid Trafficking	Aradu.0K464	aradu	Aradu.A10	96294989	96301093	phytozome_10_2.59089278(link is external)	putative phospholipid-transporting ATPase 9-like isoform X1 [Glycine max]; IPR001757 (Cation-transporting P-type ATPase), IPR023214 (HAD-like domain); GO:0000166 (nucleotide binding), GO:0000287 (magnesium ion binding), GO:0004012 (phospholipid-translocating ATPase activity), GO:0005524 (ATP binding), GO:0006812 (cation transport), GO:0015914 (phospholipid transport), GO:0016021 (integral compone…	1	0	0	0	3219	0.420317	11	1	0.0909091
Lipid Trafficking	Aradu.4M66F	aradu	Aradu.A03	125292469	125313936	phytozome_10_2.59089278(link is external)	putative phospholipid-transporting ATPase 9-like isoform X1 [Glycine max]; IPR001757 (Cation-transporting P-type ATPase), IPR023214 (HAD-like domain); GO:0000166 (nucleotide binding), GO:0000287 (magnesium ion binding), GO:0004012 (phospholipid-translocating ATPase activity), GO:0005524 (ATP binding), GO:0006812 (cation transport), GO:0015914 (phospholipid transport), GO:0016021 (integral compone…	5	4	3	5	3516	0.41041	27	5	0.185185
Lipid Trafficking	Aradu.4Z2QP	aradu	Aradu.A08	49149407	49155563	phytozome_10_2.59089278(link is external)	putative phospholipid-transporting ATPase 9-like isoform X1 [Glycine max]; IPR001757 (Cation-transporting P-type ATPase), IPR023214 (HAD-like domain); GO:0000166 (nucleotide binding), GO:0000287 (magnesium ion binding), GO:0004012 (phospholipid-translocating ATPase activity), GO:0005524 (ATP binding), GO:0006812 (cation transport), GO:0015914 (phospholipid transport), GO:0016021 (integral compone…	8	3	4	5	3561	0.414771	14	8	0.571429
Lipid Trafficking	Aradu.KH176	aradu	Aradu.A05	104446153	104455541	phytozome_10_2.59089278(link is external)	putative phospholipid-transporting ATPase 9-like isoform X1 [Glycine max]; IPR001757 (Cation-transporting P-type ATPase), IPR023214 (HAD-like domain); GO:0000166 (nucleotide binding), GO:0000287 (magnesium ion binding), GO:0004012 (phospholipid-translocating ATPase activity), GO:0005524 (ATP binding), GO:0006812 (cation transport), GO:0015914 (phospholipid transport), GO:0016021 (integral compone…
Lipid Trafficking	Aradu.V9VEN	aradu	Aradu.A01	103674327	103679698	phytozome_10_2.59089278(link is external)	putative phospholipid-transporting ATPase 9-like isoform X1 [Glycine max]; IPR001757 (Cation-transporting P-type ATPase), IPR023214 (HAD-like domain); GO:0000166 (nucleotide binding), GO:0000287 (magnesium ion binding), GO:0004012 (phospholipid-translocating ATPase activity), GO:0005524 (ATP binding), GO:0006812 (cation transport), GO:0015914 (phospholipid transport), GO:0016021 (integral compone…	1	0	0	1	3570	0.419328	11	1	0.0909091
Lipid Trafficking	Araip.80E2A	araip	Araip.B10	912551	918545	phytozome_10_2.59089278(link is external)	putative phospholipid-transporting ATPase 9-like isoform X1 [Glycine max]; IPR001757 (Cation-transporting P-type ATPase), IPR023214 (HAD-like domain); GO:0000166 (nucleotide binding), GO:0000287 (magnesium ion binding), GO:0004012 (phospholipid-translocating ATPase activity), GO:0005524 (ATP binding), GO:0006812 (cation transport), GO:0015914 (phospholipid transport), GO:0016021 (integral compone…	1	5	0	2	3621	0.415079	12	5	0.416667
Lipid Trafficking	Araip.GS20D	araip	Araip.B01	789850	796324	phytozome_10_2.59089278(link is external)	putative phospholipid-transporting ATPase 9-like isoform X1 [Glycine max]; IPR001757 (Cation-transporting P-type ATPase), IPR023214 (HAD-like domain); GO:0000166 (nucleotide binding), GO:0000287 (magnesium ion binding), GO:0004012 (phospholipid-translocating ATPase activity), GO:0005524 (ATP binding), GO:0006812 (cation transport), GO:0015914 (phospholipid transport), GO:0016021 (integral compone…	3	3	3	2	3609	0.428096	11	3	0.272727
Lipid Trafficking	Araip.N4RJ5	araip	Araip.B01	121641902	121647110	phytozome_10_2.59089278(link is external)	putative phospholipid-transporting ATPase 9-like isoform X1 [Glycine max]; IPR001757 (Cation-transporting P-type ATPase), IPR023214 (HAD-like domain); GO:0000166 (nucleotide binding), GO:0000287 (magnesium ion binding), GO:0004012 (phospholipid-translocating ATPase activity), GO:0005524 (ATP binding), GO:0006812 (cation transport), GO:0015914 (phospholipid transport), GO:0016021 (integral compone…	2	1	0	0	3597	0.422018	10	2	0.2
Lipid Trafficking	Araip.TUE3E	araip	Araip.B10	120367056	120373759	phytozome_10_2.59089278(link is external)	putative phospholipid-transporting ATPase 9-like isoform X1 [Glycine max]; IPR001757 (Cation-transporting P-type ATPase), IPR023214 (HAD-like domain); GO:0000166 (nucleotide binding), GO:0000287 (magnesium ion binding), GO:0004012 (phospholipid-translocating ATPase activity), GO:0005524 (ATP binding), GO:0006812 (cation transport), GO:0015914 (phospholipid transport), GO:0016021 (integral compone…	1	1	2	0	3771	0.416866	13	2	0.153846
Lipid Trafficking	Araip.Y0MZZ	araip	Araip.B05	106658642	106668795	phytozome_10_2.59089278(link is external)	putative phospholipid-transporting ATPase 9-like isoform X1 [Glycine max]; IPR001757 (Cation-transporting P-type ATPase), IPR023214 (HAD-like domain); GO:0000166 (nucleotide binding), GO:0000287 (magnesium ion binding), GO:0004012 (phospholipid-translocating ATPase activity), GO:0005524 (ATP binding), GO:0006812 (cation transport), GO:0015914 (phospholipid transport), GO:0016021 (integral compone…
Lipid Trafficking	Aradu.550LU	aradu	Aradu.A06	12243521	12250693	phytozome_10_2.59253387(link is external)	receptor-like kinase 1; IPR001611 (Leucine-rich repeat), IPR003397 (Mitochondrial inner membrane translocase subunit Tim17/Tim22/Tim23/peroxisomal protein PMP24), IPR011009 (Protein kinase-like domain), IPR013210 (Leucine-rich repeat-containing N-terminal, type 2); GO:0004672 (protein kinase activity), GO:0005515 (protein binding), GO:0005524 (ATP binding), GO:0006468 (protein phosphorylation)	1	1	1	1	2703	0.46	16	1	0.0625
Lipid Trafficking	Araip.8SB48	araip	Araip.B06	3774808	3783130	phytozome_10_2.59253387(link is external)	receptor-like kinase 1; IPR001611 (Leucine-rich repeat), IPR003397 (Mitochondrial inner membrane translocase subunit Tim17/Tim22/Tim23/peroxisomal protein PMP24), IPR011009 (Protein kinase-like domain), IPR013210 (Leucine-rich repeat-containing N-terminal, type 2); GO:0004672 (protein kinase activity), GO:0005515 (protein binding), GO:0005524 (ATP binding), GO:0006468 (protein phosphorylation)	1	2	1	1	2685	0.46	16	2	0.125
Lipid Trafficking	Araip.1FU44	araip	Araip.B04	124666895	124667665	phytozome_10_2.59115570(link is external)	sec-independent protein translocase	1	1	1	1	501	0.5	5	1	0.2
Lipid Trafficking	Aradu.7X826	aradu	Aradu.A06	3765400	3766365	phytozome_10_2.59304338(link is external)	Sec-independent protein translocase protein TatA n=1 Tax=Synechococcus sp. WH 8016 RepID=G4FMF1_9SYNE; IPR003369 (Sec-independent protein translocase protein TatA/B/E), IPR003998 (Twin-arginine translocation protein TatB-like); GO:0005886 (plasma membrane), GO:0008565 (protein transporter activity), GO:0009306 (protein secretion), GO:0015031 (protein transport), GO:0016020 (membrane), GO:0016021 …
Lipid Trafficking	Araip.5FG6Z	araip	Araip.B06	15388267	15389564	phytozome_10_2.59304338(link is external)	Sec-independent protein translocase protein TatA n=1 Tax=Synechococcus sp. WH 8016 RepID=G4FMF1_9SYNE; IPR003369 (Sec-independent protein translocase protein TatA/B/E), IPR003998 (Twin-arginine translocation protein TatB-like); GO:0005886 (plasma membrane), GO:0008565 (protein transporter activity), GO:0009306 (protein secretion), GO:0015031 (protein transport), GO:0016020 (membrane), GO:0016021 …
Lipid Trafficking	Aradu.G9WAR	aradu	Adur1549	8151	12306	phytozome_10_2.59105454(link is external)	Sec-independent protein translocase protein TatC n=2 Tax=Desulfovibrio RepID=B8DNB7_DESVM; IPR002033 (Sec-independent periplasmic protein translocase TatC); GO:0016021 (integral component of membrane)
Lipid Trafficking	Aradu.P6XBQ	aradu	Aradu.A02	10430343	10436726	phytozome_10_2.59121064(link is external)	sec-independent protein translocase TatB-like protein, putative	1	1	1	2	699	0.46	11	2	0.181818
Lipid Trafficking	Araip.I2DE4	araip	Araip.B08	119678348	119681370	phytozome_10_2.59121064(link is external)	sec-independent protein translocase TatB-like protein, putative	1	0	1	2	699	0.46	8	2	0.25
Lipid Trafficking	Araip.L51CM	araip	Araip.B02	13649397	13653114	phytozome_10_2.59121064(link is external)	sec-independent protein translocase TatB-like protein, putative	2	1	1	2	687	0.46	7	2	0.285714
Lipid Trafficking	Aradu.JBU5E	aradu	Aradu.A09	113280955	113283833	phytozome_10_2.59206290(link is external)	Sec-independent protein translocase TatC; IPR002033 (Sec-independent periplasmic protein translocase TatC); GO:0016021 (integral component of membrane)	1	1	1	0	1098	0.46	4	1	0.25
Lipid Trafficking	Araip.4P1DQ	araip	Araip.B09	144117440	144120245	phytozome_10_2.59206290(link is external)	Sec-independent protein translocase TatC; IPR002033 (Sec-independent periplasmic protein translocase TatC); GO:0016021 (integral component of membrane)	1	1	1	0	1098	0.46	4	1	0.25
Lipid Trafficking	Aradu.1A2PM	aradu	Aradu.A09	109540101	109541412	phytozome_10_2.59115570(link is external)	sec-independent protein translocase; IPR003369 (Sec-independent protein translocase protein TatA/B/E), IPR003998 (Twin-arginine translocation protein TatB-like); GO:0005886 (plasma membrane), GO:0008565 (protein transporter activity), GO:0009306 (protein secretion), GO:0015031 (protein transport), GO:0016020 (membrane), GO:0016021 (integral component of membrane)	1	0	1	0	597	0.5	5	1	0.2
Lipid Trafficking	Araip.KT98T	araip	Araip.B09	146813056	146814088	phytozome_10_2.59115570(link is external)	sec-independent protein translocase; IPR003369 (Sec-independent protein translocase protein TatA/B/E), IPR003998 (Twin-arginine translocation protein TatB-like); GO:0005886 (plasma membrane), GO:0008565 (protein transporter activity), GO:0009306 (protein secretion), GO:0015031 (protein transport), GO:0016020 (membrane), GO:0016021 (integral component of membrane)
Lipid Trafficking	Aradu.7WL2U	aradu	Aradu.A04	115074276	115074728	phytozome_10_2.59115570(link is external)	sec-independent protein translocase; IPR003369 (Sec-independent protein translocase protein TatA/B/E); GO:0008565 (protein transporter activity), GO:0015031 (protein transport)
Lipid Trafficking	Aradu.BG96G	aradu	Aradu.A06	45081569	45084621	phytozome_10_2.59160026(link is external)	Structural molecule, putative n=1 Tax=Ricinus communis RepID=B9S880_RICCO; IPR006843 (Plastid lipid-associated protein/fibrillin conserved domain); GO:0005198 (structural molecule activity), GO:0009507 (chloroplast)
Lipid Trafficking	Aradu.EI0JX	aradu	Aradu.A07	59024562	59025542	phytozome_10_2.59197334(link is external)	Structural molecule, putative n=1 Tax=Ricinus communis RepID=B9SS56_RICCO; IPR006843 (Plastid lipid-associated protein/fibrillin conserved domain); GO:0005198 (structural molecule activity), GO:0009507 (chloroplast)
Lipid Trafficking	Aradu.VIL8H	aradu	Adur1605	15712	17176	phytozome_10_2.59197334(link is external)	Structural molecule, putative n=1 Tax=Ricinus communis RepID=B9SS56_RICCO; IPR006843 (Plastid lipid-associated protein/fibrillin conserved domain); GO:0005198 (structural molecule activity), GO:0009507 (chloroplast)
Lipid Trafficking	Araip.GT0Q6	araip	Araip.B09	119968665	119971584	phytozome_10_2.59197334(link is external)	Structural molecule, putative n=1 Tax=Ricinus communis RepID=B9SS56_RICCO; IPR006843 (Plastid lipid-associated protein/fibrillin conserved domain); GO:0005198 (structural molecule activity), GO:0009507 (chloroplast)	1	3	4	1	345	0.484058	8	4	0.5
Lipid Trafficking	Araip.UE90X	araip	Araip.B09	113270397	113272818	phytozome_10_2.59197334(link is external)	Structural molecule, putative n=1 Tax=Ricinus communis RepID=B9SS56_RICCO; IPR006843 (Plastid lipid-associated protein/fibrillin conserved domain); GO:0005198 (structural molecule activity), GO:0009507 (chloroplast)
Lipid Trafficking	Aradu.M70HN	aradu	Aradu.A09	77203910	77210592	phytozome_10_2.59077679(link is external)	Tetratricopeptide repeat (TPR)-like superfamily protein; IPR010547 (Plant specific mitochondrial import receptor subunit TOM20); GO:0005515 (protein binding), GO:0005742 (mitochondrial outer membrane translocase complex), GO:0045040 (protein import into mitochondrial outer membrane)	2	2	2	2	1449	0.47	15	2	0.133333
Lipid Trafficking	Araip.D9N64	araip	Araip.B09	90587395	90593734	phytozome_10_2.59077679(link is external)	Tetratricopeptide repeat (TPR)-like superfamily protein; IPR010547 (Plant specific mitochondrial import receptor subunit TOM20); GO:0005515 (protein binding), GO:0005742 (mitochondrial outer membrane translocase complex), GO:0045040 (protein import into mitochondrial outer membrane)	2	2	2	2	1485	0.47	14	2	0.142857
Lipid Trafficking	Araip.NM4ED	araip	Araip.B09	123174909	123178706	phytozome_10_2.59077772(link is external)	Tim17/Tim22/Tim23/Pmp24 family protein; IPR003397 (Mitochondrial inner membrane translocase subunit Tim17/Tim22/Tim23/peroxisomal protein PMP24), IPR026749 (Transmembrane protein 135)	6	2	2	4	1572	0.46	9	6	0.666667
Lipid Trafficking	Aradu.2P97F	aradu	Aradu.A02	47293084	47298052	phytozome_10_2.59190261(link is external)	translocase of chloroplast 132, chloroplastic-like [Glycine max]; IPR005690 (Chloroplast protein import component Toc86/159), IPR024283 (Domain of unknown function DUF3406, chloroplast translocase), IPR027417 (P-loop containing nucleoside triphosphate hydrolase); GO:0005525 (GTP binding)	1	0	0	0	3621	0.43	2	1	0.5
Lipid Trafficking	Araip.W60W5	araip	Araip.B02	56923381	56928569	phytozome_10_2.59190261(link is external)	translocase of chloroplast 132, chloroplastic-like [Glycine max]; IPR005690 (Chloroplast protein import component Toc86/159), IPR024283 (Domain of unknown function DUF3406, chloroplast translocase), IPR027417 (P-loop containing nucleoside triphosphate hydrolase); GO:0005525 (GTP binding)	1	2	1	2	3684	0.43	3	2	0.666667
Lipid Trafficking	Aradu.XQX0I	aradu	Aradu.A01	96585962	96588551	phytozome_10_2.59042437(link is external)	translocase of chloroplast 90, chloroplastic-like isoform X2 [Glycine max]; IPR006703 (AIG1), IPR027417 (P-loop containing nucleoside triphosphate hydrolase); GO:0005525 (GTP binding)
Lipid Trafficking	Aradu.BEM5C	aradu	Aradu.A01	93717369	93721097	phytozome_10_2.59190261(link is external)	translocase of chloroplast 90, chloroplastic-like isoform X3 [Glycine max]; IPR006703 (AIG1), IPR024283 (Domain of unknown function DUF3406, chloroplast translocase), IPR027417 (P-loop containing nucleoside triphosphate hydrolase); GO:0005525 (GTP binding)	2	2	2	3	2535	0.41	4	3	0.75
Lipid Trafficking	Araip.T0AMP	araip	Araip.B01	134097857	134101624	phytozome_10_2.59190261(link is external)	translocase of chloroplast 90, chloroplastic-like isoform X3 [Glycine max]; IPR006703 (AIG1), IPR024283 (Domain of unknown function DUF3406, chloroplast translocase), IPR027417 (P-loop containing nucleoside triphosphate hydrolase); GO:0005525 (GTP binding)	4	4	2	2	2589	0.42	7	4	0.571429
Lipid Trafficking	Araip.66NRL	araip	Araip.B08	113293133	113294508	phytozome_10_2.59105454(link is external)	Transport membrane protein n=2 Tax=Papilionoideae RepID=R4IUK9_VICFA; IPR002033 (Sec-independent periplasmic protein translocase TatC); GO:0016021 (integral component of membrane)
Lipid Trafficking	Aradu.21QQV	aradu	Adur2618	1248	1771	phytozome_10_2.59105454(link is external)	Transport membrane protein n=3 Tax=Papilionoideae RepID=G7I9P9_MEDTR; IPR002033 (Sec-independent periplasmic protein translocase TatC); GO:0016021 (integral component of membrane)
Lipid Trafficking	Aradu.7DW5H	aradu	Adur1365	52994	53517	phytozome_10_2.59105454(link is external)	Transport membrane protein n=3 Tax=Papilionoideae RepID=G7I9P9_MEDTR; IPR002033 (Sec-independent periplasmic protein translocase TatC); GO:0016021 (integral component of membrane)
Lipid Trafficking	Aradu.AZ654	aradu	Adur1671	6138	6661	phytozome_10_2.59105454(link is external)	Transport membrane protein n=3 Tax=Papilionoideae RepID=G7I9P9_MEDTR; IPR002033 (Sec-independent periplasmic protein translocase TatC); GO:0016021 (integral component of membrane)
Lipid Trafficking	Aradu.G5BVI	aradu	Adur1549	50762	51285	phytozome_10_2.59105454(link is external)	Transport membrane protein n=3 Tax=Papilionoideae RepID=G7I9P9_MEDTR; IPR002033 (Sec-independent periplasmic protein translocase TatC); GO:0016021 (integral component of membrane)
Lipid Trafficking	Aradu.ZJ3UT	aradu	Adur1365	12306	12829	phytozome_10_2.59105454(link is external)	Transport membrane protein n=3 Tax=Papilionoideae RepID=G7I9P9_MEDTR; IPR002033 (Sec-independent periplasmic protein translocase TatC); GO:0016021 (integral component of membrane)
Mitochondrial Phospholipid Synthesis	Aradu.2FW6S	aradu	Aradu.A06	104795598	104799570	phytozome_10_2.59133999(link is external)	UDP-3-O-[3-hydroxymyristoyl] N-acetylglucosamine deacetylase; IPR004463 (UDP-3-O-acyl N-acetylglucosamine deacetylase); GO:0008759 (UDP-3-O-[3-hydroxymyristoyl] N-acetylglucosamine deacetylase activity), GO:0009245 (lipid A biosynthetic process)	0	2	2	1	930	0.45	7	2	0.285714
Mitochondrial Phospholipid Synthesis	Araip.H0UJ4	araip	Araip.B06	129110453	129114394	phytozome_10_2.59133999(link is external)	UDP-3-O-[3-hydroxymyristoyl] N-acetylglucosamine deacetylase; IPR004463 (UDP-3-O-acyl N-acetylglucosamine deacetylase); GO:0008759 (UDP-3-O-[3-hydroxymyristoyl] N-acetylglucosamine deacetylase activity), GO:0009245 (lipid A biosynthetic process)	4	4	3	4	996	0.446787	8	4	0.5
Mitochondrial Phospholipid Synthesis Mitochondrial Lipopolysaccharide Synthesis	Aradu.IK07D	aradu	Aradu.A08	9317831	9321309	phytozome_10_2.59081786(link is external)	3-deoxy-D-manno-octulosonic-acid transferase	6	6	6	9	390	0.45641	9	9	1
Mitochondrial Phospholipid Synthesis Mitochondrial Lipopolysaccharide Synthesis	Aradu.G0PDA	aradu	Aradu.A02	1725272	1727862	phytozome_10_2.59081786(link is external)	3-deoxy-D-manno-octulosonic-acid transferase; IPR007507 (3-deoxy-D-manno-octulosonic-acid transferase, N-terminal)
Mitochondrial Phospholipid Synthesis Mitochondrial Lipopolysaccharide Synthesis	Aradu.R63W9	aradu	Aradu.A02	93154348	93159012	phytozome_10_2.59081786(link is external)	3-deoxy-D-manno-octulosonic-acid transferase; IPR007507 (3-deoxy-D-manno-octulosonic-acid transferase, N-terminal)	8	5	4	7	1419	0.439042	12	8	0.666667
Mitochondrial Phospholipid Synthesis Mitochondrial Lipopolysaccharide Synthesis	Araip.1R84J	araip	Araip.B02	107887511	107892235	phytozome_10_2.59081786(link is external)	3-deoxy-D-manno-octulosonic-acid transferase; IPR007507 (3-deoxy-D-manno-octulosonic-acid transferase, N-terminal)	3	11	1	12	1419	0.437632	12	12	1
Mitochondrial Phospholipid Synthesis Mitochondrial Lipopolysaccharide Synthesis	Aradu.K9SWS	aradu	Aradu.A05	88438338	88441875		Acyl-[acyl-carrier-protein]--UDP-N-acetylglucosamine O-acyltransferase	4	0	3	3	1014	0.457594	11	4	0.363636
Mitochondrial Phospholipid Synthesis Mitochondrial Lipopolysaccharide Synthesis	Araip.MS6N8	araip	Araip.B05	140227661	140231190		Acyl-[acyl-carrier-protein]--UDP-N-acetylglucosamine O-acyltransferase	2	1	3	2	951	0.462671	10	3	0.3
Mitochondrial Phospholipid Synthesis Mitochondrial Lipopolysaccharide Synthesis	Aradu.5S4NZ	aradu	Aradu.A09	10960385	10963977	phytozome_10_2.59086817(link is external)	lipid-A-disaccharide synthase; IPR003835 (Glycosyl transferase, family 19); GO:0008915 (lipid-A-disaccharide synthase activity), GO:0009245 (lipid A biosynthetic process)	0	1	6	1	1413	0.43	8	6	0.75
Mitochondrial Phospholipid Synthesis Mitochondrial Lipopolysaccharide Synthesis	Araip.Z3RIJ	araip	Araip.B09	14770253	14774927	phytozome_10_2.59086817(link is external)	lipid-A-disaccharide synthase; IPR003835 (Glycosyl transferase, family 19); GO:0008915 (lipid-A-disaccharide synthase activity), GO:0009245 (lipid A biosynthetic process)	3	4	4	2	1335	0.43	8	4	0.5
Mitochondrial Phospholipid Synthesis Mitochondrial Lipopolysaccharide Synthesis	Aradu.VW9JZ	aradu	Aradu.A01	2185149	2189659	phytozome_10_2.59218472(link is external)	tetraacyldisaccharide 4'-kinase family protein; IPR003758 (Tetraacyldisaccharide 4'-kinase); GO:0005524 (ATP binding), GO:0009029 (tetraacyldisaccharide 4'-kinase activity), GO:0009245 (lipid A biosynthetic process)	4	1	2	3	1194	0.43	8	4	0.5
Mitochondrial Phospholipid Synthesis Mitochondrial Lipopolysaccharide Synthesis	Araip.L6WEG	araip	Araip.B01	11221789	11225463	phytozome_10_2.59218472(link is external)	tetraacyldisaccharide 4'-kinase family protein; IPR003758 (Tetraacyldisaccharide 4'-kinase); GO:0005524 (ATP binding), GO:0009029 (tetraacyldisaccharide 4'-kinase activity), GO:0009245 (lipid A biosynthetic process)	4	5	0	0	1194	0.42	8	5	0.625
Mitochondrial Phospholipid Synthesis Mitochondrial Lipopolysaccharide Synthesis	Aradu.PIF7I	aradu	Aradu.A04	109033610	109036402	phytozome_10_2.59129276(link is external)	uncharacterized protein LOC100802797 [Glycine max]; IPR027379 (Cardiolipin synthase N-terminal)	0	1	1	1	870	0.41	6	1	0.166667
Oxylipin Metabolism 1	Araip.22RGE	araip	Araip.B09	9395681	9400954	phytozome_10_2.59102481(link is external)	12-oxophytodienoate reductase 1	2	4	3	7	372	0.405914	6	7	1.16667
Oxylipin Metabolism 1	Araip.98JWE	araip	Araip.B01	132593041	132596569	phytozome_10_2.59164249(link is external)	12-oxophytodienoate reductase 1	6	7	6	4	384	0.455729	6	7	1.16667
Oxylipin Metabolism 1	Aradu.FV6YV	aradu	Aradu.A08	4004825	4012577	phytozome_10_2.59164249(link is external)	12-oxophytodienoate reductase 1; IPR013785 (Aldolase-type TIM barrel); GO:0003824 (catalytic activity), GO:0010181 (FMN binding), GO:0016491 (oxidoreductase activity), GO:0055114 (oxidation-reduction process)
Oxylipin Metabolism 1	Aradu.H0G14	aradu	Aradu.A06	107845767	107848867	phytozome_10_2.59164249(link is external)	12-oxophytodienoate reductase 1; IPR013785 (Aldolase-type TIM barrel); GO:0003824 (catalytic activity), GO:0010181 (FMN binding), GO:0016491 (oxidoreductase activity), GO:0055114 (oxidation-reduction process)
Oxylipin Metabolism 1	Aradu.4RE2S	aradu	Aradu.A05	18496238	18498258	phytozome_10_2.59164249(link is external)	12-oxophytodienoate reductase 2; IPR013785 (Aldolase-type TIM barrel); GO:0003824 (catalytic activity), GO:0010181 (FMN binding), GO:0016491 (oxidoreductase activity), GO:0055114 (oxidation-reduction process)
Oxylipin Metabolism 1	Aradu.5ZC0V	aradu	Aradu.A05	18490475	18492058	phytozome_10_2.59164249(link is external)	12-oxophytodienoate reductase 2; IPR013785 (Aldolase-type TIM barrel); GO:0003824 (catalytic activity), GO:0010181 (FMN binding), GO:0016491 (oxidoreductase activity), GO:0055114 (oxidation-reduction process)
Oxylipin Metabolism 1	Aradu.FG097	aradu	Aradu.A05	18447359	18448942	phytozome_10_2.59164249(link is external)	12-oxophytodienoate reductase 2; IPR013785 (Aldolase-type TIM barrel); GO:0003824 (catalytic activity), GO:0010181 (FMN binding), GO:0016491 (oxidoreductase activity), GO:0055114 (oxidation-reduction process)
Oxylipin Metabolism 1	Aradu.U86RL	aradu	Aradu.A05	18488502	18490271	phytozome_10_2.59164249(link is external)	12-oxophytodienoate reductase 2; IPR013785 (Aldolase-type TIM barrel); GO:0003824 (catalytic activity), GO:0010181 (FMN binding), GO:0016491 (oxidoreductase activity), GO:0055114 (oxidation-reduction process)
Oxylipin Metabolism 1	Araip.17941	araip	Araip.B06	132144926	132149540	phytozome_10_2.59164249(link is external)	12-oxophytodienoate reductase 2; IPR013785 (Aldolase-type TIM barrel); GO:0003824 (catalytic activity), GO:0010181 (FMN binding), GO:0016491 (oxidoreductase activity), GO:0055114 (oxidation-reduction process)
Oxylipin Metabolism 1	Araip.DQ4L8	araip	Araip.B05	18832280	18834913	phytozome_10_2.59164249(link is external)	12-oxophytodienoate reductase 2; IPR013785 (Aldolase-type TIM barrel); GO:0003824 (catalytic activity), GO:0010181 (FMN binding), GO:0016491 (oxidoreductase activity), GO:0055114 (oxidation-reduction process)	0	0	2	1	1722	0.437863	7	2	0.285714
Oxylipin Metabolism 1	Araip.F1ZZD	araip	Araip.B07	96456265	96462121	phytozome_10_2.59164249(link is external)	12-oxophytodienoate reductase 2; IPR013785 (Aldolase-type TIM barrel); GO:0003824 (catalytic activity), GO:0010181 (FMN binding), GO:0016491 (oxidoreductase activity), GO:0055114 (oxidation-reduction process)	2	0	0	0	1134	0.468254	5	2	0.4
Oxylipin Metabolism 1	Araip.RGB10	araip	Araip.B05	18855954	18857875	phytozome_10_2.59164249(link is external)	12-oxophytodienoate reductase 2; IPR013785 (Aldolase-type TIM barrel); GO:0003824 (catalytic activity), GO:0010181 (FMN binding), GO:0016491 (oxidoreductase activity), GO:0055114 (oxidation-reduction process)	1	2	0	0	1110	0.455856	5	2	0.4
Oxylipin Metabolism 1	Araip.S2HQW	araip	Araip.B05	18801395	18803031	phytozome_10_2.59164249(link is external)	12-oxophytodienoate reductase 2; IPR013785 (Aldolase-type TIM barrel); GO:0003824 (catalytic activity), GO:0010181 (FMN binding), GO:0016491 (oxidoreductase activity), GO:0055114 (oxidation-reduction process)
Oxylipin Metabolism 1	Aradu.09537	aradu	Aradu.A05	10463998	10466898	phytozome_10_2.59094855(link is external)	jasmonic acid carboxyl methyltransferase; IPR005299 (SAM dependent carboxyl methyltransferase); GO:0008168 (methyltransferase activity)
Oxylipin Metabolism 1	Aradu.12ETV	aradu	Aradu.A01	1569689	1571818	phytozome_10_2.59094855(link is external)	jasmonic acid carboxyl methyltransferase; IPR005299 (SAM dependent carboxyl methyltransferase); GO:0008168 (methyltransferase activity)
Oxylipin Metabolism 1	Aradu.1M29V	aradu	Aradu.A05	10422726	10425081	phytozome_10_2.59094855(link is external)	jasmonic acid carboxyl methyltransferase; IPR005299 (SAM dependent carboxyl methyltransferase); GO:0008168 (methyltransferase activity)
Oxylipin Metabolism 1	Aradu.30F2J	aradu	Adur2498	10085	11699	phytozome_10_2.59094855(link is external)	jasmonic acid carboxyl methyltransferase; IPR005299 (SAM dependent carboxyl methyltransferase); GO:0008168 (methyltransferase activity)
Oxylipin Metabolism 1	Aradu.49DKF	aradu	Aradu.A03	4671264	4673879	phytozome_10_2.59094855(link is external)	jasmonic acid carboxyl methyltransferase; IPR005299 (SAM dependent carboxyl methyltransferase); GO:0008168 (methyltransferase activity)
Oxylipin Metabolism 1	Aradu.GI2ZM	aradu	Aradu.A02	92078114	92088820	phytozome_10_2.59094855(link is external)	jasmonic acid carboxyl methyltransferase; IPR005299 (SAM dependent carboxyl methyltransferase); GO:0008168 (methyltransferase activity)	2	0	0	0	2193	0.39	9	2	0.222222
Oxylipin Metabolism 1	Aradu.QMR2R	aradu	Aradu.A03	4734303	4736062	phytozome_10_2.59094855(link is external)	jasmonic acid carboxyl methyltransferase; IPR005299 (SAM dependent carboxyl methyltransferase); GO:0008168 (methyltransferase activity)
Oxylipin Metabolism 1	Aradu.ZJ0C2	aradu	Aradu.A06	112611440	112616251	phytozome_10_2.59094855(link is external)	jasmonic acid carboxyl methyltransferase; IPR005299 (SAM dependent carboxyl methyltransferase); GO:0008168 (methyltransferase activity)
Oxylipin Metabolism 1	Araip.19261	araip	Araip.B03	7418400	7421777	phytozome_10_2.59094855(link is external)	jasmonic acid carboxyl methyltransferase; IPR005299 (SAM dependent carboxyl methyltransferase); GO:0008168 (methyltransferase activity)
Oxylipin Metabolism 1	Araip.3VQ3K	araip	Araip.B03	7438635	7444897	phytozome_10_2.59094855(link is external)	jasmonic acid carboxyl methyltransferase; IPR005299 (SAM dependent carboxyl methyltransferase); GO:0008168 (methyltransferase activity)
Oxylipin Metabolism 1	Araip.C52IZ	araip	Araip.B06	137120590	137126176	phytozome_10_2.59094855(link is external)	jasmonic acid carboxyl methyltransferase; IPR005299 (SAM dependent carboxyl methyltransferase); GO:0008168 (methyltransferase activity)
Oxylipin Metabolism 1	Araip.FV27E	araip	Araip.B03	7350093	7350864	phytozome_10_2.59094855(link is external)	jasmonic acid carboxyl methyltransferase; IPR005299 (SAM dependent carboxyl methyltransferase); GO:0008168 (methyltransferase activity)
Oxylipin Metabolism 1	Araip.I1WMT	araip	Araip.B02	106729499	106740868	phytozome_10_2.59094855(link is external)	jasmonic acid carboxyl methyltransferase; IPR005299 (SAM dependent carboxyl methyltransferase); GO:0008168 (methyltransferase activity)
Oxylipin Metabolism 1	Araip.I4CFI	araip	Araip.B01	12863456	12867654	phytozome_10_2.59094855(link is external)	jasmonic acid carboxyl methyltransferase; IPR005299 (SAM dependent carboxyl methyltransferase); GO:0008168 (methyltransferase activity)
Oxylipin Metabolism 1	Araip.J5GRU	araip	Araip.B03	7363519	7375990	phytozome_10_2.59094855(link is external)	jasmonic acid carboxyl methyltransferase; IPR005299 (SAM dependent carboxyl methyltransferase); GO:0008168 (methyltransferase activity)	0	0	1	0	2850	0.37	14	1	0.0714286
Oxylipin Metabolism 1	Araip.QC465	araip	Araip.B05	11340242	11343258	phytozome_10_2.59094855(link is external)	jasmonic acid carboxyl methyltransferase; IPR005299 (SAM dependent carboxyl methyltransferase); GO:0008168 (methyltransferase activity)
Oxylipin Metabolism 1	Araip.ZV8CJ	araip	Araip.B05	11499037	11517707	phytozome_10_2.59094855(link is external)	jasmonic acid carboxyl methyltransferase; IPR005299 (SAM dependent carboxyl methyltransferase); GO:0008168 (methyltransferase activity)
Oxylipin Metabolism 1	Aradu.8X6ET	aradu	Aradu.A05	8095766	8098010	phytozome_10_2.59317091 (link is external)	PATATIN-like protein 4; IPR016035 (Acyl transferase/acyl hydrolase/lysophospholipase); GO:0006629 (lipid metabolic process), GO:0008152 (metabolic process)	0	0	2	0	1230	0.402439	7	2	0.285714
Oxylipin Metabolism 1	Aradu.BE1SW	aradu	Aradu.A06	111225077	111236292	phytozome_10_2.59317091 (link is external)	PATATIN-like protein 4; IPR016035 (Acyl transferase/acyl hydrolase/lysophospholipase); GO:0006629 (lipid metabolic process), GO:0008152 (metabolic process)
Oxylipin Metabolism 1	Aradu.JG4GI	aradu	Aradu.A06	111201205	111206886	phytozome_10_2.59317091 (link is external)	PATATIN-like protein 4; IPR016035 (Acyl transferase/acyl hydrolase/lysophospholipase); GO:0006629 (lipid metabolic process), GO:0008152 (metabolic process)
Oxylipin Metabolism 1	Aradu.JWE0B	aradu	Aradu.A05	1303751	1304384	phytozome_10_2.59317091 (link is external)	PATATIN-like protein 4; IPR016035 (Acyl transferase/acyl hydrolase/lysophospholipase); GO:0006629 (lipid metabolic process), GO:0008152 (metabolic process)
Oxylipin Metabolism 1	Aradu.YYT15	aradu	Aradu.A06	111209251	111214946	phytozome_10_2.59317091 (link is external)	PATATIN-like protein 4; IPR016035 (Acyl transferase/acyl hydrolase/lysophospholipase); GO:0006629 (lipid metabolic process), GO:0008152 (metabolic process)
Oxylipin Metabolism 1	Araip.1C4CW	araip	Araip.B05	8495343	8497881	phytozome_10_2.59317091 (link is external)	PATATIN-like protein 4; IPR016035 (Acyl transferase/acyl hydrolase/lysophospholipase); GO:0006629 (lipid metabolic process), GO:0008152 (metabolic process)	0	0	2	0	1230	0.405691	7	2	0.285714
Oxylipin Metabolism 1	Araip.TSN1E	araip	Araip.B06	136055494	136062029	phytozome_10_2.59317091 (link is external)	PATATIN-like protein 4; IPR016035 (Acyl transferase/acyl hydrolase/lysophospholipase); GO:0006629 (lipid metabolic process), GO:0008152 (metabolic process)
Oxylipin Metabolism 1	Araip.BIW25	araip	Araip.B06	136040204	136052943	phytozome_10_2.59317091(link is external)	PATATIN-like protein 4; IPR016035 (Acyl transferase/acyl hydrolase/lysophospholipase); GO:0006629 (lipid metabolic process), GO:0008152 (metabolic process)
Oxylipin Metabolism 1	Aradu.539EP	aradu	Aradu.A05	1243798	1255112	phytozome_10_2.59317091(link is external)	PATATIN-like protein 4; IPR016035 (Acyl transferase/acyl hydrolase/lysophospholipase); GO:0008152 (metabolic process)
Oxylipin Metabolism 1	Aradu.G5LQM	aradu	Aradu.A05	1301655	1304978	phytozome_10_2.59317091(link is external)	PATATIN-like protein 4; IPR016035 (Acyl transferase/acyl hydrolase/lysophospholipase); GO:0008152 (metabolic process)
Oxylipin Metabolism 1	Araip.UJ98C	araip	Araip.B06	9559835	9563181	phytozome_10_2.59317091 (link is external)	PATATIN-like protein 5; IPR016035 (Acyl transferase/acyl hydrolase/lysophospholipase); GO:0006629 (lipid metabolic process), GO:0008152 (metabolic process)	0	1	2	0	1305	0.449042	8	2	0.25
Oxylipin Metabolism 1	Araip.WKP3Y	araip	Araip.B05	1234899	1239565	phytozome_10_2.59317091 (link is external)	PATATIN-like protein 5; IPR016035 (Acyl transferase/acyl hydrolase/lysophospholipase); GO:0006629 (lipid metabolic process), GO:0008152 (metabolic process)
Oxylipin Metabolism 1	Araip.YS6MJ	araip	Araip.B05	1219953	1222863	phytozome_10_2.59317091 (link is external)	PATATIN-like protein 5; IPR016035 (Acyl transferase/acyl hydrolase/lysophospholipase); GO:0006629 (lipid metabolic process), GO:0008152 (metabolic process)
Oxylipin Metabolism 1	Araip.Z2NTP	araip	Araip.B06	136076044	136087724	phytozome_10_2.59317091 (link is external)	PATATIN-like protein 5; IPR016035 (Acyl transferase/acyl hydrolase/lysophospholipase); GO:0006629 (lipid metabolic process), GO:0008152 (metabolic process)
Oxylipin Metabolism 1	Aradu.5Z359	aradu	Aradu.A05	1312832	1315675	phytozome_10_2.59317091(link is external)	PATATIN-like protein 5; IPR016035 (Acyl transferase/acyl hydrolase/lysophospholipase); GO:0006629 (lipid metabolic process), GO:0008152 (metabolic process)	4	4	3	3	1233	0.416869	5	4	0.8
Oxylipin Metabolism 1	Aradu.B7XG0	aradu	Aradu.A05	108798749	108803014	phytozome_10_2.59046209 (link is external)	patatin-like protein 6; IPR016035 (Acyl transferase/acyl hydrolase/lysophospholipase); GO:0006629 (lipid metabolic process), GO:0008152 (metabolic process)	3	1	1	1	1356	0.523599	4	3	0.75
Oxylipin Metabolism 1	Araip.72WPA	araip	Araip.B09	135789679	135794006	phytozome_10_2.59046209 (link is external)	PATATIN-like protein 6; IPR016035 (Acyl transferase/acyl hydrolase/lysophospholipase); GO:0006629 (lipid metabolic process), GO:0008152 (metabolic process)
Oxylipin Metabolism 1	Aradu.0M8VI	aradu	Aradu.A09	119085910	119090826	phytozome_10_2.59046209(link is external)	PATATIN-like protein 6; IPR016035 (Acyl transferase/acyl hydrolase/lysophospholipase); GO:0006629 (lipid metabolic process), GO:0008152 (metabolic process)
Oxylipin Metabolism 1	Aradu.YW2J0	aradu	Aradu.A04	8185305	8187395	phytozome_10_2.59326811 (link is external)	patatin-like protein 6; IPR016035 (Acyl transferase/acyl hydrolase/lysophospholipase); GO:0006629 (lipid metabolic process), GO:0008152 (metabolic process)
Oxylipin Metabolism 1	Araip.U23Q6	araip	Araip.B04	9690372	9692478	phytozome_10_2.59326811 (link is external)	PATATIN-like protein 6; IPR016035 (Acyl transferase/acyl hydrolase/lysophospholipase); GO:0006629 (lipid metabolic process), GO:0008152 (metabolic process)
Oxylipin Metabolism 1	Aradu.W162D	aradu	Aradu.A06	14493727	14495351	phytozome_10_2.59164286 (link is external)	PATATIN-like protein 9; IPR016035 (Acyl transferase/acyl hydrolase/lysophospholipase); GO:0006629 (lipid metabolic process), GO:0008152 (metabolic process)
Oxylipin Metabolism 1	Araip.BU3C8	araip	Araip.B06	2209403	2211356	phytozome_10_2.59164286 (link is external)	PATATIN-like protein 9; IPR016035 (Acyl transferase/acyl hydrolase/lysophospholipase); GO:0006629 (lipid metabolic process), GO:0008152 (metabolic process)
Oxylipin Metabolism 1	Araip.W5EI6	araip	Araip.B02	11860799	11862467	phytozome_10_2.59164286 (link is external)	PATATIN-like protein 9; IPR016035 (Acyl transferase/acyl hydrolase/lysophospholipase); GO:0006629 (lipid metabolic process), GO:0008152 (metabolic process)
Oxylipin Metabolism 1	Aradu.5Y6Q8	aradu	Aradu.A02	8726407	8727932	phytozome_10_2.59164286(link is external)	PATATIN-like protein 9; IPR016035 (Acyl transferase/acyl hydrolase/lysophospholipase); GO:0006629 (lipid metabolic process), GO:0008152 (metabolic process)
Oxylipin Metabolism 1 Oxylipin Metabolism 10	Araip.NFR0E	araip	Araip.B04	283902	285043	phytozome_10_2.59034591(link is external)	Alkyl hydroperoxide reductase/ Thiol specific antioxidant/ Mal allergen n=1 Tax=Krokinobacter sp. (strain 4H-3-7-5) RepID=F4AXI1_KROS4; IPR012336 (Thioredoxin-like fold); GO:0016209 (antioxidant activity), GO:0016491 (oxidoreductase activity), GO:0055114 (oxidation-reduction process)
Oxylipin Metabolism 1 Oxylipin Metabolism 10	Araip.X503R	araip	Araip.B09	6191739	6193263	phytozome_10_2.59164425(link is external)	allene oxide cyclase 4; IPR009410 (Allene oxide cyclase); GO:0009507 (chloroplast), GO:0016853 (isomerase activity)
Oxylipin Metabolism 1 Oxylipin Metabolism 11	Aradu.XUB4D	aradu	Aradu.A08	8970154	8973073	phytozome_10_2.59242211(link is external)	Alkyl hydroperoxide reductase/ Thiol specific antioxidant/ Mal allergen n=2 Tax=Cyanothece RepID=B7K6B1_CYAP8; IPR012336 (Thioredoxin-like fold); GO:0016209 (antioxidant activity), GO:0016491 (oxidoreductase activity), GO:0055114 (oxidation-reduction process)	7	6	5	5	735	0.44	10	7	0.7
Oxylipin Metabolism 1 Oxylipin Metabolism 12	Araip.SGQ1D	araip	Araip.B07	115626741	115629661	phytozome_10_2.59242211(link is external)	Alkyl hydroperoxide reductase/ Thiol specific antioxidant/ Mal allergen n=2 Tax=Cyanothece RepID=B7K6B1_CYAP8; IPR012336 (Thioredoxin-like fold); GO:0016209 (antioxidant activity), GO:0016491 (oxidoreductase activity), GO:0055114 (oxidation-reduction process)	2	2	2	3	771	0.44	9	3	0.333333
Oxylipin Metabolism 1 Oxylipin Metabolism 2	Aradu.24FFM	aradu	Aradu.A06	76340758	76343766	phytozome_10_2.59034591(link is external)	Alkyl hydroperoxide reductase Thiol specific antioxidant Mal allergen and Peroxiredoxin domain containing protein n=4 Tax=Strongylida RepID=U6NTW3_HAECO; IPR012336 (Thioredoxin-like fold), IPR024706 (Peroxiredoxin, AhpC-type); GO:0016209 (antioxidant activity), GO:0016491 (oxidoreductase activity), GO:0051920 (peroxiredoxin activity), GO:0055114 (oxidation-reduction process)	1	1	1	1	618	0.42	7	1	0.142857
Oxylipin Metabolism 1 Oxylipin Metabolism 2	Aradu.H2RVW	aradu	Aradu.A05	103794091	103795328	phytozome_10_2.59164425(link is external)	allene oxide cyclase 3; IPR009410 (Allene oxide cyclase); GO:0009507 (chloroplast), GO:0016853 (isomerase activity)	1	0	1	1	606	0.5	2	1	0.5
Oxylipin Metabolism 1 Oxylipin Metabolism 2	Aradu.2B3TA	aradu	Aradu.A08	29162587	29163202	phytozome_10_2.59149126(link is external)	allene oxide synthase
Oxylipin Metabolism 1 Oxylipin Metabolism 2	Aradu.1BH3V	aradu	Aradu.A08	5571227	5572757	phytozome_10_2.59149126(link is external)	allene oxide synthase; IPR001128 (Cytochrome P450); GO:0004497 (monooxygenase activity), GO:0005506 (iron ion binding), GO:0020037 (heme binding), GO:0055114 (oxidation-reduction process)
Oxylipin Metabolism 1 Oxylipin Metabolism 2	Aradu.8I12T	aradu	Aradu.A03	3879244	3880699	phytozome_10_2.59149126(link is external)	allene oxide synthase; IPR001128 (Cytochrome P450); GO:0004497 (monooxygenase activity), GO:0005506 (iron ion binding), GO:0020037 (heme binding), GO:0055114 (oxidation-reduction process)
Oxylipin Metabolism 1 Oxylipin Metabolism 2	Aradu.VI1R5	aradu	Aradu.A08	29163253	29166957	phytozome_10_2.59149126(link is external)	allene oxide synthase; IPR001128 (Cytochrome P450); GO:0004497 (monooxygenase activity), GO:0005506 (iron ion binding), GO:0020037 (heme binding), GO:0055114 (oxidation-reduction process)
Oxylipin Metabolism 1 Oxylipin Metabolism 2	Araip.EZ4HJ	araip	Araip.B03	6619319	6620768	phytozome_10_2.59149126(link is external)	allene oxide synthase; IPR001128 (Cytochrome P450); GO:0004497 (monooxygenase activity), GO:0005506 (iron ion binding), GO:0020037 (heme binding), GO:0055114 (oxidation-reduction process)
Oxylipin Metabolism 1 Oxylipin Metabolism 2	Araip.Q0F1R	araip	Araip.B08	6512075	6515578	phytozome_10_2.59149126(link is external)	allene oxide synthase; IPR001128 (Cytochrome P450); GO:0004497 (monooxygenase activity), GO:0005506 (iron ion binding), GO:0020037 (heme binding), GO:0055114 (oxidation-reduction process)
Oxylipin Metabolism 1 Oxylipin Metabolism 2	Aradu.72HG2	aradu	Aradu.A06	111784085	111786213	phytozome_10_2.59149126(link is external)	allene oxide synthase; IPR001128 (Cytochrome P450); GO:0005506 (iron ion binding), GO:0020037 (heme binding), GO:0055114 (oxidation-reduction process)	1	1	1	1	1368	0.49	2	1	0.5
Oxylipin Metabolism 1 Oxylipin Metabolism 2	Aradu.AT1JC	aradu	Aradu.A08	49108549	49109417	phytozome_10_2.59149126(link is external)	allene oxide synthase; IPR001128 (Cytochrome P450); GO:0005506 (iron ion binding), GO:0020037 (heme binding), GO:0055114 (oxidation-reduction process)
Oxylipin Metabolism 1 Oxylipin Metabolism 2	Aradu.E8QSY	aradu	Aradu.A10	108961580	108963630	phytozome_10_2.59149126(link is external)	allene oxide synthase; IPR001128 (Cytochrome P450); GO:0005506 (iron ion binding), GO:0020037 (heme binding), GO:0055114 (oxidation-reduction process)
Oxylipin Metabolism 1 Oxylipin Metabolism 2	Araip.E0IYQ	araip	Araip.B06	136493234	136495231	phytozome_10_2.59149126(link is external)	allene oxide synthase; IPR001128 (Cytochrome P450); GO:0005506 (iron ion binding), GO:0020037 (heme binding), GO:0055114 (oxidation-reduction process)	1	1	1	0	1602	0.48	2	1	0.5
Oxylipin Metabolism 1 Oxylipin Metabolism 2	Araip.V1CYC	araip	Araip.B10	135769474	135771271	phytozome_10_2.59149126(link is external)	allene oxide synthase; IPR001128 (Cytochrome P450); GO:0005506 (iron ion binding), GO:0020037 (heme binding), GO:0055114 (oxidation-reduction process)	1	1	1	1	1383	0.51	2	1	0.5
Oxylipin Metabolism 1 Oxylipin Metabolism 2	Aradu.289WG	aradu	Aradu.A06	108886703	108892593	phytozome_10_2.59289650(link is external)	linoleate 13S-lipoxygenase 2-1, related protein; IPR000907 (Lipoxygenase), IPR008976 (Lipase/lipooxygenase, PLAT/LH2), IPR027433 (Lipoxygenase, domain 3); GO:0005506 (iron ion binding), GO:0005515 (protein binding), GO:0016165 (linoleate 13S-lipoxygenase activity), GO:0046872 (metal ion binding), GO:0055114 (oxidation-reduction process)
Oxylipin Metabolism 1 Oxylipin Metabolism 2	Aradu.Q5K4W	aradu	Aradu.A03	3271849	3290419	phytozome_10_2.59289650(link is external)	linoleate 13S-lipoxygenase 2-1, related protein; IPR000907 (Lipoxygenase), IPR008976 (Lipase/lipooxygenase, PLAT/LH2), IPR027433 (Lipoxygenase, domain 3); GO:0005506 (iron ion binding), GO:0005515 (protein binding), GO:0016165 (linoleate 13S-lipoxygenase activity), GO:0046872 (metal ion binding), GO:0055114 (oxidation-reduction process)	0	1	0	4	4374	0.454733	18	4	0.222222
Oxylipin Metabolism 1 Oxylipin Metabolism 2	Aradu.W07KG	aradu	Aradu.A03	119244929	119248414	phytozome_10_2.59289650(link is external)	linoleate 13S-lipoxygenase 2-1, related protein; IPR000907 (Lipoxygenase), IPR008976 (Lipase/lipooxygenase, PLAT/LH2), IPR027433 (Lipoxygenase, domain 3); GO:0005506 (iron ion binding), GO:0005515 (protein binding), GO:0016165 (linoleate 13S-lipoxygenase activity), GO:0046872 (metal ion binding), GO:0055114 (oxidation-reduction process)	0	0	1	1	2691	0.425121	9	1	0.111111
Oxylipin Metabolism 1 Oxylipin Metabolism 2	Araip.2KP3T	araip	Araip.B06	21107588	21113101	phytozome_10_2.59289650(link is external)	linoleate 13S-lipoxygenase 2-1, related protein; IPR000907 (Lipoxygenase), IPR008976 (Lipase/lipooxygenase, PLAT/LH2), IPR027433 (Lipoxygenase, domain 3); GO:0005506 (iron ion binding), GO:0005515 (protein binding), GO:0016165 (linoleate 13S-lipoxygenase activity), GO:0046872 (metal ion binding), GO:0055114 (oxidation-reduction process)	0	0	2	2	1737	0.454807	7	2	0.285714
Oxylipin Metabolism 1 Oxylipin Metabolism 2	Araip.HGI2J	araip	Araip.B06	133162763	133172431	phytozome_10_2.59289650(link is external)	linoleate 13S-lipoxygenase 2-1, related protein; IPR000907 (Lipoxygenase), IPR008976 (Lipase/lipooxygenase, PLAT/LH2), IPR027433 (Lipoxygenase, domain 3); GO:0005506 (iron ion binding), GO:0005515 (protein binding), GO:0016165 (linoleate 13S-lipoxygenase activity), GO:0046872 (metal ion binding), GO:0055114 (oxidation-reduction process)	0	0	2	4	2919	0.383693	10	4	0.4
Oxylipin Metabolism 1 Oxylipin Metabolism 2	Araip.MN7KE	araip	Araip.B03	5996998	6016424	phytozome_10_2.59289650(link is external)	linoleate 13S-lipoxygenase 2-1, related protein; IPR000907 (Lipoxygenase), IPR008976 (Lipase/lipooxygenase, PLAT/LH2), IPR027433 (Lipoxygenase, domain 3); GO:0005506 (iron ion binding), GO:0005515 (protein binding), GO:0016165 (linoleate 13S-lipoxygenase activity), GO:0046872 (metal ion binding), GO:0055114 (oxidation-reduction process)
Oxylipin Metabolism 1 Oxylipin Metabolism 2	Araip.NWR3L	araip	Araip.B03	120232771	120237437	phytozome_10_2.59289650(link is external)	linoleate 13S-lipoxygenase 2-1, related protein; IPR000907 (Lipoxygenase), IPR008976 (Lipase/lipooxygenase, PLAT/LH2), IPR027433 (Lipoxygenase, domain 3); GO:0005506 (iron ion binding), GO:0005515 (protein binding), GO:0016165 (linoleate 13S-lipoxygenase activity), GO:0046872 (metal ion binding), GO:0055114 (oxidation-reduction process)	0	0	6	0	2688	0.426711	9	6	0.666667
Oxylipin Metabolism 1 Oxylipin Metabolism 2	Araip.VN0A4	araip	Araip.B09	19337890	19344982	phytozome_10_2.59289650(link is external)	linoleate 13S-lipoxygenase 2-1, related protein; IPR000907 (Lipoxygenase), IPR008976 (Lipase/lipooxygenase, PLAT/LH2), IPR027433 (Lipoxygenase, domain 3); GO:0005506 (iron ion binding), GO:0005515 (protein binding), GO:0016165 (linoleate 13S-lipoxygenase activity), GO:0046872 (metal ion binding), GO:0055114 (oxidation-reduction process)	0	2	0	1	2793	0.452918	8	2	0.25
Oxylipin Metabolism 1 Oxylipin Metabolism 2	Araip.J97JQ	araip	Araip.B04	125913172	125914171	phytozome_10_2.59289650(link is external)	linoleate 13S-lipoxygenase 2-1, related protein; IPR000907 (Lipoxygenase), IPR008976 (Lipase/lipooxygenase, PLAT/LH2); GO:0005506 (iron ion binding), GO:0005515 (protein binding), GO:0016165 (linoleate 13S-lipoxygenase activity), GO:0046872 (metal ion binding), GO:0055114 (oxidation-reduction process)
Oxylipin Metabolism 1 Oxylipin Metabolism 2	Aradu.LNK8S	aradu	Aradu.A09	14813098	14817744	phytozome_10_2.59289650(link is external)	linoleate 13S-lipoxygenase 2-1, related protein; IPR000907 (Lipoxygenase), IPR027433 (Lipoxygenase, domain 3); GO:0005506 (iron ion binding), GO:0016165 (linoleate 13S-lipoxygenase activity), GO:0046872 (metal ion binding), GO:0055114 (oxidation-reduction process)	2	1	0	0	2130	0.46385	6	2	0.333333
Oxylipin Metabolism 1 Oxylipin Metabolism 2	Aradu.5E1NU	aradu	Aradu.A09	89090666	89095524	phytozome_10_2.59289650(link is external)	lipoxygenase 1; IPR000907 (Lipoxygenase); GO:0046872 (metal ion binding), GO:0055114 (oxidation-reduction process)	5	4	3	3	750	0.414667	9	5	0.555556
Oxylipin Metabolism 1 Oxylipin Metabolism 2	Araip.G6789	araip	Araip.B06	39382238	39387018	phytozome_10_2.59289650(link is external)	lipoxygenase 1; IPR000907 (Lipoxygenase); GO:0046872 (metal ion binding), GO:0055114 (oxidation-reduction process)
Oxylipin Metabolism 1 Oxylipin Metabolism 2	Araip.HUQ4W	araip	Araip.B02	88105006	88105983	phytozome_10_2.59289650(link is external)	lipoxygenase 1; IPR000907 (Lipoxygenase); GO:0046872 (metal ion binding), GO:0055114 (oxidation-reduction process)
Oxylipin Metabolism 1 Oxylipin Metabolism 2	Araip.LB22X	araip	Araip.B09	17723909	17729411	phytozome_10_2.59289650(link is external)	lipoxygenase 1; IPR000907 (Lipoxygenase); GO:0046872 (metal ion binding), GO:0055114 (oxidation-reduction process)
Oxylipin Metabolism 1 Oxylipin Metabolism 2	Aradu.U67PQ	aradu	Aradu.A06	108883113	108883869	phytozome_10_2.59289650(link is external)	lipoxygenase 2; IPR000907 (Lipoxygenase); GO:0046872 (metal ion binding), GO:0055114 (oxidation-reduction process)
Oxylipin Metabolism 1 Oxylipin Metabolism 2	Aradu.8D3SW	aradu	Aradu.A06	1470073	1476882		lipoxygenase 3	0	1	2	1	420	0.454762	7	2	0.285714
Oxylipin Metabolism 1 Oxylipin Metabolism 2	Aradu.AS232	aradu	Aradu.A10	2839108	2844699	phytozome_10_2.59289650(link is external)	lipoxygenase 3; IPR000907 (Lipoxygenase), IPR008976 (Lipase/lipooxygenase, PLAT/LH2), IPR027433 (Lipoxygenase, domain 3); GO:0005506 (iron ion binding), GO:0005515 (protein binding), GO:0016165 (linoleate 13S-lipoxygenase activity), GO:0046872 (metal ion binding), GO:0055114 (oxidation-reduction process)
Oxylipin Metabolism 1 Oxylipin Metabolism 2	Araip.849ER	araip	Araip.B02	80474640	80481479	phytozome_10_2.59289650(link is external)	lipoxygenase 3; IPR000907 (Lipoxygenase), IPR008976 (Lipase/lipooxygenase, PLAT/LH2), IPR027433 (Lipoxygenase, domain 3); GO:0005506 (iron ion binding), GO:0005515 (protein binding), GO:0016165 (linoleate 13S-lipoxygenase activity), GO:0046872 (metal ion binding), GO:0055114 (oxidation-reduction process)
Oxylipin Metabolism 1 Oxylipin Metabolism 2	Araip.Q7EYZ	araip	Araip.B10	4453318	4459459	phytozome_10_2.59289650(link is external)	lipoxygenase 3; IPR000907 (Lipoxygenase), IPR008976 (Lipase/lipooxygenase, PLAT/LH2), IPR027433 (Lipoxygenase, domain 3); GO:0005506 (iron ion binding), GO:0005515 (protein binding), GO:0016165 (linoleate 13S-lipoxygenase activity), GO:0046872 (metal ion binding), GO:0055114 (oxidation-reduction process)
Oxylipin Metabolism 1 Oxylipin Metabolism 2	Aradu.951UC	aradu	Aradu.A09	13560050	13567039	phytozome_10_2.59289650(link is external)	seed linoleate 9S-lipoxygenase; IPR000907 (Lipoxygenase), IPR008976 (Lipase/lipooxygenase, PLAT/LH2), IPR027433 (Lipoxygenase, domain 3); GO:0005506 (iron ion binding), GO:0005515 (protein binding), GO:0016165 (linoleate 13S-lipoxygenase activity), GO:0046872 (metal ion binding), GO:0055114 (oxidation-reduction process)
Oxylipin Metabolism 1 Oxylipin Metabolism 2	Aradu.AC956	aradu	Aradu.A08	23267761	23276904	phytozome_10_2.59289650(link is external)	seed linoleate 9S-lipoxygenase; IPR000907 (Lipoxygenase), IPR008976 (Lipase/lipooxygenase, PLAT/LH2), IPR027433 (Lipoxygenase, domain 3); GO:0005506 (iron ion binding), GO:0005515 (protein binding), GO:0016165 (linoleate 13S-lipoxygenase activity), GO:0046872 (metal ion binding), GO:0055114 (oxidation-reduction process)	6	2	0	3	2514	0.40891	11	6	0.545455
Oxylipin Metabolism 1 Oxylipin Metabolism 2	Aradu.AE16G	aradu	Aradu.A09	7379420	7386679	phytozome_10_2.59289650(link is external)	seed linoleate 9S-lipoxygenase; IPR000907 (Lipoxygenase), IPR008976 (Lipase/lipooxygenase, PLAT/LH2), IPR027433 (Lipoxygenase, domain 3); GO:0005506 (iron ion binding), GO:0005515 (protein binding), GO:0016165 (linoleate 13S-lipoxygenase activity), GO:0046872 (metal ion binding), GO:0055114 (oxidation-reduction process)
Oxylipin Metabolism 1 Oxylipin Metabolism 2	Aradu.C3RV0	aradu	Aradu.A09	33330333	33339787	phytozome_10_2.59289650(link is external)	seed linoleate 9S-lipoxygenase; IPR000907 (Lipoxygenase), IPR008976 (Lipase/lipooxygenase, PLAT/LH2), IPR027433 (Lipoxygenase, domain 3); GO:0005506 (iron ion binding), GO:0005515 (protein binding), GO:0016165 (linoleate 13S-lipoxygenase activity), GO:0046872 (metal ion binding), GO:0055114 (oxidation-reduction process)	0	0	0	1	2583	0.442896	9	1	0.111111
Oxylipin Metabolism 1 Oxylipin Metabolism 2	Aradu.C88Z1	aradu	Aradu.A03	133033578	133038386	phytozome_10_2.59289650(link is external)	seed linoleate 9S-lipoxygenase; IPR000907 (Lipoxygenase), IPR008976 (Lipase/lipooxygenase, PLAT/LH2), IPR027433 (Lipoxygenase, domain 3); GO:0005506 (iron ion binding), GO:0005515 (protein binding), GO:0016165 (linoleate 13S-lipoxygenase activity), GO:0046872 (metal ion binding), GO:0055114 (oxidation-reduction process)	2	7	3	2	2832	0.448446	9	7	0.777778
Oxylipin Metabolism 1 Oxylipin Metabolism 2	Aradu.FM0YX	aradu	Aradu.A09	13569490	13576130	phytozome_10_2.59289650(link is external)	seed linoleate 9S-lipoxygenase; IPR000907 (Lipoxygenase), IPR008976 (Lipase/lipooxygenase, PLAT/LH2), IPR027433 (Lipoxygenase, domain 3); GO:0005506 (iron ion binding), GO:0005515 (protein binding), GO:0016165 (linoleate 13S-lipoxygenase activity), GO:0046872 (metal ion binding), GO:0055114 (oxidation-reduction process)
Oxylipin Metabolism 1 Oxylipin Metabolism 2	Aradu.G99LQ	aradu	Aradu.A06	4803754	4810698	phytozome_10_2.59289650(link is external)	seed linoleate 9S-lipoxygenase; IPR000907 (Lipoxygenase), IPR008976 (Lipase/lipooxygenase, PLAT/LH2), IPR027433 (Lipoxygenase, domain 3); GO:0005506 (iron ion binding), GO:0005515 (protein binding), GO:0016165 (linoleate 13S-lipoxygenase activity), GO:0046872 (metal ion binding), GO:0055114 (oxidation-reduction process)	3	0	0	0	2589	0.404017	9	3	0.333333
Oxylipin Metabolism 1 Oxylipin Metabolism 2	Aradu.GJ1CE	aradu	Aradu.A09	8510755	8521832	phytozome_10_2.59289650(link is external)	seed linoleate 9S-lipoxygenase; IPR000907 (Lipoxygenase), IPR008976 (Lipase/lipooxygenase, PLAT/LH2), IPR027433 (Lipoxygenase, domain 3); GO:0005506 (iron ion binding), GO:0005515 (protein binding), GO:0016165 (linoleate 13S-lipoxygenase activity), GO:0046872 (metal ion binding), GO:0055114 (oxidation-reduction process)	0	0	3	5	2412	0.395108	11	5	0.454545
Oxylipin Metabolism 1 Oxylipin Metabolism 2	Aradu.KZX2M	aradu	Aradu.A09	111439029	111445210	phytozome_10_2.59289650(link is external)	seed linoleate 9S-lipoxygenase; IPR000907 (Lipoxygenase), IPR008976 (Lipase/lipooxygenase, PLAT/LH2), IPR027433 (Lipoxygenase, domain 3); GO:0005506 (iron ion binding), GO:0005515 (protein binding), GO:0016165 (linoleate 13S-lipoxygenase activity), GO:0046872 (metal ion binding), GO:0055114 (oxidation-reduction process)	2	2	2	4	2664	0.43506	8	4	0.5
Oxylipin Metabolism 1 Oxylipin Metabolism 2	Aradu.SK1BS	aradu	Aradu.A09	7355851	7361757	phytozome_10_2.59289650(link is external)	seed linoleate 9S-lipoxygenase; IPR000907 (Lipoxygenase), IPR008976 (Lipase/lipooxygenase, PLAT/LH2), IPR027433 (Lipoxygenase, domain 3); GO:0005506 (iron ion binding), GO:0005515 (protein binding), GO:0016165 (linoleate 13S-lipoxygenase activity), GO:0046872 (metal ion binding), GO:0055114 (oxidation-reduction process)
Oxylipin Metabolism 1 Oxylipin Metabolism 2	Aradu.TJL9X	aradu	Aradu.A09	13752410	13758989	phytozome_10_2.59289650(link is external)	seed linoleate 9S-lipoxygenase; IPR000907 (Lipoxygenase), IPR008976 (Lipase/lipooxygenase, PLAT/LH2), IPR027433 (Lipoxygenase, domain 3); GO:0005506 (iron ion binding), GO:0005515 (protein binding), GO:0016165 (linoleate 13S-lipoxygenase activity), GO:0046872 (metal ion binding), GO:0055114 (oxidation-reduction process)
Oxylipin Metabolism 1 Oxylipin Metabolism 2	Aradu.WX5KP	aradu	Aradu.A08	23296801	23300803	phytozome_10_2.59289650(link is external)	seed linoleate 9S-lipoxygenase; IPR000907 (Lipoxygenase), IPR008976 (Lipase/lipooxygenase, PLAT/LH2), IPR027433 (Lipoxygenase, domain 3); GO:0005506 (iron ion binding), GO:0005515 (protein binding), GO:0016165 (linoleate 13S-lipoxygenase activity), GO:0046872 (metal ion binding), GO:0055114 (oxidation-reduction process)	1	1	1	1	2523	0.42608	10	1	0.1
Oxylipin Metabolism 1 Oxylipin Metabolism 2	Aradu.XZG8N	aradu	Aradu.A02	68801805	68808005	phytozome_10_2.59289650(link is external)	seed linoleate 9S-lipoxygenase; IPR000907 (Lipoxygenase), IPR008976 (Lipase/lipooxygenase, PLAT/LH2), IPR027433 (Lipoxygenase, domain 3); GO:0005506 (iron ion binding), GO:0005515 (protein binding), GO:0016165 (linoleate 13S-lipoxygenase activity), GO:0046872 (metal ion binding), GO:0055114 (oxidation-reduction process)
Oxylipin Metabolism 1 Oxylipin Metabolism 2	Araip.5F6MD	araip	Araip.B09	9136631	9144858	phytozome_10_2.59289650(link is external)	seed linoleate 9S-lipoxygenase; IPR000907 (Lipoxygenase), IPR008976 (Lipase/lipooxygenase, PLAT/LH2), IPR027433 (Lipoxygenase, domain 3); GO:0005506 (iron ion binding), GO:0005515 (protein binding), GO:0016165 (linoleate 13S-lipoxygenase activity), GO:0046872 (metal ion binding), GO:0055114 (oxidation-reduction process)	0	0	1	0	2649	0.399396	10	1	0.1
Oxylipin Metabolism 1 Oxylipin Metabolism 2	Araip.7V9BH	araip	Araip.B09	10507011	10516643	phytozome_10_2.59289650(link is external)	seed linoleate 9S-lipoxygenase; IPR000907 (Lipoxygenase), IPR008976 (Lipase/lipooxygenase, PLAT/LH2), IPR027433 (Lipoxygenase, domain 3); GO:0005506 (iron ion binding), GO:0005515 (protein binding), GO:0016165 (linoleate 13S-lipoxygenase activity), GO:0046872 (metal ion binding), GO:0055114 (oxidation-reduction process)
Oxylipin Metabolism 1 Oxylipin Metabolism 2	Araip.D6PZJ	araip	Araip.B09	145586999	145594367	phytozome_10_2.59289650(link is external)	seed linoleate 9S-lipoxygenase; IPR000907 (Lipoxygenase), IPR008976 (Lipase/lipooxygenase, PLAT/LH2), IPR027433 (Lipoxygenase, domain 3); GO:0005506 (iron ion binding), GO:0005515 (protein binding), GO:0016165 (linoleate 13S-lipoxygenase activity), GO:0046872 (metal ion binding), GO:0055114 (oxidation-reduction process)	2	1	6	2	2463	0.449452	10	6	0.6
Oxylipin Metabolism 1 Oxylipin Metabolism 2	Araip.DH1Z0	araip	Araip.B08	1480890	1487297	phytozome_10_2.59289650(link is external)	seed linoleate 9S-lipoxygenase; IPR000907 (Lipoxygenase), IPR008976 (Lipase/lipooxygenase, PLAT/LH2), IPR027433 (Lipoxygenase, domain 3); GO:0005506 (iron ion binding), GO:0005515 (protein binding), GO:0016165 (linoleate 13S-lipoxygenase activity), GO:0046872 (metal ion binding), GO:0055114 (oxidation-reduction process)	1	3	2	0	2568	0.406153	11	3	0.272727
Oxylipin Metabolism 1 Oxylipin Metabolism 2	Araip.E99Y9	araip	Araip.B08	1487050	1494231	phytozome_10_2.59289650(link is external)	seed linoleate 9S-lipoxygenase; IPR000907 (Lipoxygenase), IPR008976 (Lipase/lipooxygenase, PLAT/LH2), IPR027433 (Lipoxygenase, domain 3); GO:0005506 (iron ion binding), GO:0005515 (protein binding), GO:0016165 (linoleate 13S-lipoxygenase activity), GO:0046872 (metal ion binding), GO:0055114 (oxidation-reduction process)
Oxylipin Metabolism 1 Oxylipin Metabolism 2	Araip.GV48H	araip	Araip.B09	17683756	17690365	phytozome_10_2.59289650(link is external)	seed linoleate 9S-lipoxygenase; IPR000907 (Lipoxygenase), IPR008976 (Lipase/lipooxygenase, PLAT/LH2), IPR027433 (Lipoxygenase, domain 3); GO:0005506 (iron ion binding), GO:0005515 (protein binding), GO:0016165 (linoleate 13S-lipoxygenase activity), GO:0046872 (metal ion binding), GO:0055114 (oxidation-reduction process)
Oxylipin Metabolism 1 Oxylipin Metabolism 2	Araip.K56RN	araip	Araip.B09	17850862	17858383	phytozome_10_2.59289650(link is external)	seed linoleate 9S-lipoxygenase; IPR000907 (Lipoxygenase), IPR008976 (Lipase/lipooxygenase, PLAT/LH2), IPR027433 (Lipoxygenase, domain 3); GO:0005506 (iron ion binding), GO:0005515 (protein binding), GO:0016165 (linoleate 13S-lipoxygenase activity), GO:0046872 (metal ion binding), GO:0055114 (oxidation-reduction process)
Oxylipin Metabolism 1 Oxylipin Metabolism 2	Araip.Q8LFT	araip	Araip.B09	17673836	17681644	phytozome_10_2.59289650(link is external)	seed linoleate 9S-lipoxygenase; IPR000907 (Lipoxygenase), IPR008976 (Lipase/lipooxygenase, PLAT/LH2), IPR027433 (Lipoxygenase, domain 3); GO:0005506 (iron ion binding), GO:0005515 (protein binding), GO:0016165 (linoleate 13S-lipoxygenase activity), GO:0046872 (metal ion binding), GO:0055114 (oxidation-reduction process)
Oxylipin Metabolism 1 Oxylipin Metabolism 2	Araip.T64GQ	araip	Araip.B09	9188958	9197584	phytozome_10_2.59289650(link is external)	seed linoleate 9S-lipoxygenase; IPR000907 (Lipoxygenase), IPR008976 (Lipase/lipooxygenase, PLAT/LH2), IPR027433 (Lipoxygenase, domain 3); GO:0005506 (iron ion binding), GO:0005515 (protein binding), GO:0016165 (linoleate 13S-lipoxygenase activity), GO:0046872 (metal ion binding), GO:0055114 (oxidation-reduction process)
Oxylipin Metabolism 1 Oxylipin Metabolism 2	Araip.W6TLM	araip	Araip.B06	13220246	13227169	phytozome_10_2.59289650(link is external)	seed linoleate 9S-lipoxygenase; IPR000907 (Lipoxygenase), IPR008976 (Lipase/lipooxygenase, PLAT/LH2), IPR027433 (Lipoxygenase, domain 3); GO:0005506 (iron ion binding), GO:0005515 (protein binding), GO:0016165 (linoleate 13S-lipoxygenase activity), GO:0046872 (metal ion binding), GO:0055114 (oxidation-reduction process)	1	0	1	3	2589	0.405176	10	3	0.3
Oxylipin Metabolism 1 Oxylipin Metabolism 2	Araip.X1W86	araip	Araip.B03	134148127	134153671	phytozome_10_2.59289650(link is external)	seed linoleate 9S-lipoxygenase; IPR000907 (Lipoxygenase), IPR008976 (Lipase/lipooxygenase, PLAT/LH2), IPR027433 (Lipoxygenase, domain 3); GO:0005506 (iron ion binding), GO:0005515 (protein binding), GO:0016165 (linoleate 13S-lipoxygenase activity), GO:0046872 (metal ion binding), GO:0055114 (oxidation-reduction process)	2	2	2	3	2826	0.447629	9	3	0.333333
Oxylipin Metabolism 1 Oxylipin Metabolism 2	Aradu.KXZ9V	aradu	Aradu.A08	23274431	23281985	phytozome_10_2.59289650(link is external)	seed linoleate 9S-lipoxygenase; IPR000907 (Lipoxygenase), IPR008976 (Lipase/lipooxygenase, PLAT/LH2); GO:0005506 (iron ion binding), GO:0005515 (protein binding), GO:0016165 (linoleate 13S-lipoxygenase activity), GO:0046872 (metal ion binding), GO:0055114 (oxidation-reduction process)	0	0	9	4	1530	0.408497	9	9	1
Oxylipin Metabolism 1 Oxylipin Metabolism 2	Araip.8Z22U	araip	Araip.B07	85287283	85292299	phytozome_10_2.59289650(link is external)	seed linoleate 9S-lipoxygenase; IPR000907 (Lipoxygenase), IPR021135 (Phosphoenolpyruvate carboxylase), IPR027433 (Lipoxygenase, domain 3); GO:0003824 (catalytic activity), GO:0005506 (iron ion binding), GO:0006099 (tricarboxylic acid cycle), GO:0008964 (phosphoenolpyruvate carboxylase activity), GO:0015977 (carbon fixation), GO:0016165 (linoleate 13S-lipoxygenase activity), GO:0046872 (metal ion …
Oxylipin Metabolism 1 Oxylipin Metabolism 2	Aradu.S1X34	aradu	Aradu.A09	13622342	13624942	phytozome_10_2.59289650(link is external)	seed linoleate 9S-lipoxygenase; IPR000907 (Lipoxygenase), IPR027433 (Lipoxygenase, domain 3); GO:0005506 (iron ion binding), GO:0016165 (linoleate 13S-lipoxygenase activity), GO:0046872 (metal ion binding), GO:0055114 (oxidation-reduction process)	0	0	1	3	1137	0.437115	6	3	0.5
Oxylipin Metabolism 1 Oxylipin Metabolism 2	Araip.3GK67	araip	Araip.B09	40528893	40533374	phytozome_10_2.59289650(link is external)	seed linoleate 9S-lipoxygenase; IPR000907 (Lipoxygenase), IPR027433 (Lipoxygenase, domain 3); GO:0005506 (iron ion binding), GO:0016165 (linoleate 13S-lipoxygenase activity), GO:0046872 (metal ion binding), GO:0055114 (oxidation-reduction process)	1	2	0	0	1566	0.442529	9	2	0.222222
Oxylipin Metabolism 1 Oxylipin Metabolism 2	Araip.P423S	araip	Araip.B06	16386135	16392094	phytozome_10_2.59289650(link is external)	seed linoleate 9S-lipoxygenase; IPR000907 (Lipoxygenase), IPR027433 (Lipoxygenase, domain 3); GO:0005506 (iron ion binding), GO:0016165 (linoleate 13S-lipoxygenase activity), GO:0046872 (metal ion binding), GO:0055114 (oxidation-reduction process)	13	9	5	9	1713	0.423234	14	13	0.928571
Oxylipin Metabolism 1 Oxylipin Metabolism 2	Aradu.2ZL37	aradu	Aradu.A09	13627701	13628803	phytozome_10_2.59254203(link is external)	seed linoleate 9S-lipoxygenase; IPR008976 (Lipase/lipooxygenase, PLAT/LH2); GO:0005515 (protein binding)
Oxylipin Metabolism 1 Oxylipin Metabolism 2 Phospholipid Signaling	Aradu.TD0GA	aradu	Aradu.A09	8195830	8197111	phytozome_10_2.59177652 (link is external)	phospholipase A(1) DAD1, chloroplastic-like [Glycine max]; IPR002921 (Lipase, class 3); GO:0004806 (triglyceride lipase activity), GO:0006629 (lipid metabolic process)
Oxylipin Metabolism 1 Oxylipin Metabolism 2 Phospholipid Signaling	Aradu.32X0N	aradu	Aradu.A05	4739232	4740846	phytozome_10_2.59177652 (link is external)	phospholipase A1-Ibeta2, chloroplastic-like [Glycine max]; IPR002921 (Lipase, class 3); GO:0004806 (triglyceride lipase activity), GO:0006629 (lipid metabolic process)
Oxylipin Metabolism 1 Oxylipin Metabolism 2 Phospholipid Signaling	Araip.560IW	araip	Araip.B05	4814699	4815998	phytozome_10_2.59177652 (link is external)	phospholipase A1-Ibeta2, chloroplastic-like [Glycine max]; IPR002921 (Lipase, class 3); GO:0004806 (triglyceride lipase activity), GO:0006629 (lipid metabolic process)
Oxylipin Metabolism 1 Oxylipin Metabolism 2 Phospholipid Signaling	Aradu.64JV5	aradu	Aradu.A05	88623036	88624408	phytozome_10_2.59323898(link is external)	Phospholipase A2 family protein; IPR001211 (Phospholipase A2), IPR016090 (Phospholipase A2 domain); GO:0004623 (phospholipase A2 activity), GO:0005509 (calcium ion binding), GO:0016042 (lipid catabolic process)
Oxylipin Metabolism 1 Oxylipin Metabolism 2 Phospholipid Signaling	Aradu.NAJ16	aradu	Aradu.A05	88309134	88312321	phytozome_10_2.59323898(link is external)	Phospholipase A2 family protein; IPR001211 (Phospholipase A2), IPR016090 (Phospholipase A2 domain); GO:0004623 (phospholipase A2 activity), GO:0005509 (calcium ion binding), GO:0016042 (lipid catabolic process)	3	3	3	3	603	0.39	5	3	0.6
Oxylipin Metabolism 1 Oxylipin Metabolism 2 Phospholipid Signaling	Araip.20VGU	araip	Araip.B05	140403407	140407392	phytozome_10_2.59323898(link is external)	Phospholipase A2 family protein; IPR001211 (Phospholipase A2), IPR016090 (Phospholipase A2 domain); GO:0004623 (phospholipase A2 activity), GO:0005509 (calcium ion binding), GO:0016042 (lipid catabolic process)	0	0	1	0	477	0.42	5	1	0.2
Oxylipin Metabolism 1 Oxylipin Metabolism 2 Phospholipid Signaling	Araip.EE8FM	araip	Araip.B05	140064189	140065583	phytozome_10_2.59323898(link is external)	Phospholipase A2 family protein; IPR001211 (Phospholipase A2), IPR016090 (Phospholipase A2 domain); GO:0004623 (phospholipase A2 activity), GO:0005509 (calcium ion binding), GO:0016042 (lipid catabolic process)
Oxylipin Metabolism 1 Oxylipin Metabolism 2 Phospholipid Signaling	Aradu.580FR	aradu	Aradu.A07	4817575	4819684	phytozome_10_2.59239113(link is external)	phospholipase A2; IPR016090 (Phospholipase A2 domain)	0	1	0	0	738	0.45	3	1	0.333333
Oxylipin Metabolism 1 Oxylipin Metabolism 2 Phospholipid Signaling	Araip.JP448	araip	Araip.B07	4764406	4766521	phytozome_10_2.59239113(link is external)	phospholipase A2; IPR016090 (Phospholipase A2 domain)	1	3	3	5	738	0.44	3	5	1.66667
Oxylipin Metabolism 1 Oxylipin Metabolism 3	Araip.LP81N	araip	Araip.B06	93511297	93513210	phytozome_10_2.59034591(link is external)	Alkyl hydroperoxide reductase Thiol specific antioxidant Mal allergen and Peroxiredoxin domain containing protein n=4 Tax=Strongylida RepID=U6NTW3_HAECO; IPR012336 (Thioredoxin-like fold), IPR024706 (Peroxiredoxin, AhpC-type); GO:0016209 (antioxidant activity), GO:0016491 (oxidoreductase activity), GO:0051920 (peroxiredoxin activity), GO:0055114 (oxidation-reduction process)	1	1	1	1	591	0.41	7	1	0.142857
Oxylipin Metabolism 1 Oxylipin Metabolism 3	Aradu.T8ILN	aradu	Aradu.A10	105285877	105287512	phytozome_10_2.59164425(link is external)	allene oxide cyclase 3; IPR009410 (Allene oxide cyclase); GO:0009507 (chloroplast), GO:0016853 (isomerase activity)
Oxylipin Metabolism 1 Oxylipin Metabolism 4	Aradu.RFT1Y	aradu	Aradu.A02	92390138	92393225	phytozome_10_2.59034591(link is external)	Alkyl hydroperoxide reductase Thiol specific antioxidant Mal allergen and Peroxiredoxin domain containing protein n=4 Tax=Strongylida RepID=U6NTW3_HAECO; IPR012336 (Thioredoxin-like fold); GO:0016209 (antioxidant activity), GO:0016491 (oxidoreductase activity), GO:0051920 (peroxiredoxin activity), GO:0055114 (oxidation-reduction process)
Oxylipin Metabolism 1 Oxylipin Metabolism 4	Araip.Q7E6I	araip	Araip.B10	131939712	131941218	phytozome_10_2.59164425(link is external)	allene oxide cyclase 3; IPR009410 (Allene oxide cyclase); GO:0009507 (chloroplast), GO:0016853 (isomerase activity)	1	0	0	0	699	0.45	4	1	0.25
Oxylipin Metabolism 1 Oxylipin Metabolism 5	Araip.CN7HI	araip	Araip.B02	107072767	107075874	phytozome_10_2.59034591(link is external)	Alkyl hydroperoxide reductase Thiol specific antioxidant Mal allergen and Peroxiredoxin domain containing protein n=4 Tax=Strongylida RepID=U6NTW3_HAECO; IPR012336 (Thioredoxin-like fold); GO:0016209 (antioxidant activity), GO:0016491 (oxidoreductase activity), GO:0051920 (peroxiredoxin activity), GO:0055114 (oxidation-reduction process)
Oxylipin Metabolism 1 Oxylipin Metabolism 5	Aradu.17NIQ	aradu	Aradu.A02	16333664	16334693	phytozome_10_2.59164425(link is external)	allene oxide cyclase 4; IPR009410 (Allene oxide cyclase); GO:0009507 (chloroplast), GO:0016853 (isomerase activity)
Oxylipin Metabolism 1 Oxylipin Metabolism 6	Araip.YX1UI	araip	Araip.B03	132064838	132066575	phytozome_10_2.59034591(link is external)	Alkyl hydroperoxide reductase/ Thiol specific antioxidant/ Mal allergen n=1 Tax=Emticicia oligotrophica (strain DSM 17448 / GPTSA100-15) RepID=I2EZE3_EMTOG; IPR012336 (Thioredoxin-like fold); GO:0016209 (antioxidant activity), GO:0016491 (oxidoreductase activity), GO:0051920 (peroxiredoxin activity), GO:0055114 (oxidation-reduction process)
Oxylipin Metabolism 1 Oxylipin Metabolism 6	Aradu.65WG6	aradu	Aradu.A04	120621625	120623048	phytozome_10_2.59164425(link is external)	allene oxide cyclase 4; IPR009410 (Allene oxide cyclase); GO:0009507 (chloroplast), GO:0016853 (isomerase activity)
[truncated: 1,109 more rows]
